# Supplementary material for: Changes in the lipidome of water buffalo milk during intramammary infection by non-aureus Staphylococci
Source: Sci Rep. 2022 Jun 11;12:9665. doi: 10.1038/s41598-022-13400-0 (PMC9188581; doi:10.1038/s41598-022-13400-0)
Supplement: Supplementary file 4 — Supplementary Table S2. [file 41598_2022_13400_MOESM4_ESM.xlsx]

## Sheet: Sheet1
	Supplementary Table S2: detailed information on identified lipid species
#	Name	Adduct type	Average Rt(min)	Average Mz	Reference m/z	Formula	Ontology	Alignment ID	Fill %
1422	12-HETE	[M-H]-	1.196	319.226	319.228	C20H32O3	Others	3149	0.161
1443	CE 16:1	[M+NH4]+	10.008	640.579	640.603	C43H74O2	CE	6383	0.123
1696	CE 18:2	[M+NH4]+	11.672	666.615	666.618	C45H76O2	CE	7168	0.493
1235	CE 18:3	[M+NH4]+	8.964	664.588	664.603	C45H74O2	CE	7124	0.036
1775	Cer 34:0;2O|Cer 18:0;2O/16:0	[M+H]+	8.071	540.536	540.535	C34H69NO3	Cer_NDS	4459	0.101
1349	Cer 34:1;2O|Cer 18:1;2O/16:0	[M+H]+	7.816	538.518	538.519	C34H67NO3	Cer_NS	4404	0.87
1600	Cer 38:0;2O|Cer 16:0;2O/22:0	[M+H]+	9.275	596.587	596.598	C38H77NO3	Cer_NDS	5366	0.681
1536	Cer 39:0;2O|Cer 16:0;2O/23:0	[M+H]+	9.526	610.604	610.613	C39H79NO3	Cer_NDS	5688	0.319
1637	Cer 39:1;2O|Cer 16:1;2O/23:0	[M+H]+	9.341	608.594	608.598	C39H77NO3	Cer_NS	5673	0.087
1285	Cer 40:0;2O|Cer 18:0;2O/22:0	[M+H]+	9.74	624.627	624.629	C40H81NO3	Cer_NDS	5994	0.949
1648	Cer 40:1;2O|Cer 16:1;2O/24:0	[M+H]+	9.565	622.631	622.613	C40H79NO3	Cer_NS	5975	0.029
1167	Cer 40:1;2O|Cer 18:1;2O/22:0	[M+H]+	9.569	622.604	622.613	C40H79NO3	Cer_NS	5974	0.92
1517	Cer 41:0;2O|Cer 18:0;2O/23:0	[M+H]+	9.956	638.64	638.645	C41H83NO3	Cer_NDS	6361	0.268
811	Cer 41:1;2O|Cer 18:1;2O/23:0	[M+H]+	9.785	636.625	636.629	C41H81NO3	Cer_NS	6333	0.986
1497	Cer 42:0;2O|Cer 24:0;2O/18:0	[M+H]+	10.155	652.656	652.66	C42H85NO3	Cer_NDS	6629	0.667
841	Cer 42:1;2O|Cer 18:1;2O/24:0	[M+H]+	10.011	650.644	650.645	C42H83NO3	Cer_NS	6609	0.681
1632	Cer 43:1;2O|Cer 19:1;2O/24:0	[M+H]+	10.14	664.651	664.66	C43H85NO3	Cer_NS	7132	0.312
998	Cer 52:3;4O|Cer 16:1;2O/36:2;2O	[M+H]+	11.015	818.752	818.76	C52H99NO5	Cer_EOS	10373	0.145
1323	Cer 53:5;4O	[M+H]+	11.33	830.747	830.76	C53H99NO5	Cer_EOS	10590	0.159
892	CerP 32:0;2O|CerP 14:0;2O/18:0	[M+H]+	7.02	592.458	592.471	C32H66NO6P	CerP	5312	0.746
1638	DAG 20:0|DAG 10:0_10:0	[M+NH4]+	3.965	418.353	418.353	C23H44O5	DAG	2573	0.094
722	DAG 20:0|DAG 8:0_12:0	[M+NH4]+	4.151	418.35	418.353	C23H44O5	DAG	2572	0.239
1771	DAG 22:0|DAG 10:0_12:0	[M+NH4]+	4.959	446.38	446.384	C25H48O5	DAG	3059	0.007
1515	DAG 22:0|DAG 8:0_14:0	[M+NH4]+	5.07	446.383	446.384	C25H48O5	DAG	3062	0.268
959	DAG 24:0|DAG 10:0_14:0	[M+NH4]+	6.055	474.411	474.415	C27H52O5	DAG	3385	0.464
964	DAG 24:0|DAG 8:0_16:0	[M+NH4]+	6.158	474.415	474.415	C27H52O5	DAG	3387	0.478
786	DAG 24:1|DAG 10:0_14:1	[M+NH4]+	5.385	472.403	472.4	C27H50O5	DAG	3375	0.058
1752	DAG 25:0|DAG 10:0_15:0	[M+NH4]+	6.53	488.428	488.431	C28H54O5	DAG	3599	0.181
477	DAG 26:0|DAG 12:0_14:0	[M+NH4]+	6.982	502.444	502.447	C29H56O5	DAG	3806	0.587
766	DAG 26:1|DAG 8:0_18:1	[M+NH4]+	6.305	500.428	500.431	C29H54O5	DAG	3792	0.935
1434	DAG 27:0|DAG 12:0_15:0	[M+NH4]+	7.331	516.456	516.462	C30H58O5	DAG	3995	0.275
1772	DAG 27:1|DAG 12:0_15:1	[M+NH4]+	6.688	514.451	514.447	C30H56O5	DAG	3974	0.014
291	DAG 28:0|DAG 12:0_16:0	[M+NH4]+	7.694	530.477	530.478	C31H60O5	DAG	4278	0.659
417	DAG 28:1|DAG 10:0_18:1	[M+NH4]+	7.104	528.461	528.462	C31H58O5	DAG	4267	0.848
698	DAG 29:0|DAG 14:0_15:0	[M+NH4]+	8.025	544.489	544.494	C32H62O5	DAG	4505	0.696
137	DAG 30:0|DAG 14:0_16:0	[M+NH4]+	8.358	558.508	558.509	C33H64O5	DAG	4736	0.986
293	DAG 30:1|DAG 16:0_14:1	[M+NH4]+	7.819	556.494	556.494	C33H62O5	DAG	4709	0.5
1236	DAG 30:2|DAG 14:1_16:1	[M+NH4]+	7.305	554.481	554.478	C33H60O5	DAG	4644	0.196
1767	DAG 30:3|DAG 12:0_18:3	[M+NH4]+	6.771	552.462	552.462	C33H58O5	DAG	4628	0.051
350	DAG 31:0|DAG 15:0_16:0	[M+NH4]+	8.65	572.52	572.525	C34H66O5	DAG	4993	0.986
116	DAG 32:0|DAG 16:0_16:0	[M+NH4]+	8.936	586.539	586.541	C35H68O5	DAG	5239	0.92
141	DAG 32:1|DAG 14:0_18:1	[M+NH4]+	8.472	584.521	584.525	C35H66O5	DAG	5202	0.268
427	DAG 32:2|DAG 14:0_18:2	[M+NH4]+	7.986	582.509	582.509	C35H64O5	DAG	5147	0.768
1189	DAG 32:3|DAG 14:0_18:3	[M+NH4]+	7.531	580.494	580.494	C35H62O5	DAG	5135	0.261
456	DAG 33:0|DAG 16:0_17:0	[M+NH4]+	9.188	600.55	600.556	C36H70O5	DAG	5494	0.065
403	DAG 33:1|DAG 15:0_18:1	[M+NH4]+	8.737	598.542	598.541	C36H68O5	DAG	5383	0.942
218	DAG 34:0|DAG 16:0_18:0	[M+NH4]+	9.458	614.567	614.572	C37H72O5	DAG	5841	0.486
88	DAG 34:1|DAG 16:0_18:1	[M+NH4]+	9.022	612.556	612.556	C37H70O5	DAG	5717	0.986
207	DAG 34:2|DAG 16:0_18:2	[M+NH4]+	8.627	610.539	610.541	C37H68O5	DAG	5687	0.986
601	DAG 34:3|DAG 16:0_18:3	[M+NH4]+	8.217	608.528	608.525	C37H66O5	DAG	5669	0.79
1159	DAG 35:0|DAG 17:0_18:0	[M+NH4]+	9.683	628.595	628.587	C38H74O5	DAG	6148	0.094
221	DAG 35:1|DAG 17:0_18:1	[M+NH4]+	9.361	626.569	626.572	C38H72O5	DAG	6011	0.703
339	DAG 35:2|DAG 17:1_18:1	[M+NH4]+	8.932	624.558	624.556	C38H70O5	DAG	5990	0.399
783	DAG 36:0|DAG 16:0_20:0	[M+NH4]+	10.38	642.596	642.603	C39H76O5	DAG	6416	0.478
524	DAG 36:0|DAG 18:0_18:0	[M+NH4]+	9.919	642.598	642.603	C39H76O5	DAG	6418	0.5
1448	DAG 36:1|DAG 17:0_19:1	[M+NH4]+	9.292	640.598	640.587	C39H74O5	DAG	6388	0.029
223	DAG 36:1|DAG 18:0_18:1	[M+NH4]+	9.528	640.588	640.587	C39H74O5	DAG	6385	0.986
1328	DAG 36:1|DAG 23:0_13:1	[M+NH4]+	6.944	640.589	640.587	C39H74O5	DAG	6386	0.051
189	DAG 36:2|DAG 18:1_18:1	[M+NH4]+	9.102	638.571	638.572	C39H72O5	DAG	6357	0.986
333	DAG 36:3|DAG 18:1_18:2	[M+NH4]+	8.711	636.554	636.556	C39H70O5	DAG	6332	0.659
1240	DAG 36:4|DAG 16:0_20:4	[M+NH4]+	8.549	634.533	634.541	C39H68O5	DAG	6297	0.014
805	DAG 36:4|DAG 18:1_18:3	[M+NH4]+	8.322	634.537	634.541	C39H68O5	DAG	6298	0.652
1568	DAG 36:5|DAG 16:0_20:5	[M+NH4]+	8.188	632.52	632.525	C39H66O5	DAG	6244	0.225
787	DAG 38:0|DAG 19:0_19:0	[M+NH4]+	10.747	670.637	670.634	C41H80O5	DAG	7228	0.79
845	DAG 38:1|DAG 19:0_19:1	[M+NH4]+	7.647	668.627	668.619	C41H78O5	DAG	7198	0.08
630	DAG 38:1|DAG 20:0_18:1	[M+NH4]+	10.42	668.617	668.619	C41H78O5	DAG	7197	0.572
612	DAG 38:5|DAG 16:0_22:5	[M+NH4]+	8.607	660.553	660.556	C41H70O5	DAG	6999	0.174
232	DAG 38:6|DAG 16:0_22:6	[M+NH4]+	8.584	658.559	658.541	C41H68O5	DAG	6908	0.986
1477	DAG 40:0|DAG 18:0_22:0	[M+NH4]+	10.722	698.657	698.666	C43H84O5	DAG	7998	0.188
1195	DAG 40:0|DAG 20:0_20:0	[M+NH4]+	11.068	698.667	698.666	C43H84O5	DAG	7999	0.428
886	DAG 40:1|DAG 22:0_18:1	[M+NH4]+	10.777	696.653	696.65	C43H82O5	DAG	7966	0.275
1258	DAG 40:6|DAG 16:0_24:6	[M+NH4]+	7.989	686.564	686.572	C43H72O5	DAG	7628	0.254
1449	DAG 40:7|DAG 18:1_22:6	[M+NH4]+	7.423	684.573	684.556	C43H70O5	DAG	7534	0.42
125	DAG 41:0|DAG 10:0_31:0	[M+NH4]+	10.589	712.674	712.681	C44H86O5	DAG	8422	0.399
774	DAG 41:6|DAG 19:0_22:6	[M+NH4]+	8.064	700.573	700.587	C44H74O5	DAG	8043	0.21
1489	DAG 42:0|DAG 21:0_21:0	[M+NH4]+	11.343	726.699	726.697	C45H88O5	DAG	8743	0.478
893	DAG 42:1|DAG 21:0_21:1	[M+NH4]+	10.522	724.686	724.681	C45H86O5	DAG	8712	0.014
1247	DAG 42:6|DAG 14:0_28:6	[M+NH4]+	8.536	714.589	714.603	C45H76O5	DAG	8461	0.217
1274	DAG 42:6|DAG 16:0_26:6	[M+NH4]+	8.501	714.599	714.603	C45H76O5	DAG	8462	0.072
336	DAG 42:6|DAG 18:0_24:6	[M+NH4]+	9.587	714.622	714.603	C45H76O5	DAG	8469	0.623
1272	DAG 42:7|DAG 18:1_24:6	[M+NH4]+	8.171	712.571	712.587	C45H74O5	DAG	8388	0.717
844	DAG 44:3|DAG 22:0_22:3	[M+NH4]+	10.208	748.666	748.681	C47H86O5	DAG	9232	0.043
1359	DAG 44:6|DAG 16:0_28:6	[M+NH4]+	9.046	742.645	742.634	C47H80O5	DAG	9030	0.08
1294	DAG 44:6|DAG 18:0_26:6	[M+NH4]+	9.022	742.617	742.634	C47H80O5	DAG	9026	0.167
965	DAG 45:6|DAG 21:0_24:6	[M+NH4]+	11.056	756.661	756.65	C48H82O5	DAG	9329	0.145
1386	DAG 46:0|DAG 15:0_31:0	[M+NH4]+	11.857	782.754	782.76	C49H96O5	DAG	9801	0.457
1329	DAG 46:6|DAG 12:0_34:6	[M+NH4]+	9.712	770.674	770.666	C49H84O5	DAG	9581	0.072
1400	DAG 46:6|DAG 16:0_30:6	[M+NH4]+	9.504	770.675	770.666	C49H84O5	DAG	9582	0.029
1407	DAG 46:7|DAG 18:1_28:6	[M+NH4]+	9.125	768.632	768.65	C49H82O5	DAG	9529	0.036
602	DAG 47:6|DAG 15:0_32:6	[M+NH4]+	9.572	784.701	784.681	C50H86O5	DAG	9827	0.13
1023	DAG 48:0|DAG 14:0_34:0	[M+NH4]+	12.077	810.79	810.791	C51H100O5	DAG	10278	0.652
304	DAG 48:2|DAG 14:0_34:2	[M+NH4]+	11.095	806.753	806.76	C51H96O5	DAG	10225	0.145
340	DAG 48:2|DAG 18:1_30:1	[M+NH4]+	11.13	806.751	806.76	C51H96O5	DAG	10224	0.667
1222	DAG 48:6|DAG 16:0_32:6	[M+NH4]+	9.739	798.715	798.697	C51H88O5	DAG	10107	0.37
1137	DAG 48:7|DAG 18:1_30:6	[M+NH4]+	9.557	796.679	796.681	C51H86O5	DAG	10052	0.109
936	DAG 50:6|DAG 16:0_34:6	[M+NH4]+	10.13	826.741	826.728	C53H92O5	DAG	10509	0.261
1060	DAG 50:7|DAG 18:1_32:6	[M+NH4]+	10.009	824.72	824.713	C53H90O5	DAG	10468	0.101
1574	DAG 52:6|DAG 16:0_36:6	[M+NH4]+	9.679	854.736	854.76	C55H96O5	DAG	10953	0.08
1120	DAG 52:7|DAG 18:1_34:6	[M+NH4]+	10.156	852.755	852.744	C55H94O5	DAG	10908	0.225
607	FA 10:0	[M-H]-	1.04	171.138	171.139	C10H20O2	FA	238	0.854
325	FA 12:0	[M-H]-	1.487	199.171	199.17	C12H24O2	FA	712	0.905
569	FA 13:0	[M-H]-	1.815	213.185	213.186	C13H26O2	FA	795	0.664
92	FA 14:0	[M-H]-	2.304	227.202	227.202	C14H28O2	FA	1117	0.62
837	FA 14:1	[M-H]-	1.707	225.183	225.186	C14H26O2	FA	1050	0.781
380	FA 15:0	[M-H]-	3.027	241.215	241.217	C15H30O2	FA	1315	0.358
1827	FA 15:1	[M-H]-	2.041	239.2	239.202	C15H28O2	FA	1286	0.109
28	FA 16:0	[M-H]-	3.789	255.233	255.233	C16H32O2	FA	1634	0.401
287	FA 16:1	[M-H]-	2.599	253.217	253.217	C16H30O2	FA	1568	0.752
1811	FA 16:2	[M-H]-	2.265	251.203	251.202	C16H28O2	FA	1549	0.029
1819	FA 16:4	[M-H]-	0.976	247.169	247.17	C16H24O2	FA	1510	0.27
572	FA 17:0	[M-H]-	4.537	269.246	269.249	C17H34O2	FA	1927	0.248
1580	FA 17:1	[M-H]-	3.313	267.232	267.233	C17H32O2	FA	1899	0.453
1802	FA 17:2	[M-H2O-H]-	2.492	265.217	265.217	C17H30O2	FA	1834	0.124
46	FA 18:0	[M-H]-	5.216	283.262	283.264	C18H36O2	FA	2210	0.401
306	FA 18:1	[M-H]-	4.232	281.25	281.249	C18H34O2	FA	2086	0.635
312	FA 18:2	[M-H]-	2.981	279.231	279.233	C18H32O2	FA	2035	0.555
230	FA 18:3	[M-H]-	2.263	277.218	277.217	C18H30O2	FA	2018	0.416
1301	FA 18:4	[M-H]-	1.751	275.202	275.202	C18H28O2	FA	1994	0.898
1200	FA 19:0	[M-H]-	5.849	297.28	297.28	C19H38O2	FA	2535	0.328
1783	FA 19:1	[M-H]-	4.778	295.263	295.264	C19H36O2	FA	2422	0.35
1831	FA 19:2	[M-H]-	3.66	293.247	293.249	C19H34O2	FA	2372	0.036
176	FA 20:0	[M-H]-	6.355	311.293	311.296	C20H40O2	FA	2885	0.62
1703	FA 20:1	[M-H]-	5.427	309.277	309.28	C20H38O2	FA	2737	0.051
1789	FA 20:2	[M-H]-	4.454	307.259	307.264	C20H36O2	FA	2663	0.08
1417	FA 20:3	[M-H]-	3.677	305.249	305.249	C20H34O2	FA	2647	0.416
981	FA 20:4	[M-H]-	2.668	303.23	303.233	C20H32O2	FA	2611	0.27
1551	FA 20:5	[M-H]-	2.48	301.219	301.217	C20H30O2	FA	2595	0.46
436	FA 21:0	[M-H]-	6.905	325.312	325.311	C21H42O2	FA	3324	0.27
1835	FA 21:1	[M-H]-	6.017	323.299	323.296	C21H40O2	FA	3221	0.212
310	FA 22:0	[M-H]-	7.376	339.323	339.327	C22H44O2	FA	3800	0.343
1793	FA 22:1	[M-H]-	6.509	337.312	337.311	C22H42O2	FA	3603	0.248
1820	FA 22:3	[M-H]-	4.902	333.277	333.28	C22H38O2	FA	3521	0.073
1471	FA 22:4	[M-H]-	3.988	331.261	331.264	C22H36O2	FA	3499	0.569
996	FA 22:5	[M-H]-	3.102	329.244	329.249	C22H34O2	FA	3472	0.423
1362	FA 22:6	[M-H]-	2.644	327.227	327.233	C22H32O2	FA	3342	0.65
418	FA 23:0	[M-H]-	7.795	353.337	353.342	C23H46O2	FA	4109	0.715
190	FA 24:0	[M-H]-	8.198	367.356	367.358	C24H48O2	FA	4299	0.73
1838	FA 24:1	[M-H]-	7.457	365.34	365.342	C24H46O2	FA	4261	0.015
682	FA 25:0	[M-H]-	8.644	381.372	381.374	C25H50O2	FA	4538	0.248
138	FA 26:0	[M-H]-	8.889	395.388	395.389	C26H52O2	FA	4872	0.467
1795	FA 26:1	[M-H]-	7.949	393.374	393.374	C26H50O2	FA	4854	0.08
1841	FA 26:6	[M-H]-	2.056	383.289	383.296	C26H40O2	FA	4600	0.007
420	FA 27:0	[M-H]-	9.293	409.403	409.405	C27H54O2	FA	5134	0.248
114	FA 28:0	[M-H]-	9.51	423.418	423.421	C28H56O2	FA	5411	0.752
1796	FA 28:1	[M-H]-	8.637	421.409	421.405	C28H54O2	FA	5374	0.153
1836	FA 28:3	[M-H]-	7.013	417.376	417.374	C28H50O2	FA	5258	0.168
1814	FA 28:4	[M-H]-	7.967	415.368	415.358	C28H48O2	FA	5233	0.007
1851	FA 28:5	[M-H]-	3.251	413.337	413.342	C28H46O2	FA	5201	0.015
206	FA 29:0	[M-H]-	9.773	437.432	437.436	C29H58O2	FA	5672	0.745
412	FA 30:0	[M-H]-	10.116	451.449	451.452	C30H60O2	FA	5870	0.248
1754	FA 30:5	[M-H]-	8.904	441.381	441.374	C30H50O2	FA	5731	0.212
1842	FA 30:6	[M-H]-	2.608	439.357	439.358	C30H48O2	FA	5705	0.007
258	FA 31:0	[M-H]-	10.261	465.466	465.468	C31H62O2	FA	6068	0.745
150	FA 32:0	[M-H]-	10.484	479.48	479.483	C32H64O2	FA	6314	0.745
1812	FA 32:1	[M-H]-	9.429	477.464	477.468	C32H62O2	FA	6258	0.022
1805	FA 32:7	[M-H]-	2.718	465.367	465.374	C32H50O2	FA	6059	0.248
1762	FA 32:9	[M-H]-	1.951	461.348	461.342	C32H46O2	FA	6008	0.467
344	FA 33:0	[M-H]-	10.689	493.495	493.499	C33H66O2	FA	6564	0.745
269	FA 34:0	[M-H]-	10.883	507.507	507.515	C34H68O2	FA	6851	0.745
1433	FA 34:5	[M-H]-	5.967	497.431	497.436	C34H58O2	FA	6630	0.022
1828	FA 34:7	[M-H]-	1.776	493.404	493.405	C34H54O2	FA	6559	0.022
493	FA 34:8	[M-H]-	9.522	491.407	491.389	C34H52O2	FA	6532	0.745
1824	FA 34:9	[M-H]-	2.34	489.366	489.374	C34H50O2	FA	6516	0.029
1839	FA 36:10	[M-H]-	6.896	515.39	515.389	C36H52O2	FA	7021	0.022
945	FA 36:5	[M-H]-	6.894	525.467	525.468	C36H62O2	FA	7204	0.051
1806	FA 36:7	[M-H]-	5.365	521.44	521.436	C36H58O2	FA	7142	0.131
389	FA 36:8	[M-H]-	10.019	519.436	519.421	C36H56O2	FA	7101	0.526
1844	FA 36:9	[M-H]-	2.857	517.398	517.405	C36H54O2	FA	7075	0.007
1821	FA 38:1	[M-H]-	10.509	561.553	561.562	C38H74O2	FA	8062	0.007
1732	FA 38:10	[M-H]-	2.69	543.415	543.421	C38H56O2	FA	7621	0.022
201	FA 38:5	[M-H]-	7.674	553.491	553.499	C38H66O2	FA	7812	0.577
1697	FA 38:7	[M-H]-	6.36	549.455	549.468	C38H62O2	FA	7737	0.38
847	FA 38:8	[M-H]-	10.481	547.466	547.452	C38H60O2	FA	7712	0.745
1822	FA 38:9	[M-H]-	5.258	545.434	545.436	C38H58O2	FA	7674	0.007
1776	FA 40:10	[M-H]-	3.744	571.452	571.452	C40H60O2	FA	8329	0.095
56	FA 40:5	[M-H]-	8.358	581.523	581.53	C40H70O2	FA	8537	0.745
1815	FA 40:6	[M-H]-	8.405	579.51	579.515	C40H68O2	FA	8488	0.007
1833	FA 40:7	[M-H]-	6.038	577.493	577.499	C40H66O2	FA	8448	0.131
1759	FA 40:8	[M-H]-	6.832	575.484	575.483	C40H64O2	FA	8418	0.182
1749	FA 40:9	[M-H]-	7.588	573.471	573.468	C40H62O2	FA	8375	0.015
1837	FA 42:0	[M-H]-	12.05	619.634	619.64	C42H84O2	FA	9471	0.007
1788	FA 42:10	[M-H]-	5.147	599.487	599.483	C42H64O2	FA	8980	0.029
1505	FA 42:12	[M-H]-	7.861	595.45	595.452	C42H60O2	FA	8856	0.343
51	FA 42:5	[M-H]-	8.96	609.56	609.562	C42H74O2	FA	9227	0.745
1177	FA 42:6	[M-H]-	8.6	607.54	607.546	C42H72O2	FA	9159	0.212
1797	FA 42:7	[M-H]-	8.036	605.517	605.53	C42H70O2	FA	9108	0.036
1103	FA 42:8	[M-H]-	5.996	603.518	603.515	C42H68O2	FA	9083	0.109
1514	FA 42:9	[M-H]-	5.179	601.497	601.499	C42H66O2	FA	9031	0.453
1128	FA 44:0	[M-H]-	12.188	647.672	647.671	C44H88O2	FA	10167	0.051
1739	FA 44:10	[M-H]-	8.747	627.522	627.515	C44H68O2	FA	9689	0.248
578	FA 44:12	[M-H]-	8.594	623.485	623.483	C44H64O2	FA	9575	0.263
82	FA 44:5	[M-H]-	9.482	637.589	637.593	C44H78O2	FA	9935	0.745
1203	FA 44:6	[M-H]-	9.11	635.562	635.577	C44H76O2	FA	9874	0.438
1338	FA 44:7	[M-H]-	8.616	633.559	633.562	C44H74O2	FA	9817	0.358
1790	FA 44:8	[M-H]-	8.253	631.537	631.546	C44H72O2	FA	9778	0.015
475	FA 9:0	[M-H]-	2.299	157.122	157.123	C9H18O2	FA	24	0.38
1361	HexCer 34:1;2O|HexCer 18:1;2O/16:0	[M+H]+	6.998	700.576	700.573	C40H77NO8	HexCer_NS	8045	0.667
1649	HexCer 40:0;2O	[M+H]+	9.113	786.686	786.682	C46H91NO8	HexCer_NDS	9851	0.174
381	HexCer 40:1;2O|HexCer 18:1;2O/22:0	[M+H]+	8.928	784.668	784.667	C46H89NO8	HexCer_NS	9823	0.478
1067	HexCer 41:1;2O|HexCer 18:1;2O/23:0	[M+H]+	9.182	798.685	798.682	C47H91NO8	HexCer_NS	10103	0.986
707	HexCer 42:1;2O|HexCer 18:1;2O/24:0	[M+H]+	9.411	812.701	812.698	C48H93NO8	HexCer_NS	10297	0.036
1169	HexCer 54:11;2O|HexCer 18:1;2O/36:10	[M+H]+	8.874	960.735	960.729	C60H97NO8	HexCer_NS	12085	0.413
1727	HexCer 55:11;2O	[M+H]+	9.119	974.748	974.745	C61H99NO8	HexCer_NS	12137	0.659
1765	LPC 10:0	[M+H]+	0.635	412.247	412.246	C18H38NO7P	LPC	2555	0.254
1043	LPC 14:0	[M+H]+	0.812	468.308	468.308	C22H46NO7P	LPC	3298	0.007
1825	LPC 14:0	[M+H]+	0.913	468.313	468.308	C22H46NO7P	LPC	3300	0.964
1522	LPC 16:0	[M+Na]+	1.235	518.321	518.322	C24H50NO7P	LPC	4021	0.761
275	LPC 16:0/0:0	[M+H]+	1.236	496.339	496.34	C24H50NO7P	LPC	3695	0.913
919	LPC 18:0	[M+H]+	1.824	524.368	524.371	C26H54NO7P	LPC	4117	0.92
679	LPC 18:1/0:0	[M+H]+	1.329	522.355	522.355	C26H52NO7P	LPC	4087	0.92
1530	LPC 18:2	[M+H]+	1.057	520.342	520.34	C26H50NO7P	LPC	4050	0.833
1275	LPC 8:0/0:0	[M+H]+	0.609	384.22	384.215	C16H34NO7P	LPC	1888	0.833
1531	LPE 18:1	[M+H]+	1.419	480.308	480.308	C23H46NO7P	LPE	3429	0.92
1089	MAG 15:0	[M+NH4]+	4.71	334.307	334.295	C18H36O4	MAG	1385	0.667
1740	MAG 15:1	[M+NH4]+	1.918	332.281	332.28	C18H34O4	MAG	1365	0.529
1501	MAG 9:0	[M+NH4]+	0.736	250.214	250.201	C12H24O4	MAG	576	0.92
395	Pantothenic acid	[M-H]-	0.562	218.102	218.103	C9H17NO5	Others	863	0.949
1784	PC 24:0	[M+H]+	3.53	622.44	622.444	C32H64NO8P	PC	5964	0.174
1276	PC 26:0	[M+H]+	4.705	650.472	650.476	C34H68NO8P	PC	6592	0.051
1196	PC 26:0|PC 10:0_16:0	[M+H]+	4.773	650.473	650.476	C34H68NO8P	PC	6593	0.652
1223	PC 26:0|PC 12:0_14:0	[M+H]+	4.803	650.478	650.476	C34H68NO8P	PC	6594	0.225
1733	PC 27:0	[M+H]+	5.249	664.487	664.491	C35H70NO8P	PC	7119	0.217
1728	PC 28:0	[M+Na]+	5.738	700.485	700.489	C36H72NO8P	PC	8035	0.406
290	PC 28:0|PC 14:0_14:0	[M+H]+	5.754	678.507	678.507	C36H72NO8P	PC	7367	0.333
1704	PC 28:1	[M+H]+	4.962	676.487	676.491	C36H70NO8P	PC	7341	0.246
881	PC 29:0	[M+H]+	6.17	692.515	692.522	C37H74NO8P	PC	7894	0.783
123	PC 30:0|PC 14:0_16:0	[M+H]+	6.598	706.54	706.538	C38H76NO8P	PC	8253	0.877
651	PC 30:1|PC 12:0_18:1	[M+H]+	5.915	704.522	704.522	C38H74NO8P	PC	8214	0.884
537	PC 31:0|PC 15:0_16:0	[M+H]+	6.859	720.551	720.554	C39H78NO8P	PC	8639	0.819
1310	PC 31:1	[M+H]+	6.347	718.538	718.538	C39H76NO8P	PC	8598	0.435
1355	PC 31:1	[M+H]+	6.66	718.541	718.538	C39H76NO8P	PC	8601	0.326
743	PC 32:0	[M+Na]+	7.342	756.553	756.551	C40H80NO8P	PC	9319	0.928
110	PC 32:0|PC 16:0_16:0	[M+H]+	7.343	734.569	734.569	C40H80NO8P	PC	8877	0.826
180	PC 32:1	[M+H]+	6.759	732.551	732.554	C40H78NO8P	PC	8836	0.239
185	PC 32:1|PC 14:0_18:1	[M+H]+	6.733	732.551	732.554	C40H78NO8P	PC	8835	0.746
904	PC 32:2|PC 16:1_16:1	[M+H]+	6.14	730.538	730.538	C40H76NO8P	PC	8793	0.674
810	PC 33:0	[M+H]+	7.682	748.588	748.585	C41H82NO8P	PC	9226	0.203
620	PC 33:0|PC 16:0_17:0	[M+H]+	7.575	748.586	748.585	C41H82NO8P	PC	9225	0.572
502	PC 33:1	[M+H]+	6.992	746.562	746.569	C41H80NO8P	PC	9145	0.036
332	PC 33:1|PC 15:0_18:1	[M+H]+	7.118	746.566	746.569	C41H80NO8P	PC	9172	0.812
1588	PC 33:2	[M+H]+	6.574	744.553	744.554	C41H78NO8P	PC	9072	0.63
220	PC 34:0|PC 16:0_18:0	[M+H]+	8.008	762.599	762.601	C42H84NO8P	PC	9442	0.986
644	PC 34:1	[M+H]+	6.939	760.58	760.585	C42H82NO8P	PC	9404	0.007
83	PC 34:1|PC 16:0_18:1	[M+H]+	7.469	760.583	760.585	C42H82NO8P	PC	9409	0.928
1678	PC 34:2	[M+Na]+	6.973	780.551	780.551	C42H80NO8P	PC	9747	0.674
272	PC 34:2|PC 16:0_18:2	[M+H]+	6.972	758.569	758.569	C42H80NO8P	PC	9360	0.848
727	PC 34:3	[M+H]+	6.494	756.554	756.554	C42H78NO8P	PC	9321	0.217
747	PC 35:1	[M+H]+	7.691	774.596	774.601	C43H84NO8P	PC	9651	0.261
895	PC 35:1	[M+H]+	7.802	774.598	774.601	C43H84NO8P	PC	9652	0.804
1166	PC 35:2	[M+H]+	7.27	772.585	772.585	C43H82NO8P	PC	9608	0.188
873	PC 36:0|PC 18:0_18:0	[M+H]+	8.588	790.624	790.632	C44H88NO8P	PC	9938	0.659
156	PC 36:1|PC 18:0_18:1	[M+H]+	8.127	788.618	788.616	C44H86NO8P	PC	9875	0.333
166	PC 36:2|PC 18:1_18:1	[M+H]+	7.582	786.6	786.601	C44H84NO8P	PC	9840	0.87
1569	PC 36:3	[M+H]+	8.006	784.59	784.585	C44H82NO8P	PC	9817	0.841
240	PC 36:3|PC 18:1_18:2	[M+H]+	7.089	784.587	784.585	C44H82NO8P	PC	9816	0.725
650	PC 36:4|PC 18:2_18:2	[M+H]+	6.62	782.571	782.569	C44H80NO8P	PC	9787	0.674
1658	PC 37:1	[M+H]+	8.418	802.622	802.632	C45H88NO8P	PC	10160	0.638
1498	PC 37:2	[M+H]+	7.921	800.615	800.616	C45H86NO8P	PC	10131	0.899
1214	PC 38:1	[M+H]+	8.682	816.651	816.648	C46H90NO8P	PC	10351	0.63
1387	PC 38:2	[M+H]+	8.191	814.627	814.632	C46H88NO8P	PC	10327	0.783
1639	PC 38:3	[M+H]+	7.87	812.613	812.616	C46H86NO8P	PC	10292	0.594
1264	PC 38:4	[M+H]+	7.319	810.599	810.601	C46H84NO8P	PC	10261	0.362
1292	PC 38:5	[M+H]+	7.033	808.582	808.585	C46H82NO8P	PC	10230	0.348
1722	PC 40:1	[M+H]+	9.192	844.683	844.679	C48H94NO8P	PC	10769	0.275
1673	PC 40:2	[M+H]+	9.084	842.671	842.663	C48H92NO8P	PC	10743	0.109
1664	PC 40:3	[M+H]+	8.683	840.663	840.648	C48H90NO8P	PC	10717	0.428
1741	PC 47:5	[M+H]+	8.55	934.729	934.726	C55H100NO8P	PC	11927	0.087
949	PC 48:6	[M+H]+	8.609	946.716	946.726	C56H100NO8P	PC	11995	0.92
1241	PI 22:0	[M+NH4]+	10.215	688.42	688.403	C31H59O13P	PI	7707	0.094
1366	PI 34:1	[M+NH4]+	6.635	854.573	854.575	C43H81O13P	PI	10944	0.587
1746	PI 34:1	[M+Na]+	6.653	859.535	859.531	C43H81O13P	PI	11023	0.457
1075	PI 36:1	[M+NH4]+	7.308	882.603	882.607	C45H85O13P	PI	11344	0.87
1686	PI 36:1	[M+Na]+	7.31	887.565	887.562	C45H85O13P	PI	11422	0.717
1248	PI 36:2	[M+NH4]+	6.712	880.592	880.591	C45H83O13P	PI	11312	0.877
728	PS 36:1	[M+H]+	7.551	790.554	790.559	C42H80NO10P	PS	9893	0.42
800	PS 36:1	[M+H]+	7.523	790.574	790.559	C42H80NO10P	PS	9895	0.181
1009	PS 36:2|PS 18:1_18:1	[M+H]+	7.066	788.55	788.544	C42H78NO10P	PS	9874	0.442
1437	PS 36:3	[M+H]+	6.667	786.528	786.528	C42H76NO10P	PS	9839	0.891
1037	Ricinoleic acid	[M-H]-	3.696	297.242	297.244	C18H34O3	Others	2520	0.015
660	SM 32:0;2O	[M+H]+	5.974	677.558	677.559	C37H77N2O6P	SM	7361	0.761
874	SM 32:1;2O	[M+H]+	5.672	675.544	675.544	C37H75N2O6P	SM	7330	0.029
521	SM 32:1;2O|SM 18:1;2O/14:0	[M+H]+	5.613	675.542	675.544	C37H75N2O6P	SM	7329	0.949
1192	SM 33:0;2O	[M+H]+	6.421	691.576	691.575	C38H79N2O6P	SM	7871	0.942
1277	SM 33:0;2O	[M+H]+	6.614	707.576	707.57	C38H79N2O7P	SM	8274	0.007
870	SM 33:1;2O	[M+H]+	6.127	689.557	689.559	C38H77N2O6P	SM	7800	0.029
710	SM 33:1;2O|SM 17:1;2O/16:0	[M+H]+	6.079	689.556	689.559	C38H77N2O6P	SM	7799	0.659
345	SM 34:0;2O	[M+H]+	6.836	705.591	705.591	C39H81N2O6P	SM	8246	0.884
1100	SM 34:1;2O	[M+Na]+	6.547	725.563	725.557	C39H79N2O6P	SM	8717	0.072
154	SM 34:1;2O|SM 18:1;2O/16:0	[M+H]+	6.513	703.573	703.575	C39H79N2O6P	SM	8205	0.906
1178	SM 34:2;2O	[M+H]+	6.772	717.568	717.554	C39H77N2O7P	SM	8576	0.043
1070	SM 35:1;2O	[M+H]+	6.819	717.591	717.591	C40H81N2O6P	SM	8585	0.109
1010	SM 35:1;2O|SM 19:1;2O/16:0	[M+H]+	6.776	717.586	717.591	C40H81N2O6P	SM	8580	0.572
1076	SM 36:0;2O|SM 14:0;2O/22:0	[M+H]+	7.581	733.615	733.622	C41H85N2O6P	SM	8867	0.826
484	SM 36:1;2O	[M+H]+	7.339	731.604	731.606	C41H83N2O6P	SM	8805	0.058
503	SM 36:1;2O|SM 22:1;2O/14:0	[M+H]+	7.308	731.606	731.606	C41H83N2O6P	SM	8806	0.928
1589	SM 37:1;2O	[M+H]+	7.525	745.617	745.622	C42H85N2O6P	SM	9106	0.732
733	SM 38:0;2O	[M+H]+	8.27	761.662	761.653	C43H89N2O6P	SM	9436	0.268
406	SM 38:1;2O|SM 26:1;2O/12:0	[M+H]+	8.054	759.636	759.637	C43H87N2O6P	SM	9382	0.986
455	SM 39:0;2O	[M+H]+	8.579	775.665	775.669	C44H91N2O6P	SM	9670	0.964
361	SM 39:1;2O|SM 21:1;2O/18:0	[M+H]+	8.379	773.651	773.653	C44H89N2O6P	SM	9640	0.442
647	SM 39:7;2O	[M+H]+	7.516	761.562	761.559	C44H77N2O6P	SM	9422	0.326
604	SM 40:0;2O	[M+H]+	8.826	789.688	789.684	C45H93N2O6P	SM	9889	0.551
1490	SM 40:1;2O	[M+H]+	9.052	803.641	803.664	C45H91N2O7P	SM	10172	0.181
195	SM 40:1;2O|SM 18:1;2O/22:0	[M+H]+	8.624	787.672	787.669	C45H91N2O6P	SM	9868	0.964
820	SM 40:2;2O	[M+H]+	8.044	785.649	785.653	C45H89N2O6P	SM	9833	0.674
1078	SM 40:2;2O	[M+H]+	8.868	801.65	801.648	C45H89N2O7P	SM	10150	0.007
571	SM 41:0;2O	[M+H]+	9.082	803.706	803.7	C46H95N2O6P	SM	10180	0.471
1542	SM 41:1;2O	[M+H]+	8.724	817.654	817.679	C46H93N2O7P	SM	10359	0.181
268	SM 41:1;2O|SM 18:1;2O/23:0	[M+H]+	8.889	801.684	801.684	C46H93N2O6P	SM	10153	0.986
1450	SM 41:10;2O	[M+H]+	6.607	783.558	783.544	C46H75N2O6P	SM	9806	0.072
1104	SM 41:2;2O	[M+H]+	8.449	799.668	799.669	C46H91N2O6P	SM	10123	0.667
1537	SM 41:2;2O	[M+H]+	8.602	815.64	815.664	C46H91N2O7P	SM	10338	0.167
1155	SM 42:0;2O	[M+H]+	9.313	817.72	817.716	C47H97N2O6P	SM	10363	0.341
270	SM 42:1;2O|SM 18:1;2O/24:0	[M+H]+	9.151	815.7	815.7	C47H95N2O6P	SM	10345	0.986
542	SM 42:2;2O|SM 24:0;2O/18:2	[M+H]+	8.6	813.679	813.684	C47H93N2O6P	SM	10317	0.725
1633	SM 42:7;2O	[M+H]+	8.705	819.599	819.601	C47H83N2O7P	SM	10376	0.478
827	SM 43:1;2O|SM 18:1;2O/25:0	[M+H]+	9.29	829.72	829.716	C48H97N2O6P	SM	10564	0.71
1570	SM 43:2;2O	[M+H]+	8.762	827.694	827.7	C48H95N2O6P	SM	10531	0.652
131	TAG 24:0|TAG 8:0_8:0_8:0	[M+NH4]+	5.773	488.396	488.395	C27H50O6	TAG	3595	0.007
165	TAG 24:0|TAG 8:0_8:0_8:0	[M+Na]+	5.948	493.349	493.35	C27H50O6	TAG	3641	0.819
142	TAG 25:0|TAG 8:0_8:0_9:0	[M+NH4]+	6.453	502.409	502.41	C28H52O6	TAG	3796	0.819
282	TAG 25:0|TAG 8:0_8:0_9:0	[M+Na]+	6.449	507.365	507.366	C28H52O6	TAG	3835	0.79
45	TAG 26:0|TAG 8:0_8:0_10:0	[M+NH4]+	6.788	516.424	516.426	C29H54O6	TAG	3991	0.341
112	TAG 26:0|TAG 8:0_8:0_10:0	[M+Na]+	6.783	521.38	521.381	C29H54O6	TAG	4065	0.507
96	TAG 27:0|TAG 8:0_9:0_10:0	[M+NH4]+	7.218	530.442	530.442	C30H56O6	TAG	4276	0.565
211	TAG 27:0|TAG 8:0_9:0_10:0	[M+Na]+	7.218	535.395	535.397	C30H56O6	TAG	4332	0.522
27	TAG 28:0|TAG 8:0_10:0_10:0	[M+NH4]+	7.575	544.458	544.457	C31H58O6	TAG	4502	0.37
99	TAG 28:0|TAG 8:0_10:0_10:0	[M+Na]+	7.563	549.41	549.413	C31H58O6	TAG	4569	0.717
80	TAG 29:0|TAG 8:0_10:0_11:0	[M+NH4]+	7.933	558.472	558.473	C32H60O6	TAG	4734	0.609
194	TAG 29:0|TAG 8:0_10:0_11:0	[M+Na]+	7.936	563.428	563.428	C32H60O6	TAG	4799	0.696
187	TAG 29:1|TAG 8:0_8:0_13:1	[M+NH4]+	7.383	556.459	556.457	C32H58O6	TAG	4708	0.746
383	TAG 29:1|TAG 8:0_8:0_13:1	[M+Na]+	7.38	561.41	561.413	C32H58O6	TAG	4767	0.775
20	TAG 30:0|TAG 8:0_10:0_12:0	[M+NH4]+	8.25	572.489	572.488	C33H62O6	TAG	4987	0.688
100	TAG 30:0|TAG 8:0_10:0_12:0	[M+Na]+	8.233	577.442	577.444	C33H62O6	TAG	5085	0.674
41	TAG 30:1|TAG 8:0_8:0_14:1	[M+NH4]+	7.724	570.473	570.473	C33H60O6	TAG	4949	0.71
119	TAG 30:1|TAG 8:0_8:0_14:1	[M+Na]+	7.726	575.427	575.428	C33H60O6	TAG	5029	0.471
71	TAG 31:0|TAG 8:0_10:0_13:0	[M+NH4]+	8.55	586.504	586.504	C34H64O6	TAG	5232	0.986
182	TAG 31:0|TAG 8:0_11:0_12:0	[M+Na]+	8.549	591.458	591.46	C34H64O6	TAG	5294	0.986
480	TAG 31:0|TAG 9:0_9:0_13:0	[M+NH4]+	7.614	586.506	586.504	C34H64O6	TAG	5234	0.406
301	TAG 31:1|TAG 8:0_10:0_13:1	[M+Na]+	8.041	589.444	589.444	C34H62O6	TAG	5257	0.761
134	TAG 31:1|TAG 8:0_9:0_14:1	[M+NH4]+	8.042	584.49	584.488	C34H62O6	TAG	5198	0.768
7	TAG 32:0|TAG 8:0_10:0_14:0	[M+NH4]+	8.838	600.519	600.52	C35H66O6	TAG	5487	0.986
95	TAG 32:0|TAG 8:0_10:0_14:0	[M+Na]+	8.828	605.472	605.475	C35H66O6	TAG	5613	0.986
29	TAG 32:1|TAG 8:0_10:0_14:1	[M+NH4]+	8.354	598.503	598.504	C35H64O6	TAG	5381	0.92
111	TAG 32:1|TAG 8:0_10:0_14:1	[M+Na]+	8.358	603.456	603.46	C35H64O6	TAG	5548	0.768
85	TAG 32:2|TAG 8:0_8:0_16:2	[M+NH4]+	7.897	596.489	596.488	C35H62O6	TAG	5363	0.616
198	TAG 32:2|TAG 8:0_8:0_16:2	[M+Na]+	7.895	601.444	601.444	C35H62O6	TAG	5496	0.71
491	TAG 33:0|TAG 11:0_11:0_11:0	[M+NH4]+	8.245	614.535	614.535	C36H68O6	TAG	5838	0.399
44	TAG 33:0|TAG 8:0_10:0_15:0	[M+NH4]+	9.104	614.536	614.535	C36H68O6	TAG	5839	0.986
175	TAG 33:0|TAG 8:0_12:0_13:0	[M+Na]+	9.105	619.487	619.491	C36H68O6	TAG	5918	0.986
93	TAG 33:1|TAG 8:0_11:0_14:1	[M+NH4]+	8.649	612.519	612.52	C36H66O6	TAG	5712	0.986
244	TAG 33:1|TAG 8:0_9:0_16:1	[M+Na]+	8.647	617.474	617.475	C36H66O6	TAG	5891	0.986
523	TAG 33:2|TAG 8:0_9:0_16:2	[M+NH4]+	8.206	610.505	610.504	C36H64O6	TAG	5686	0.957
865	TAG 34:0|TAG 10:0_12:0_12:0	[M+NH4]+	10.09	628.546	628.551	C37H70O6	TAG	6133	0.188
3	TAG 34:0|TAG 8:0_12:0_14:0	[M+NH4]+	9.362	628.549	628.551	C37H70O6	TAG	6146	0.986
89	TAG 34:0|TAG 8:0_12:0_14:0	[M+Na]+	9.346	633.505	633.506	C37H70O6	TAG	6274	0.341
19	TAG 34:1|TAG 8:0_10:0_16:1	[M+NH4]+	8.929	626.537	626.535	C37H68O6	TAG	6008	0.986
105	TAG 34:1|TAG 8:0_12:0_14:1	[M+Na]+	8.934	631.489	631.491	C37H68O6	TAG	6212	0.986
73	TAG 34:2|TAG 8:0_8:0_18:2	[M+NH4]+	8.522	624.52	624.52	C37H66O6	TAG	5989	0.362
170	TAG 34:2|TAG 8:0_8:0_18:2	[M+Na]+	8.502	629.474	629.475	C37H66O6	TAG	6154	0.543
249	TAG 34:3|TAG 8:0_10:0_16:3	[M+Na]+	8.075	627.459	627.46	C37H64O6	TAG	6015	0.696
132	TAG 34:3|TAG 8:0_8:0_18:3	[M+NH4]+	8.076	622.505	622.504	C37H64O6	TAG	5969	0.681
668	TAG 34:4|TAG 8:0_8:0_18:4	[M+NH4]+	7.736	620.487	620.488	C37H62O6	TAG	5932	0.79
196	TAG 35:0|TAG 10:0_10:0_15:0	[M+Na]+	9.6	647.52	647.522	C38H72O6	TAG	6565	0.986
67	TAG 35:1|TAG 8:0_13:0_14:1	[M+NH4]+	9.185	640.55	640.551	C38H70O6	TAG	6379	0.986
252	TAG 35:2|TAG 8:0_13:1_14:1	[M+NH4]+	8.762	638.533	638.535	C38H68O6	TAG	6353	0.986
684	TAG 35:3|TAG 8:0_9:0_18:3	[M+NH4]+	8.395	636.522	636.52	C38H66O6	TAG	6330	0.877
1125	TAG 36:0|TAG 10:0_10:0_16:0	[M+NH4]+	12.111	656.577	656.582	C39H74O6	TAG	6733	0.297
1	TAG 36:0|TAG 8:0_12:0_16:0	[M+NH4]+	9.826	656.579	656.582	C39H74O6	TAG	6751	1
91	TAG 36:0|TAG 8:0_12:0_16:0	[M+Na]+	9.818	661.536	661.538	C39H74O6	TAG	7030	1
577	TAG 36:0|TAG 8:0_14:0_14:0	[M+NH4]+	15.437	656.581	656.582	C39H74O6	TAG	6767	0.022
1302	TAG 36:0|TAG 8:0_14:0_14:0	[M+Na]+	9.231	661.536	661.538	C39H74O6	TAG	7029	0.21
5	TAG 36:1|TAG 10:0_12:0_14:1	[M+NH4]+	9.44	654.565	654.567	C39H72O6	TAG	6671	0.993
90	TAG 36:1|TAG 8:0_10:0_18:1	[M+Na]+	9.442	659.521	659.522	C39H72O6	TAG	6957	0.986
122	TAG 36:2|TAG 8:0_10:0_18:2	[M+Na]+	9.054	657.503	657.506	C39H70O6	TAG	6796	0.986
37	TAG 36:2|TAG 8:0_14:1_14:1	[M+NH4]+	9.053	652.55	652.551	C39H70O6	TAG	6623	0.986
149	TAG 36:3|TAG 10:0_10:0_16:3	[M+Na]+	8.681	655.491	655.491	C39H68O6	TAG	6684	0.551
411	TAG 36:4|TAG 8:0_10:0_18:4	[M+NH4]+	8.374	648.516	648.52	C39H66O6	TAG	6571	0.275
950	TAG 36:5|TAG 8:0_8:0_20:5	[M+NH4]+	8.01	646.502	646.504	C39H64O6	TAG	6544	0.058
1370	TAG 36:5|TAG 9:0_9:0_18:5	[M+Na]+	7.119	651.448	651.46	C39H64O6	TAG	6611	0.304
32	TAG 37:0|TAG 8:0_14:0_15:0	[M+NH4]+	10.029	670.599	670.598	C40H76O6	TAG	7226	0.986
212	TAG 37:0|TAG 8:0_14:0_15:0	[M+Na]+	10.039	675.553	675.553	C40H76O6	TAG	7331	0.986
162	TAG 37:1|TAG 10:0_10:0_17:1	[M+Na]+	9.672	673.537	673.538	C40H74O6	TAG	7299	0.986
302	TAG 37:3|TAG 9:0_10:0_18:3	[M+NH4]+	8.967	664.552	664.551	C40H70O6	TAG	7123	0.659
118	TAG 38:0|TAG 10:0_12:0_16:0	[M+NH4]+	12.11	684.61	684.614	C41H78O6	TAG	7561	0.261
1039	TAG 38:0|TAG 10:0_12:0_16:0	[M+Na]+	10.208	689.572	689.569	C41H78O6	TAG	7803	0.087
999	TAG 38:0|TAG 8:0_12:0_18:0	[M+NH4]+	11.345	684.612	684.614	C41H78O6	TAG	7570	0.051
4	TAG 38:0|TAG 8:0_14:0_16:0	[M+NH4]+	10.226	684.611	684.614	C41H78O6	TAG	7565	1
543	TAG 38:1|TAG 10:0_10:0_18:1	[M+NH4]+	7.932	682.572	682.598	C41H76O6	TAG	7434	0.123
2	TAG 38:1|TAG 10:0_12:0_16:1	[M+NH4]+	9.898	682.597	682.598	C41H76O6	TAG	7477	1
87	TAG 38:1|TAG 10:0_12:0_16:1	[M+Na]+	9.897	687.55	687.553	C41H76O6	TAG	7674	0.993
916	TAG 38:1|TAG 8:0_11:0_19:1	[M+Na]+	9.29	687.549	687.553	C41H76O6	TAG	7673	0.043
1012	TAG 38:1|TAG 8:0_8:0_22:1	[M+NH4]+	8.94	682.594	682.598	C41H76O6	TAG	7456	0.297
124	TAG 38:3|TAG 10:0_10:0_18:3	[M+Na]+	9.225	683.52	683.522	C41H72O6	TAG	7489	0.986
385	TAG 38:5|TAG 8:0_10:0_20:5	[M+NH4]+	8.615	674.533	674.535	C41H68O6	TAG	7311	0.761
1081	TAG 38:5|TAG 9:0_9:0_20:5	[M+Na]+	7.961	679.475	679.491	C41H68O6	TAG	7378	0.899
43	TAG 39:0|TAG 8:0_15:0_16:0	[M+NH4]+	10.401	698.627	698.629	C42H80O6	TAG	7996	0.986
241	TAG 39:0|TAG 8:0_15:0_16:0	[M+Na]+	10.413	703.585	703.585	C42H80O6	TAG	8207	0.986
556	TAG 39:0|TAG 9:0_11:0_19:0	[M+NH4]+	9.768	698.619	698.629	C42H80O6	TAG	7994	0.109
40	TAG 39:1|TAG 8:0_15:0_16:1	[M+NH4]+	10.084	696.612	696.614	C42H78O6	TAG	7964	0.986
84	TAG 39:2|TAG 8:0_13:0_18:2	[M+NH4]+	9.732	694.597	694.598	C42H76O6	TAG	7940	0.986
683	TAG 39:2|TAG 8:0_14:0_17:2	[M+NH4]+	9.058	694.598	694.598	C42H76O6	TAG	7941	0.746
10	TAG 40:0|TAG 10:0_14:0_16:0	[M+NH4]+	10.564	712.645	712.645	C43H82O6	TAG	8416	1
133	TAG 40:0|TAG 10:0_14:0_16:0	[M+Na]+	10.541	717.595	717.6	C43H82O6	TAG	8586	0.986
115	TAG 40:1|TAG 10:0_14:0_16:1	[M+Na]+	10.292	715.581	715.585	C43H80O6	TAG	8487	0.986
6	TAG 40:1|TAG 8:0_14:0_18:1	[M+NH4]+	10.292	710.627	710.629	C43H80O6	TAG	8343	0.993
583	TAG 40:1|TAG 8:0_16:0_16:1	[M+NH4]+	10.711	710.627	710.629	C43H80O6	TAG	8345	0.29
117	TAG 40:2|TAG 8:0_16:1_16:1	[M+Na]+	9.974	713.569	713.569	C43H78O6	TAG	8435	0.986
139	TAG 40:3|TAG 8:0_14:0_18:3	[M+Na]+	9.661	711.55	711.553	C43H76O6	TAG	8364	0.986
38	TAG 40:3|TAG 8:0_14:1_18:2	[M+NH4]+	9.652	706.597	706.598	C43H76O6	TAG	8263	0.986
737	TAG 40:5|TAG 9:0_9:0_22:5	[M+Na]+	8.419	707.513	707.522	C43H72O6	TAG	8269	0.616
57	TAG 41:0|TAG 10:0_15:0_16:0	[M+NH4]+	10.72	726.661	726.661	C44H84O6	TAG	8740	0.986
292	TAG 41:0|TAG 10:0_15:0_16:0	[M+Na]+	10.727	731.616	731.616	C44H84O6	TAG	8807	0.986
60	TAG 41:1|TAG 8:0_15:0_18:1	[M+NH4]+	10.445	724.646	724.645	C44H82O6	TAG	8706	0.986
243	TAG 41:1|TAG 8:0_15:0_18:1	[M+Na]+	10.451	729.6	729.6	C44H82O6	TAG	8787	0.986
740	TAG 41:2|TAG 8:0_14:0_19:2	[M+NH4]+	9.558	722.627	722.629	C44H80O6	TAG	8676	0.464
101	TAG 41:2|TAG 8:0_15:0_18:2	[M+NH4]+	10.132	722.629	722.629	C44H80O6	TAG	8677	0.986
430	TAG 41:2|TAG 8:0_15:0_18:2	[M+Na]+	10.127	727.584	727.585	C44H80O6	TAG	8753	0.79
428	TAG 41:3|TAG 8:0_15:0_18:3	[M+NH4]+	9.824	720.615	720.614	C44H78O6	TAG	8649	0.58
621	TAG 41:4|TAG 8:0_13:0_20:4	[M+NH4]+	9.629	718.596	718.598	C44H76O6	TAG	8607	0.37
146	TAG 42:0|TAG 10:0_14:0_18:0	[M+NH4]+	17.392	740.673	740.676	C45H86O6	TAG	8998	0.014
1423	TAG 42:0|TAG 10:0_16:0_16:0	[M+NH4]+	9.239	740.669	740.676	C45H86O6	TAG	8984	0.036
12	TAG 42:0|TAG 12:0_14:0_16:0	[M+NH4]+	10.879	740.675	740.676	C45H86O6	TAG	9000	1
379	TAG 42:0|TAG 8:0_16:0_18:0	[M+NH4]+	10.385	740.668	740.676	C45H86O6	TAG	8983	0.261
535	TAG 42:0|TAG 8:0_16:0_18:0	[M+Na]+	10.61	745.622	745.632	C45H86O6	TAG	9108	0.065
148	TAG 42:1|TAG 10:0_16:0_16:1	[M+Na]+	10.615	743.61	743.616	C45H84O6	TAG	9055	0.986
17	TAG 42:1|TAG 8:0_16:0_18:1	[M+NH4]+	10.616	738.659	738.661	C45H84O6	TAG	8946	0.993
31	TAG 42:2|TAG 10:0_14:1_18:1	[M+NH4]+	10.337	736.641	736.645	C45H82O6	TAG	8902	0.986
171	TAG 42:2|TAG 8:0_16:0_18:2	[M+Na]+	10.344	741.6	741.6	C45H82O6	TAG	9012	0.986
69	TAG 42:3|TAG 10:0_14:1_18:2	[M+NH4]+	10.046	734.629	734.629	C45H80O6	TAG	8882	0.986
259	TAG 42:3|TAG 8:0_16:0_18:3	[M+Na]+	10.052	739.582	739.585	C45H80O6	TAG	8956	0.978
109	TAG 42:4|TAG 8:0_14:1_20:3	[M+NH4]+	9.724	732.61	732.614	C45H78O6	TAG	8853	0.986
580	TAG 42:5|TAG 11:0_11:0_20:5	[M+Na]+	9.079	735.536	735.553	C45H76O6	TAG	8885	0.529
628	TAG 42:5|TAG 9:0_11:0_22:5	[M+Na]+	8.963	735.543	735.553	C45H76O6	TAG	8886	0.428
819	TAG 42:6|TAG 9:0_11:0_22:6	[M+Na]+	8.628	733.534	733.538	C45H74O6	TAG	8856	0.333
326	TAG 43:0|TAG 10:0_15:0_18:0	[M+Na]+	11.032	759.645	759.647	C46H88O6	TAG	9383	0.986
58	TAG 43:0|TAG 12:0_15:0_16:0	[M+NH4]+	11.027	754.689	754.692	C46H88O6	TAG	9309	1
605	TAG 43:0|TAG 13:0_13:0_17:0	[M+NH4]+	10.531	754.693	754.692	C46H88O6	TAG	9310	0.333
846	TAG 43:1|TAG 10:0_14:0_19:1	[M+NH4]+	9.069	752.666	752.676	C46H86O6	TAG	9279	0.043
62	TAG 43:1|TAG 10:0_15:0_18:1	[M+NH4]+	10.762	752.673	752.676	C46H86O6	TAG	9282	0.986
255	TAG 43:1|TAG 10:0_15:0_18:1	[M+Na]+	10.771	757.632	757.632	C46H86O6	TAG	9349	0.986
821	TAG 43:1|TAG 8:0_16:0_19:1	[M+NH4]+	9.113	752.666	752.676	C46H86O6	TAG	9278	0.13
120	TAG 43:2|TAG 10:0_15:1_18:1	[M+NH4]+	10.488	750.66	750.661	C46H84O6	TAG	9253	0.986
784	TAG 43:2|TAG 8:0_16:0_19:2	[M+NH4]+	9.996	750.658	750.661	C46H84O6	TAG	9251	0.572
466	TAG 43:2|TAG 8:0_17:1_18:1	[M+Na]+	10.482	755.613	755.616	C46H84O6	TAG	9315	0.928
458	TAG 43:3|TAG 10:0_15:0_18:3	[M+NH4]+	10.201	748.647	748.645	C46H82O6	TAG	9231	0.696
888	TAG 43:4|TAG 8:0_19:1_16:3	[M+NH4]+	10.039	746.627	746.629	C46H80O6	TAG	9182	0.043
744	TAG 43:5|TAG 8:0_15:0_20:5	[M+NH4]+	9.711	744.618	744.614	C46H78O6	TAG	9083	0.601
164	TAG 44:0|TAG 12:0_14:0_18:0	[M+NH4]+	11.183	768.706	768.708	C47H90O6	TAG	9559	1
712	TAG 44:1|TAG 10:0_12:0_22:1	[M+NH4]+	10.453	766.689	766.692	C47H88O6	TAG	9502	0.478
14	TAG 44:1|TAG 10:0_16:0_18:1	[M+NH4]+	10.927	766.69	766.692	C47H88O6	TAG	9504	0.993
143	TAG 44:1|TAG 10:0_16:0_18:1	[M+Na]+	10.928	771.644	771.647	C47H88O6	TAG	9598	0.986
186	TAG 44:2|TAG 10:0_16:0_18:2	[M+NH4]+	9.152	764.651	764.676	C47H86O6	TAG	9465	0.123
691	TAG 44:2|TAG 10:0_16:0_18:2	[M+Na]+	10.68	769.629	769.632	C47H86O6	TAG	9566	0.986
36	TAG 44:2|TAG 10:0_16:1_18:1	[M+NH4]+	10.672	764.674	764.676	C47H86O6	TAG	9467	0.986
286	TAG 44:3|TAG 10:0_16:0_18:3	[M+Na]+	10.415	767.613	767.616	C47H84O6	TAG	9510	0.986
75	TAG 44:3|TAG 8:0_18:1_18:2	[M+NH4]+	10.41	762.659	762.661	C47H84O6	TAG	9447	0.986
168	TAG 44:4|TAG 8:0_18:1_18:3	[M+NH4]+	10.116	760.643	760.645	C47H82O6	TAG	9417	0.986
592	TAG 44:4|TAG 8:0_18:1_18:3	[M+Na]+	10.116	765.6	765.6	C47H82O6	TAG	9470	0.565
1032	TAG 44:5|TAG 11:0_11:0_22:5	[M+Na]+	9.497	763.573	763.585	C47H80O6	TAG	9451	0.065
316	TAG 44:5|TAG 8:0_14:0_22:5	[M+NH4]+	9.949	758.639	758.629	C47H80O6	TAG	9367	0.087
296	TAG 44:5|TAG 8:0_18:2_18:3	[M+NH4]+	9.949	758.623	758.629	C47H80O6	TAG	9366	0.899
372	TAG 44:6|TAG 8:0_14:0_22:6	[M+NH4]+	9.148	756.601	756.614	C47H78O6	TAG	9324	0.819
54	TAG 45:0|TAG 14:0_15:0_16:0	[M+NH4]+	11.32	782.721	782.723	C48H92O6	TAG	9799	1
386	TAG 45:0|TAG 14:0_15:0_16:0	[M+Na]+	11.323	787.679	787.679	C48H92O6	TAG	9869	0.877
664	TAG 45:0|TAG 15:0_15:0_15:0	[M+NH4]+	10.861	782.728	782.723	C48H92O6	TAG	9800	0.072
793	TAG 45:0|TAG 15:0_15:0_15:0	[M+Na]+	10.181	787.669	787.679	C48H92O6	TAG	9867	0.029
266	TAG 45:1|TAG 10:0_18:0_17:1	[M+Na]+	11.077	785.664	785.663	C48H90O6	TAG	9836	0.986
55	TAG 45:1|TAG 12:0_15:0_18:1	[M+NH4]+	11.069	780.704	780.708	C48H90O6	TAG	9771	0.986
1051	TAG 45:2|TAG 10:0_16:0_19:2	[M+NH4]+	10.37	778.692	778.692	C48H88O6	TAG	9739	0.652
424	TAG 45:2|TAG 10:0_17:1_18:1	[M+Na]+	10.808	783.646	783.647	C48H88O6	TAG	9810	0.971
103	TAG 45:2|TAG 13:0_14:1_18:1	[M+NH4]+	10.809	778.691	778.692	C48H88O6	TAG	9737	0.986
400	TAG 45:3|TAG 10:0_17:1_18:2	[M+NH4]+	10.554	776.674	776.676	C48H86O6	TAG	9710	0.768
1020	TAG 45:4|TAG 10:0_15:0_20:4	[M+NH4]+	10.408	774.654	774.661	C48H84O6	TAG	9657	0.203
1129	TAG 45:5|TAG 8:0_17:0_20:5	[M+NH4]+	10.109	772.641	772.645	C48H82O6	TAG	9616	0.362
467	TAG 46:0|TAG 10:0_17:0_19:0	[M+NH4]+	11.015	796.73	796.739	C49H94O6	TAG	10062	0.036
213	TAG 46:0|TAG 12:0_16:0_18:0	[M+NH4]+	12.105	796.736	796.739	C49H94O6	TAG	10070	0.196
1121	TAG 46:0|TAG 12:0_16:0_18:0	[M+Na]+	11.453	801.701	801.694	C49H94O6	TAG	10155	1
1001	TAG 46:0|TAG 14:0_14:0_18:0	[M+Na]+	11.057	801.703	801.694	C49H94O6	TAG	10156	0.101
16	TAG 46:0|TAG 14:0_16:0_16:0	[M+NH4]+	11.463	796.739	796.739	C49H94O6	TAG	10073	1
1219	TAG 46:0|TAG 14:0_16:0_16:0	[M+Na]+	10.05	801.69	801.694	C49H94O6	TAG	10154	0.442
443	TAG 46:1|TAG 10:0_18:0_18:1	[M+NH4]+	16.158	794.72	794.723	C49H92O6	TAG	10027	0.007
11	TAG 46:1|TAG 12:0_16:0_18:1	[M+NH4]+	11.227	794.72	794.723	C49H92O6	TAG	10023	1
157	TAG 46:1|TAG 12:0_16:0_18:1	[M+Na]+	11.227	799.682	799.679	C49H92O6	TAG	10124	0.442
1033	TAG 46:1|TAG 14:0_14:0_18:1	[M+NH4]+	11.661	794.716	794.723	C49H92O6	TAG	10014	0.239
680	TAG 46:1|TAG 16:0_16:0_14:1	[M+NH4]+	10.774	794.721	794.723	C49H92O6	TAG	10030	0.435
26	TAG 46:2|TAG 10:0_18:1_18:1	[M+NH4]+	10.98	792.704	792.708	C49H90O6	TAG	9986	0.986
160	TAG 46:2|TAG 14:0_14:1_18:1	[M+Na]+	10.985	797.659	797.663	C49H90O6	TAG	10084	0.942
66	TAG 46:3|TAG 10:0_18:1_18:2	[M+NH4]+	10.736	790.691	790.692	C49H88O6	TAG	9944	0.986
242	TAG 46:3|TAG 10:0_18:1_18:2	[M+Na]+	10.74	795.65	795.647	C49H88O6	TAG	10042	0.29
127	TAG 46:4|TAG 10:0_18:1_18:3	[M+NH4]+	10.47	788.673	788.676	C49H86O6	TAG	9881	0.986
442	TAG 46:4|TAG 12:0_14:0_20:4	[M+Na]+	10.468	793.633	793.632	C49H86O6	TAG	9990	0.986
539	TAG 46:5|TAG 10:0_18:2_18:3	[M+NH4]+	10.188	786.656	786.661	C49H84O6	TAG	9848	0.29
387	TAG 46:5|TAG 8:0_16:0_22:5	[M+NH4]+	10.344	786.658	786.661	C49H84O6	TAG	9849	0.543
672	TAG 46:6|TAG 10:0_14:0_22:6	[M+NH4]+	9.56	784.634	784.645	C49H82O6	TAG	9819	0.283
738	TAG 46:6|TAG 8:0_18:1_20:5	[M+NH4]+	10.014	784.647	784.645	C49H82O6	TAG	9820	0.558
1063	TAG 47:0|TAG 14:0_16:0_17:0	[M+NH4]+	10.105	810.752	810.755	C50H96O6	TAG	10274	0.109
563	TAG 47:0|TAG 15:0_15:0_17:0	[M+NH4]+	11.162	810.751	810.755	C50H96O6	TAG	10273	0.652
590	TAG 47:0|TAG 15:0_15:0_17:0	[M+Na]+	11.59	815.7	815.71	C50H96O6	TAG	10344	0.145
65	TAG 47:0|TAG 15:0_16:0_16:0	[M+NH4]+	11.586	810.754	810.755	C50H96O6	TAG	10276	1
749	TAG 47:1|TAG 13:0_17:0_17:1	[M+NH4]+	10.938	808.734	808.739	C50H94O6	TAG	10240	0.442
42	TAG 47:1|TAG 14:0_15:0_18:1	[M+NH4]+	11.359	808.737	808.739	C50H94O6	TAG	10241	1
277	TAG 47:1|TAG 14:0_15:0_18:1	[M+Na]+	11.362	813.691	813.694	C50H94O6	TAG	10319	0.986
990	TAG 47:2|TAG 13:0_13:1_21:1	[M+NH4]+	10.694	806.718	806.723	C50H92O6	TAG	10218	0.471
1336	TAG 47:2|TAG 14:0_14:0_19:2	[M+NH4]+	10.696	806.734	806.723	C50H92O6	TAG	10222	0.094
327	TAG 47:2|TAG 14:0_15:0_18:2	[M+Na]+	11.116	811.681	811.679	C50H92O6	TAG	10284	0.986
74	TAG 47:2|TAG 15:0_14:1_18:1	[M+NH4]+	11.115	806.721	806.723	C50H92O6	TAG	10219	0.986
313	TAG 47:3|TAG 14:0_15:0_18:3	[M+NH4]+	10.868	804.716	804.708	C50H90O6	TAG	10197	0.152
298	TAG 47:3|TAG 15:0_14:1_18:2	[M+NH4]+	10.856	804.7	804.708	C50H90O6	TAG	10194	0.833
818	TAG 47:4|TAG 11:0_18:1_18:3	[M+NH4]+	10.726	802.686	802.692	C50H88O6	TAG	10164	0.399
761	TAG 47:4|TAG 12:0_15:0_20:4	[M+NH4]+	10.684	802.69	802.692	C50H88O6	TAG	10166	0.167
22	TAG 48:0|TAG 14:0_16:0_18:0	[M+NH4]+	11.713	824.769	824.77	C51H98O6	TAG	10485	1
264	TAG 48:0|TAG 14:0_16:0_18:0	[M+Na]+	11.703	829.723	829.726	C51H98O6	TAG	10566	0.754
921	TAG 48:0|TAG 14:0_17:0_17:0	[M+Na]+	10.378	829.722	829.726	C51H98O6	TAG	10565	0.319
669	TAG 48:0|TAG 15:0_16:0_17:0	[M+NH4]+	10.421	824.75	824.77	C51H98O6	TAG	10476	0.319
922	TAG 48:0|TAG 16:0_16:0_16:0	[M+Na]+	10.407	829.72	829.726	C51H98O6	TAG	10563	0.174
573	TAG 48:1|TAG 12:0_18:0_18:1	[M+NH4]+	11.084	822.745	822.755	C51H96O6	TAG	10424	0.616
8	TAG 48:1|TAG 14:0_16:0_18:1	[M+NH4]+	11.501	822.752	822.755	C51H96O6	TAG	10442	1
173	TAG 48:1|TAG 14:0_16:0_18:1	[M+Na]+	11.498	827.703	827.71	C51H96O6	TAG	10534	0.993
21	TAG 48:2|TAG 14:0_16:0_18:2	[M+NH4]+	11.278	820.737	820.739	C51H94O6	TAG	10397	1
50	TAG 48:3|TAG 12:0_18:1_18:2	[M+NH4]+	11.048	818.72	818.723	C51H92O6	TAG	10372	0.986
217	TAG 48:3|TAG 14:0_16:0_18:3	[M+Na]+	11.055	823.677	823.679	C51H92O6	TAG	10459	0.986
104	TAG 48:4|TAG 12:0_18:1_18:3	[M+NH4]+	10.798	816.706	816.708	C51H90O6	TAG	10355	0.986
368	TAG 48:4|TAG 12:0_18:1_18:3	[M+Na]+	10.799	821.662	821.663	C51H90O6	TAG	10403	0.964
568	TAG 48:5|TAG 10:0_16:0_22:5	[M+NH4]+	10.16	814.675	814.692	C51H88O6	TAG	10331	0.428
354	TAG 48:5|TAG 12:0_18:2_18:3	[M+NH4]+	10.691	814.686	814.692	C51H88O6	TAG	10332	0.275
617	TAG 48:6|TAG 10:0_18:2_20:4	[M+NH4]+	10.4	812.679	812.676	C51H86O6	TAG	10296	0.058
574	TAG 49:0|TAG 14:0_16:0_19:0	[M+NH4]+	11.445	838.777	838.786	C52H100O6	TAG	10705	0.152
419	TAG 49:0|TAG 15:0_15:0_19:0	[M+Na]+	10.995	843.743	843.741	C52H100O6	TAG	10762	0.029
72	TAG 49:0|TAG 15:0_16:0_18:0	[M+NH4]+	11.835	838.787	838.786	C52H100O6	TAG	10707	1
662	TAG 49:0|TAG 16:0_16:0_17:0	[M+Na]+	11.848	843.752	843.741	C52H100O6	TAG	10765	0.159
828	TAG 49:1|TAG 13:0_15:0_21:1	[M+NH4]+	11.238	836.759	836.77	C52H98O6	TAG	10679	0.029
331	TAG 49:1|TAG 14:0_16:0_19:1	[M+NH4]+	10.325	836.744	836.77	C52H98O6	TAG	10675	0.101
618	TAG 49:1|TAG 15:0_15:0_19:1	[M+Na]+	10.741	841.711	841.726	C52H98O6	TAG	10737	0.087
35	TAG 49:1|TAG 15:0_16:0_18:1	[M+NH4]+	11.622	836.769	836.77	C52H98O6	TAG	10681	1
280	TAG 49:1|TAG 15:0_16:0_18:1	[M+Na]+	11.628	841.72	841.726	C52H98O6	TAG	10738	0.978
659	TAG 49:2|TAG 12:0_18:1_19:1	[M+NH4]+	10.02	834.734	834.755	C52H96O6	TAG	10655	0.246
834	TAG 49:2|TAG 14:0_16:0_19:2	[M+NH4]+	10.996	834.751	834.755	C52H96O6	TAG	10656	0.268
688	TAG 49:2|TAG 14:0_16:1_19:1	[M+NH4]+	10.075	834.734	834.755	C52H96O6	TAG	10653	0.152
318	TAG 49:2|TAG 15:0_16:0_18:2	[M+Na]+	11.404	839.707	839.71	C52H96O6	TAG	10712	0.986
64	TAG 49:2|TAG 15:0_16:1_18:1	[M+NH4]+	11.403	834.756	834.755	C52H96O6	TAG	10657	1
1150	TAG 49:3|TAG 14:1_14:1_21:1	[M+NH4]+	10.75	832.731	832.739	C52H94O6	TAG	10615	0.181
167	TAG 49:3|TAG 15:0_16:0_18:3	[M+NH4]+	11.152	832.736	832.739	C52H94O6	TAG	10617	0.986
778	TAG 49:3|TAG 15:0_16:0_18:3	[M+Na]+	11.148	837.695	837.694	C52H94O6	TAG	10687	0.225
512	TAG 49:4|TAG 13:1_17:1_19:2	[M+NH4]+	11.033	830.722	830.723	C52H92O6	TAG	10581	0.746
513	TAG 49:4|TAG 15:0_16:1_18:3	[M+NH4]+	10.976	830.724	830.723	C52H92O6	TAG	10582	0.123
943	TAG 49:5|TAG 14:0_15:0_20:5	[M+NH4]+	10.807	828.71	828.708	C52H90O6	TAG	10548	0.551
30	TAG 50:0|TAG 16:0_16:0_18:0	[M+NH4]+	11.943	852.8	852.801	C53H102O6	TAG	10920	1
702	TAG 50:0|TAG 16:0_16:0_18:0	[M+Na]+	10.534	857.758	857.757	C53H102O6	TAG	11003	0.507
452	TAG 50:1|TAG 14:0_18:0_18:1	[M+NH4]+	11.36	850.776	850.786	C53H100O6	TAG	10858	0.152
905	TAG 50:1|TAG 15:0_18:0_17:1	[M+Na]+	10.439	855.741	855.741	C53H100O6	TAG	10972	0.29
9	TAG 50:1|TAG 16:0_16:0_18:1	[M+NH4]+	11.746	850.783	850.786	C53H100O6	TAG	10873	1
197	TAG 50:1|TAG 16:0_16:0_18:1	[M+Na]+	11.737	855.74	855.741	C53H100O6	TAG	10971	0.739
685	TAG 50:2|TAG 14:0_18:1_18:1	[M+NH4]+	11.878	848.769	848.77	C53H98O6	TAG	10827	0.341
699	TAG 50:2|TAG 16:0_16:0_18:2	[M+NH4]+	11.131	848.761	848.77	C53H98O6	TAG	10813	0.051
18	TAG 50:2|TAG 16:0_16:1_18:1	[M+NH4]+	11.546	848.767	848.77	C53H98O6	TAG	10820	1
174	TAG 50:2|TAG 16:0_16:1_18:1	[M+Na]+	11.548	853.725	853.726	C53H98O6	TAG	10936	1
34	TAG 50:3|TAG 14:0_18:1_18:2	[M+NH4]+	11.333	846.75	846.755	C53H96O6	TAG	10791	0.993
178	TAG 50:3|TAG 14:0_18:1_18:2	[M+Na]+	11.338	851.707	851.71	C53H96O6	TAG	10886	0.986
70	TAG 50:4|TAG 14:0_18:1_18:3	[M+NH4]+	11.103	844.735	844.739	C53H94O6	TAG	10772	0.986
248	TAG 50:4|TAG 14:0_18:1_18:3	[M+Na]+	11.106	849.692	849.694	C53H94O6	TAG	10832	0.986
238	TAG 50:5|TAG 14:0_16:0_20:5	[M+NH4]+	11.006	842.719	842.723	C53H92O6	TAG	10749	0.964
256	TAG 50:5|TAG 14:0_18:2_18:3	[M+NH4]+	10.84	842.719	842.723	C53H92O6	TAG	10748	0.87
504	TAG 50:6|TAG 12:0_18:1_20:5	[M+NH4]+	10.73	840.716	840.708	C53H90O6	TAG	10722	0.203
471	TAG 51:0|TAG 14:0_14:0_23:0	[M+Na]+	12.069	871.773	871.773	C54H104O6	TAG	11187	0.928
78	TAG 51:0|TAG 16:0_17:0_18:0	[M+NH4]+	12.057	866.815	866.817	C54H104O6	TAG	11125	1
39	TAG 51:1|TAG 16:0_17:0_18:1	[M+NH4]+	11.862	864.802	864.801	C54H102O6	TAG	11101	0.993
274	TAG 51:1|TAG 16:0_17:0_18:1	[M+Na]+	11.871	869.758	869.757	C54H102O6	TAG	11168	0.986
47	TAG 51:2|TAG 15:0_18:1_18:1	[M+NH4]+	11.655	862.787	862.786	C54H100O6	TAG	11072	1
836	TAG 51:2|TAG 16:0_16:0_19:2	[M+NH4]+	11.288	862.781	862.786	C54H100O6	TAG	11071	0.188
224	TAG 51:2|TAG 16:0_17:1_18:1	[M+NH4]+	11.833	862.789	862.786	C54H100O6	TAG	11073	0.884
288	TAG 51:2|TAG 17:0_16:1_18:1	[M+Na]+	11.661	867.737	867.741	C54H100O6	TAG	11137	0.79
1082	TAG 51:3|TAG 14:0_18:1_19:2	[M+NH4]+	11.058	860.769	860.77	C54H98O6	TAG	11045	0.377
97	TAG 51:3|TAG 15:0_18:1_18:2	[M+NH4]+	11.432	860.767	860.77	C54H98O6	TAG	11043	0.986
552	TAG 51:3|TAG 16:0_17:1_18:2	[M+Na]+	11.433	865.731	865.726	C54H98O6	TAG	11111	0.21
311	TAG 51:4|TAG 15:0_18:1_18:3	[M+NH4]+	11.287	858.748	858.755	C54H96O6	TAG	11017	0.21
505	TAG 51:5|TAG 15:0_16:0_20:5	[M+NH4]+	11.108	856.737	856.739	C54H94O6	TAG	10984	0.891
1224	TAG 51:7|TAG 14:0_17:2_20:5	[M+NH4]+	10.328	852.732	852.708	C54H90O6	TAG	10904	0.225
645	TAG 52:0|TAG 15:0_18:0_19:0	[M+NH4]+	10.674	880.801	880.833	C55H106O6	TAG	11321	0.123
276	TAG 52:0|TAG 16:0_16:0_20:0	[M+Na]+	12.145	885.787	885.788	C55H106O6	TAG	11405	1
48	TAG 52:0|TAG 16:0_18:0_18:0	[M+NH4]+	12.159	880.831	880.833	C55H106O6	TAG	11325	1
1068	TAG 52:0|TAG 17:0_17:0_18:0	[M+Na]+	10.829	885.781	885.788	C55H106O6	TAG	11404	0.348
13	TAG 52:1|TAG 16:0_18:0_18:1	[M+NH4]+	11.975	878.816	878.817	C55H104O6	TAG	11294	1
192	TAG 52:1|TAG 16:0_18:0_18:1	[M+Na]+	11.97	883.765	883.773	C55H104O6	TAG	11368	0.993
757	TAG 52:2|TAG 15:0_18:1_19:1	[M+NH4]+	10.49	876.776	876.801	C55H102O6	TAG	11241	0.101
15	TAG 52:2|TAG 16:0_18:1_18:1	[M+NH4]+	11.784	876.799	876.801	C55H102O6	TAG	11258	1
204	TAG 52:2|TAG 16:0_18:1_18:1	[M+Na]+	11.792	881.76	881.757	C55H102O6	TAG	11335	0.246
25	TAG 52:3|TAG 16:0_18:1_18:2	[M+NH4]+	11.593	874.782	874.786	C55H100O6	TAG	11216	1
200	TAG 52:3|TAG 16:0_18:1_18:2	[M+Na]+	11.597	879.741	879.741	C55H100O6	TAG	11305	0.993
49	TAG 52:4|TAG 16:0_18:1_18:3	[M+NH4]+	11.393	872.77	872.77	C55H98O6	TAG	11195	0.986
233	TAG 52:4|TAG 16:0_18:1_18:3	[M+Na]+	11.395	877.722	877.726	C55H98O6	TAG	11272	0.986
202	TAG 52:5|TAG 14:0_16:0_22:5	[M+NH4]+	11.265	870.752	870.755	C55H96O6	TAG	11180	0.058
203	TAG 52:5|TAG 16:0_16:0_20:5	[M+NH4]+	11.296	870.746	870.755	C55H96O6	TAG	11178	0.543
597	TAG 52:5|TAG 16:0_18:2_18:3	[M+Na]+	11.144	875.705	875.71	C55H96O6	TAG	11222	0.826
144	TAG 52:5|TAG 16:1_18:1_18:3	[M+NH4]+	11.146	870.75	870.755	C55H96O6	TAG	11179	0.986
289	TAG 52:6|TAG 16:1_18:2_18:3	[M+NH4]+	11.043	868.74	868.739	C55H94O6	TAG	11148	0.986
529	TAG 53:0|TAG 16:0_18:0_19:0	[M+NH4]+	11.149	894.832	894.848	C56H108O6	TAG	11527	0.051
438	TAG 53:0|TAG 17:0_17:0_19:0	[M+Na]+	12.266	899.805	899.804	C56H108O6	TAG	11586	0.399
107	TAG 53:0|TAG 17:0_18:0_18:0	[M+NH4]+	12.262	894.847	894.848	C56H108O6	TAG	11530	0.993
263	TAG 53:1|TAG 16:0_19:0_18:1	[M+NH4]+	10.9	892.83	892.833	C56H106O6	TAG	11494	0.08
718	TAG 53:1|TAG 16:0_19:0_18:1	[M+Na]+	12.088	897.786	897.788	C56H106O6	TAG	11565	0.986
59	TAG 53:1|TAG 17:0_18:0_18:1	[M+NH4]+	12.078	892.83	892.833	C56H106O6	TAG	11493	0.986
315	TAG 53:2|TAG 16:0_18:1_19:1	[M+Na]+	11.892	895.768	895.773	C56H104O6	TAG	11539	0.986
63	TAG 53:2|TAG 17:0_18:1_18:1	[M+NH4]+	11.888	890.815	890.817	C56H104O6	TAG	11469	0.986
257	TAG 53:2|TAG 18:0_17:1_18:1	[M+NH4]+	12.057	890.81	890.817	C56H104O6	TAG	11468	0.783
1040	TAG 53:3|TAG 16:0_18:1_19:2	[M+NH4]+	11.341	888.8	888.801	C56H102O6	TAG	11449	0.435
106	TAG 53:3|TAG 17:0_18:1_18:2	[M+NH4]+	11.681	888.795	888.801	C56H102O6	TAG	11448	0.986
305	TAG 53:3|TAG 17:1_18:1_18:1	[M+NH4]+	11.859	888.804	888.801	C56H102O6	TAG	11450	0.246
600	TAG 53:3|TAG 17:1_18:1_18:1	[M+Na]+	11.68	893.754	893.757	C56H102O6	TAG	11508	0.08
353	TAG 53:4|TAG 17:1_18:1_18:2	[M+NH4]+	11.502	886.787	886.786	C56H100O6	TAG	11420	0.739
422	TAG 53:5|TAG 17:1_18:1_18:3	[M+NH4]+	11.38	884.772	884.77	C56H98O6	TAG	11385	0.746
1130	TAG 53:6|TAG 15:0_16:0_22:6	[M+Na]+	10.805	887.715	887.71	C56H96O6	TAG	11425	0.674
1119	TAG 53:6|TAG 15:0_18:1_20:5	[M+NH4]+	11.147	882.741	882.755	C56H96O6	TAG	11350	0.014
79	TAG 54:0|TAG 16:0_18:0_20:0	[M+NH4]+	12.36	908.86	908.864	C57H110O6	TAG	11694	1
281	TAG 54:0|TAG 16:0_18:0_20:0	[M+Na]+	12.354	913.818	913.819	C57H110O6	TAG	11736	1
177	TAG 54:1|TAG 16:0_20:0_18:1	[M+NH4]+	10.717	906.819	906.848	C57H108O6	TAG	11655	0.312
1015	TAG 54:1|TAG 16:0_20:0_18:1	[M+Na]+	12.188	911.802	911.804	C57H108O6	TAG	11718	0.986
938	TAG 54:1|TAG 17:0_19:0_18:1	[M+NH4]+	11.054	906.82	906.848	C57H108O6	TAG	11656	0.275
24	TAG 54:1|TAG 18:0_18:0_18:1	[M+NH4]+	12.184	906.843	906.848	C57H108O6	TAG	11659	0.993
23	TAG 54:2|TAG 18:0_18:1_18:1	[M+NH4]+	12.009	904.829	904.833	C57H106O6	TAG	11641	1
219	TAG 54:2|TAG 18:0_18:1_18:1	[M+Na]+	12.021	909.788	909.788	C57H106O6	TAG	11699	0.493
33	TAG 54:3|TAG 18:0_18:1_18:2	[M+NH4]+	11.821	902.815	902.817	C57H104O6	TAG	11628	1
246	TAG 54:3|TAG 18:0_18:1_18:2	[M+Na]+	11.834	907.767	907.773	C57H104O6	TAG	11674	0.833
279	TAG 54:4|TAG 18:0_18:1_18:3	[M+Na]+	11.638	905.754	905.757	C57H102O6	TAG	11646	0.928
52	TAG 54:4|TAG 18:1_18:1_18:2	[M+NH4]+	11.632	900.799	900.801	C57H102O6	TAG	11593	1
81	TAG 54:5|TAG 16:0_18:1_20:4	[M+NH4]+	11.42	898.785	898.786	C57H100O6	TAG	11577	0.986
378	TAG 54:5|TAG 18:1_18:1_18:3	[M+Na]+	11.42	903.738	903.741	C57H100O6	TAG	11630	0.986
309	TAG 54:5|TAG 18:1_18:2_18:2	[M+NH4]+	11.136	898.767	898.786	C57H100O6	TAG	11575	0.797
193	TAG 54:6|TAG 18:1_18:2_18:3	[M+NH4]+	11.339	896.766	896.77	C57H98O6	TAG	11551	0.986
355	TAG 54:7|TAG 16:0_18:2_20:5	[M+NH4]+	11.11	894.784	894.755	C57H96O6	TAG	11518	0.094
410	TAG 54:7|TAG 18:1_18:3_18:3	[M+NH4]+	11.107	894.76	894.755	C57H96O6	TAG	11517	0.101
151	TAG 55:0|TAG 16:0_18:0_21:0	[M+NH4]+	12.451	922.876	922.88	C58H112O6	TAG	11833	1
483	TAG 55:0|TAG 16:0_18:0_21:0	[M+Na]+	12.451	927.831	927.835	C58H112O6	TAG	11883	0.92
758	TAG 55:0|TAG 18:0_18:0_19:0	[M+NH4]+	12.143	922.886	922.88	C58H112O6	TAG	11834	0.522
294	TAG 55:1|TAG 16:0_18:0_21:1	[M+Na]+	12.283	925.822	925.819	C58H110O6	TAG	11864	0.986
86	TAG 55:1|TAG 16:0_21:0_18:1	[M+NH4]+	12.281	920.862	920.864	C58H110O6	TAG	11808	0.986
675	TAG 55:1|TAG 18:0_19:0_18:1	[M+NH4]+	11.963	920.859	920.864	C58H110O6	TAG	11807	0.239
425	TAG 55:2|TAG 16:0_18:1_21:1	[M+Na]+	12.108	923.801	923.804	C58H108O6	TAG	11848	0.957
98	TAG 55:2|TAG 18:0_18:1_19:1	[M+NH4]+	12.107	918.846	918.848	C58H108O6	TAG	11788	0.986
1204	TAG 55:3|TAG 18:0_18:1_19:2	[M+NH4]+	11.606	916.836	916.833	C58H106O6	TAG	11762	0.623
181	TAG 55:3|TAG 18:1_18:1_19:1	[M+NH4]+	11.915	916.83	916.833	C58H106O6	TAG	11761	0.986
1004	TAG 55:3|TAG 18:1_18:1_19:1	[M+Na]+	11.907	921.79	921.788	C58H106O6	TAG	11814	0.457
603	TAG 55:4|TAG 18:1_19:1_18:2	[M+NH4]+	11.729	914.812	914.817	C58H104O6	TAG	11741	0.428
598	TAG 55:5|TAG 17:0_18:1_20:4	[M+NH4]+	11.624	912.803	912.801	C58H102O6	TAG	11727	0.609
1044	TAG 55:6|TAG 15:0_18:0_22:6	[M+NH4]+	11.135	910.807	910.786	C58H100O6	TAG	11709	0.275
763	TAG 55:6|TAG 17:1_18:1_20:4	[M+NH4]+	11.412	910.783	910.786	C58H100O6	TAG	11706	0.232
129	TAG 56:0|TAG 16:0_18:0_22:0	[M+NH4]+	12.542	936.893	936.895	C59H114O6	TAG	11953	1
414	TAG 56:0|TAG 16:0_18:0_22:0	[M+Na]+	12.54	941.85	941.851	C59H114O6	TAG	11977	0.986
77	TAG 56:1|TAG 16:0_22:0_18:1	[M+NH4]+	12.376	934.877	934.88	C59H112O6	TAG	11934	0.986
267	TAG 56:1|TAG 18:0_20:0_18:1	[M+NH4]+	12.076	934.878	934.88	C59H112O6	TAG	11935	0.261
635	TAG 56:1|TAG 18:0_20:0_18:1	[M+Na]+	12.378	939.832	939.835	C59H112O6	TAG	11971	0.986
102	TAG 56:2|TAG 18:0_18:1_20:1	[M+NH4]+	12.21	932.859	932.864	C59H110O6	TAG	11920	0.986
516	TAG 56:2|TAG 20:0_18:1_18:1	[M+NH4]+	11.882	932.854	932.864	C59H110O6	TAG	11918	0.094
885	TAG 56:2|TAG 20:0_18:1_18:1	[M+Na]+	12.224	937.823	937.819	C59H110O6	TAG	11958	0.42
169	TAG 56:3|TAG 18:1_18:1_20:1	[M+NH4]+	12.049	930.845	930.848	C59H108O6	TAG	11904	0.986
882	TAG 56:3|TAG 18:1_18:1_20:1	[M+Na]+	12.061	935.799	935.804	C59H108O6	TAG	11941	0.616
199	TAG 56:4|TAG 18:1_20:1_18:2	[M+NH4]+	11.883	928.826	928.833	C59H106O6	TAG	11889	0.986
226	TAG 56:5|TAG 18:1_18:1_20:3	[M+NH4]+	11.682	926.816	926.817	C59H104O6	TAG	11873	0.986
250	TAG 56:6|TAG 16:0_18:1_22:5	[M+NH4]+	11.554	924.796	924.801	C59H102O6	TAG	11857	0.986
371	TAG 56:6|TAG 18:0_16:1_22:5	[M+NH4]+	11.157	924.79	924.801	C59H102O6	TAG	11855	0.746
1252	TAG 56:6|TAG 9:0_9:0_38:6	[M+Na]+	11.148	929.75	929.757	C59H102O6	TAG	11891	0.109
322	TAG 56:7|TAG 18:0_18:2_20:5	[M+NH4]+	11.366	922.78	922.786	C59H100O6	TAG	11824	0.942
615	TAG 56:7|TAG 18:1_18:1_20:5	[M+NH4]+	11.007	922.775	922.786	C59H100O6	TAG	11823	0.326
358	TAG 56:7|TAG 18:1_18:2_20:4	[M+NH4]+	11.38	922.797	922.786	C59H100O6	TAG	11826	0.043
239	TAG 57:0|TAG 16:0_18:0_23:0	[M+NH4]+	12.62	950.91	950.911	C60H116O6	TAG	12034	1
762	TAG 57:0|TAG 16:0_18:0_23:0	[M+Na]+	12.62	955.861	955.866	C60H116O6	TAG	12068	0.804
113	TAG 57:1|TAG 16:0_23:0_18:1	[M+NH4]+	12.464	948.891	948.895	C60H114O6	TAG	12015	0.986
328	TAG 57:1|TAG 16:0_23:0_18:1	[M+Na]+	12.465	953.845	953.851	C60H114O6	TAG	12056	0.986
876	TAG 57:2|TAG 19:0_19:1_19:1	[M+NH4]+	12.03	946.88	946.88	C60H112O6	TAG	12002	0.275
136	TAG 57:2|TAG 21:0_18:1_18:1	[M+NH4]+	12.296	946.875	946.88	C60H112O6	TAG	12001	0.986
453	TAG 57:2|TAG 21:0_18:1_18:1	[M+Na]+	12.298	951.834	951.835	C60H112O6	TAG	12042	0.986
329	TAG 57:3|TAG 21:0_18:1_18:2	[M+NH4]+	12.127	944.862	944.864	C60H110O6	TAG	11991	0.986
225	TAG 58:0|TAG 16:0_18:0_24:0	[M+NH4]+	12.708	964.924	964.927	C61H118O6	TAG	12118	0.993
690	TAG 58:0|TAG 16:0_18:0_24:0	[M+Na]+	12.707	969.879	969.882	C61H118O6	TAG	12132	0.986
108	TAG 58:1|TAG 16:0_24:0_18:1	[M+NH4]+	12.554	962.906	962.911	C61H116O6	TAG	12102	0.986
314	TAG 58:1|TAG 16:0_24:0_18:1	[M+Na]+	12.554	967.862	967.866	C61H116O6	TAG	12125	0.986
135	TAG 58:2|TAG 16:0_18:1_24:1	[M+NH4]+	12.393	960.888	960.895	C61H114O6	TAG	12091	0.986
500	TAG 58:2|TAG 22:0_18:1_18:1	[M+Na]+	12.4	965.854	965.851	C61H114O6	TAG	12120	0.428
300	TAG 58:3|TAG 18:1_18:1_22:1	[M+NH4]+	12.24	958.879	958.88	C61H112O6	TAG	12078	0.638
544	TAG 58:4|TAG 18:1_22:1_18:2	[M+NH4]+	12.087	956.862	956.864	C61H110O6	TAG	12070	0.449
666	TAG 58:5|TAG 18:0_18:1_22:4	[M+NH4]+	11.921	954.852	954.848	C61H108O6	TAG	12061	0.449
654	TAG 58:6|TAG 16:0_18:1_24:5	[M+NH4]+	11.438	952.823	952.833	C61H106O6	TAG	12047	0.819
772	TAG 58:6|TAG 18:0_18:1_22:5	[M+NH4]+	11.785	952.833	952.833	C61H106O6	TAG	12048	0.275
982	TAG 58:7|TAG 16:0_18:1_24:6	[M+NH4]+	11.317	950.819	950.817	C61H104O6	TAG	12030	0.203
1242	TAG 58:7|TAG 18:0_18:1_22:6	[M+NH4]+	11.335	950.835	950.817	C61H104O6	TAG	12031	0.283
750	TAG 58:7|TAG 18:1_18:1_22:5	[M+NH4]+	11.577	950.807	950.817	C61H104O6	TAG	12028	0.529
1408	TAG 58:8|TAG 10:0_18:1_30:7	[M+NH4]+	11.097	948.824	948.801	C61H102O6	TAG	12011	0.246
1131	TAG 58:8|TAG 18:1_18:2_22:5	[M+NH4]+	11.38	948.802	948.801	C61H102O6	TAG	12009	0.587
1021	TAG 58:8|TAG 20:0_16:2_22:6	[M+NH4]+	11.079	948.786	948.801	C61H102O6	TAG	12007	0.123
517	TAG 59:0|TAG 16:0_18:0_25:0	[M+NH4]+	12.778	978.933	978.942	C62H120O6	TAG	12152	0.913
183	TAG 59:1|TAG 16:0_25:0_18:1	[M+NH4]+	12.634	976.923	976.927	C62H118O6	TAG	12147	0.986
210	TAG 59:2|TAG 23:0_18:1_18:1	[M+NH4]+	12.477	974.906	974.911	C62H116O6	TAG	12140	0.986
624	TAG 59:2|TAG 23:0_18:1_18:1	[M+Na]+	12.481	979.862	979.866	C62H116O6	TAG	12155	0.986
360	TAG 59:3|TAG 23:0_18:1_18:2	[M+NH4]+	12.314	972.896	972.895	C62H114O6	TAG	12136	0.986
1160	TAG 59:4|TAG 23:0_18:2_18:2	[M+NH4]+	12.149	970.872	970.88	C62H112O6	TAG	12134	0.362
1356	TAG 60:0|TAG 16:0_16:0_28:0	[M+Na]+	12.862	997.908	997.913	C63H122O6	TAG	12205	0.739
431	TAG 60:0|TAG 16:0_18:0_26:0	[M+NH4]+	12.863	992.957	992.958	C63H122O6	TAG	12195	0.514
161	TAG 60:1|TAG 16:0_26:0_18:1	[M+NH4]+	12.719	990.939	990.942	C63H120O6	TAG	12185	0.986
454	TAG 60:1|TAG 16:0_26:0_18:1	[M+Na]+	12.719	995.891	995.898	C63H120O6	TAG	12201	0.986
216	TAG 60:2|TAG 18:0_18:1_24:1	[M+NH4]+	12.569	988.921	988.927	C63H118O6	TAG	12174	0.986
655	TAG 60:2|TAG 24:0_18:1_18:1	[M+Na]+	12.571	993.877	993.882	C63H118O6	TAG	12196	0.978
398	TAG 60:3|TAG 24:0_18:1_18:2	[M+NH4]+	12.418	986.905	986.911	C63H116O6	TAG	12172	0.986
960	TAG 60:4|TAG 18:1_24:1_18:2	[M+NH4]+	12.268	984.895	984.895	C63H114O6	TAG	12169	0.92
464	TAG 61:1|TAG 18:0_25:0_18:1	[M+NH4]+	12.792	1004.96	1004.96	C64H122O6	TAG	12216	0.986
468	TAG 61:2|TAG 25:0_18:1_18:1	[M+NH4]+	12.65	1002.93	1002.94	C64H120O6	TAG	12210	0.986
1083	TAG 61:3|TAG 25:0_18:1_18:2	[M+NH4]+	12.502	1000.92	1000.93	C64H118O6	TAG	12208	0.928
889	TAG 62:0|TAG 16:0_18:0_28:0	[M+NH4]+	13.007	1020.99	1020.99	C65H126O6	TAG	12255	0.935
323	TAG 62:1|TAG 16:0_28:0_18:1	[M+NH4]+	12.873	1018.97	1018.97	C65H124O6	TAG	12243	0.986
357	TAG 62:2|TAG 26:0_18:1_18:1	[M+NH4]+	12.733	1016.95	1016.96	C65H122O6	TAG	12238	0.986
1168	TAG 62:2|TAG 26:0_18:1_18:1	[M+Na]+	12.734	1021.91	1021.91	C65H122O6	TAG	12258	0.92
653	TAG 64:1|TAG 16:0_30:0_18:1	[M+NH4]+	13.021	1047	1047	C67H128O6	TAG	12292	0.978
951	TAG 64:2|TAG 28:0_18:1_18:1	[M+NH4]+	12.886	1044.99	1044.99	C67H126O6	TAG	12283	0.957
1606	TAG 64:3|TAG 16:0_18:1_30:2	[M+NH4]+	12.747	1042.96	1042.97	C67H124O6	TAG	12282	0.725
1640	TAG 64:6|TAG 14:0_16:0_34:6	[M+NH4]+	12.12	1036.95	1036.93	C67H118O6	TAG	12277	0.471
1102	TAG 67:7|TAG 17:0_18:1_32:6	[M+NH4]+	12.248	1076.97	1076.96	C70H122O6	TAG	12336	0.775
1152	TAG 69:7|TAG 16:0_17:0_36:7	[M+NH4]+	12.408	1105	1104.99	C72H126O6	TAG	12363	0.232
1132	TAG 69:8|TAG 17:0_18:1_34:7	[M+NH4]+	12.264	1102.99	1102.97	C72H124O6	TAG	12360	0.971
1807	TAG 72:9|TAG 18:1_18:1_36:7	[M+NH4]+	12.352	1143.03	1143	C75H128O6	TAG	12402	0.13
1316	w/o MS2:CE 15:0	[M+H]+	9.608	628.596	628.603	C42H74O2	CE	6150	0.014
394	w/o MS2:CE 16:2	[M+H]+	9.108	638.595	638.587	C43H72O2	CE	6358	0.022
1755	w/o MS2:CE 17:2	[M+H]+	9.437	652.605	652.603	C44H74O2	CE	6627	0.174
797	w/o MS2:CE 18:4	[M+H]+	9.815	662.588	662.587	C45H72O2	CE	7062	0.036
1084	w/o MS2:CE 20:0	[M+H]+	10.336	698.678	698.681	C47H84O2	CE	8000	0.036
1747	w/o MS2:CE 20:3	[M+H]+	8.423	692.634	692.634	C47H78O2	CE	7909	0.007
1518	w/o MS2:CE 20:4	[M+H]+	9.902	690.617	690.618	C47H76O2	CE	7841	0.051
1480	w/o MS2:CE 21:0	[M+H]+	10.254	712.702	712.697	C48H86O2	CE	8424	0.022
991	w/o MS2:CE 21:1	[M+H]+	10.206	710.676	710.681	C48H84O2	CE	8359	0.109
1525	w/o MS2:CE 22:2	[M+H]+	10.138	722.68	722.681	C49H84O2	CE	8680	0.014
579	w/o MS2:CE 22:5	[M+H]+	10.542	716.635	716.634	C49H78O2	CE	8553	0.007
1613	w/o MS2:CE 22:6	[M+NH4]+	8.067	714.614	714.618	C49H76O2	CE	8465	0.29
656	w/o MS2:CE 24:4	[M+H]+	10.872	746.667	746.681	C51H84O2	CE	9187	0.42
1395	w/o MS2:CE 24:5	[M+H]+	10.627	744.67	744.665	C51H82O2	CE	9085	0.043
1286	w/o MS2:CE 26:1	[M+H]+	12.269	780.756	780.759	C53H94O2	CE	9775	0.022
1388	w/o MS2:CE 26:6	[M+H]+	9.557	770.681	770.681	C53H84O2	CE	9583	0.167
657	w/o MS2:CE 26:7	[M+H]+	9.54	768.674	768.665	C53H82O2	CE	9538	0.087
1179	w/o MS2:CE 28:7	[M+H]+	9.71	796.69	796.697	C55H86O2	CE	10053	0.007
1451	w/o MS2:CE 30:2	[M+H]+	11.897	834.806	834.806	C57H100O2	CE	10660	0.007
1116	w/o MS2:CE 30:5	[M+H]+	11.503	828.763	828.759	C57H94O2	CE	10552	0.043
460	w/o MS2:CE 30:6	[M+H]+	11.5	826.743	826.744	C57H92O2	CE	10512	0.007
1409	w/o MS2:CE 30:8	[M+H]+	10.457	822.709	822.712	C57H88O2	CE	10415	0.007
1170	w/o MS2:CE 31:0	[M+H]+	11.736	852.848	852.853	C58H106O2	CE	10927	0.051
1371	w/o MS2:CE 32:2	[M+H]+	11.603	862.838	862.837	C59H104O2	CE	11076	0.051
554	w/o MS2:CE 32:7	[M+H]+	10.673	852.76	852.759	C59H94O2	CE	10910	0.072
1109	w/o MS2:CE 32:8	[M+H]+	10.162	850.749	850.744	C59H92O2	CE	10855	0.101
1085	w/o MS2:CE 32:9	[M+H]+	11.001	848.728	848.728	C59H90O2	CE	10808	0.072
479	w/o MS2:CE 34:8	[M+H]+	10.736	878.788	878.775	C61H96O2	CE	11287	0.051
1180	w/o MS2:CE 34:9	[M+H]+	10.72	876.763	876.759	C61H94O2	CE	11239	0.065
1181	w/o MS2:CE 36:10	[M+H]+	11.347	902.774	902.775	C63H96O2	CE	11622	0.029
1590	w/o MS2:CE 36:6	[M+H]+	10.781	910.829	910.837	C63H104O2	CE	11711	0.377
695	w/o MS2:CE 36:7	[M+H]+	12.025	908.815	908.822	C63H102O2	CE	11691	0.007
1017	w/o MS2:CE 36:8	[M+H]+	10.977	906.801	906.806	C63H100O2	CE	11654	0.007
937	w/o MS2:CE 36:9	[M+H]+	10.798	904.789	904.791	C63H98O2	CE	11638	0.022
1390	w/o MS2:CE 38:10	[M+H]+	11.613	930.81	930.806	C65H100O2	CE	11900	0.268
1506	w/o MS2:CE 38:6	[M+H]+	11.389	938.871	938.869	C65H108O2	CE	11967	0.072
1614	w/o MS2:CE 38:7	[M+H]+	11.416	936.855	936.853	C65H106O2	CE	11949	0.022
1086	w/o MS2:CE 38:8	[M+H]+	11.96	934.84	934.837	C65H104O2	CE	11933	0.065
1555	w/o MS2:CE 40:10	[M+H]+	11.858	958.835	958.837	C67H104O2	CE	12076	0.384
1481	w/o MS2:CE 40:11	[M+H]+	11.651	956.823	956.822	C67H102O2	CE	12069	0.442
1563	w/o MS2:CE 40:7	[M+H]+	12.194	964.889	964.884	C67H110O2	CE	12116	0.007
1163	w/o MS2:CE 40:9	[M+H]+	12.04	960.853	960.853	C67H106O2	CE	12089	0.312
1591	w/o MS2:CE 42:7	[M+H]+	12.54	992.921	992.916	C69H114O2	CE	12194	0.043
1624	w/o MS2:CE 44:8	[M+H]+	12.556	1018.93	1018.93	C71H116O2	CE	12242	0.167
1705	w/o MS2:Cer 10:0;2O/44:10	[M+H]+	10.795	800.683	800.692	C54H89NO3	Cer_NDS	10141	0.007
1079	w/o MS2:Cer 10:1;2O/44:12	[M+H]+	9.215	794.648	794.645	C54H83NO3	Cer_NS	10006	0.558
1543	w/o MS2:Cer 10:1;2O/44:6	[M+H]+	10.454	806.736	806.738	C54H95NO3	Cer_NS	10223	0.007
1324	w/o MS2:Cer 11:1;2O/2:0	[M+H]+	3.378	244.19	244.191	C13H25NO3	Cer_NS	533	0.138
681	w/o MS2:Cer 11:1;2O/44:2	[M+H]+	11.498	828.809	828.817	C55H105NO3	Cer_NS	10554	0.036
184	w/o MS2:Cer 11:1;2O/44:8	[M+H]+	11.59	816.714	816.723	C55H93NO3	Cer_NS	10356	0.014
1064	w/o MS2:Cer 12:1;2O/44:6	[M+H]+	11.575	834.763	834.77	C56H99NO3	Cer_NS	10658	0.014
1215	w/o MS2:Cer 12:1;2O/44:7	[M+H]+	11.546	832.75	832.754	C56H97NO3	Cer_NS	10619	0.007
1317	w/o MS2:Cer 12:1;2O/44:8	[M+H]+	10.407	830.737	830.738	C56H95NO3	Cer_NS	10586	0.058
1650	w/o MS2:Cer 12:1;2O/44:9	[M+H]+	11.103	828.72	828.723	C56H93NO3	Cer_NS	10550	0.043
608	w/o MS2:Cer 12:1;3O/18:1;(2OH)	[M+H]+	0.121	512.425	512.431	C30H57NO5	Cer_AP	3957	0.007
1674	w/o MS2:Cer 12:2;2O/22:1	[M+H]+	1.763	534.487	534.488	C34H63NO3	Cer_NS	4326	0.051
1571	w/o MS2:Cer 12:2;2O/6:0	[M+H]+	0.574	312.253	312.253	C18H33NO3	Cer_NS	1212	0.007
1478	w/o MS2:Cer 13:1;2O/44:3	[M+H]+	11.739	854.841	854.832	C57H107NO3	Cer_NS	10957	0.051
1564	w/o MS2:Cer 13:1;2O/44:6	[M+H]+	12.103	848.779	848.785	C57H101NO3	Cer_NS	10829	0.022
1225	w/o MS2:Cer 13:1;2O/44:8	[M+H]+	11.862	844.754	844.754	C57H97NO3	Cer_NS	10775	0.007
426	w/o MS2:Cer 13:2;2O/20:5	[M+H]+	3.554	512.414	512.41	C33H53NO3	Cer_NS	3906	0.036
370	w/o MS2:Cer 13:2;2O/22:5	[M+H]+	3.98	540.445	540.441	C35H57NO3	Cer_NS	4417	0.116
1171	w/o MS2:Cer 13:2;2O/40:2	[M+H]+	10.374	798.782	798.77	C53H99NO3	Cer_NS	10111	0.08
1172	w/o MS2:Cer 13:2;2O/42:2	[M+H]+	10.922	826.818	826.801	C55H103NO3	Cer_NS	10516	0.065
696	w/o MS2:Cer 13:2;2O/44:1	[M+H]+	11.205	856.853	856.848	C57H109NO3	Cer_NS	10991	0.123
1376	w/o MS2:Cer 14:0;2O/2:0	[M+H]+	11.384	288.252	288.253	C16H33NO3	Cer_NDS	969	0.022
1615	w/o MS2:Cer 14:1;2O/44:11	[M+H]+	9.676	852.733	852.723	C58H93NO3	Cer_NS	10905	0.08
1556	w/o MS2:Cer 14:1;2O/44:4	[M+H]+	12.046	866.836	866.832	C58H107NO3	Cer_NS	11127	0.036
278	w/o MS2:Cer 14:2;2O/44:2	[M+H]+	11.885	868.843	868.848	C58H109NO3	Cer_NS	11155	0.029
1791	w/o MS2:Cer 14:3;2O/2:0	[M+H]+	0.721	282.203	282.206	C16H27NO3	Cer_NS	892	0.014
285	w/o MS2:Cer 14:3;2O/20:4	[M+H]+	3.753	526.431	526.425	C34H55NO3	Cer_NS	4205	0.109
1073	w/o MS2:Cer 14:3;2O/3:0	[M+H]+	0.643	296.22	296.222	C17H29NO3	Cer_NS	1004	0.188
1706	w/o MS2:Cer 14:3;2O/32:9	[M+H]+	7.529	684.534	684.535	C46H69NO3	Cer_NS	7531	0.022
1391	w/o MS2:Cer 15:0;2O/18:5	[M+H]+	7.334	516.437	516.441	C33H57NO3	Cer_NDS	3994	0.022
1401	w/o MS2:Cer 15:1;2O/44:5	[M+H]+	11.988	878.837	878.832	C59H107NO3	Cer_NS	11297	0.007
1707	w/o MS2:Cer 15:1;2O/44:6	[M+H]+	12.233	876.823	876.817	C59H105NO3	Cer_NS	11266	0.007
1216	w/o MS2:Cer 15:1;2O/44:8	[M+H]+	12.07	872.773	872.785	C59H101NO3	Cer_NS	11196	0.022
625	w/o MS2:Cer 15:1;2O/44:9	[M+H]+	11.302	870.771	870.77	C59H99NO3	Cer_NS	11181	0.007
473	w/o MS2:Cer 15:3;2O/18:4	[M+H]+	0.03	512.412	512.41	C33H53NO3	Cer_NS	3891	0.087
392	w/o MS2:Cer 15:3;2O/20:4	[M+H]+	3.793	540.443	540.441	C35H57NO3	Cer_NS	4411	0.014
373	w/o MS2:Cer 15:3;2O/21:1	[M+H]+	1.757	560.511	560.504	C36H65NO3	Cer_NS	4763	0.014
1845	w/o MS2:Cer 15:3;2O/24:2	[M+H]+	0.482	600.544	600.535	C39H69NO3	Cer_NS	5493	0.014
1846	w/o MS2:Cer 15:3;2O/26:2	[M+H]+	0.475	628.575	628.566	C41H73NO3	Cer_NS	6147	0.007
676	w/o MS2:Cer 15:3;2O/40:1	[M+H]+	10.716	826.814	826.801	C55H103NO3	Cer_NS	10515	0.058
1616	w/o MS2:Cer 15:3;2O/44:1	[M+H]+	11.616	882.873	882.864	C59H111NO3	Cer_NS	11359	0.036
975	w/o MS2:Cer 16:0;2O/42:9	[M+H]+	10.53	858.774	858.77	C58H99NO3	Cer_NDS	11022	0.043
1069	w/o MS2:Cer 16:1;2O/18:5	[M+H]+	7.599	528.435	528.441	C34H57NO3	Cer_NS	4265	0.007
576	w/o MS2:Cer 16:1;2O/2:0	[M+H]+	8.944	314.27	314.269	C18H35NO3	Cer_NS	1246	0.007
515	w/o MS2:Cer 16:1;2O/44:5	[M+H]+	12.482	892.858	892.848	C60H109NO3	Cer_NS	11499	0.007
1459	w/o MS2:Cer 16:1;2O/44:6	[M+H]+	11.67	890.831	890.832	C60H107NO3	Cer_NS	11472	0.007
1538	w/o MS2:Cer 16:1;2O/44:9	[M+H]+	10.765	884.779	884.785	C60H101NO3	Cer_NS	11388	0.036
1265	w/o MS2:Cer 16:1;3O/42:1;(2OH)	[M+H]+	4.327	904.879	904.869	C58H113NO5	Cer_AP	11642	0.029
1507	w/o MS2:Cer 16:2;2O/44:12	[M+H]+	11.304	876.722	876.723	C60H93NO3	Cer_NS	11237	0.072
330	w/o MS2:Cer 16:3;2O/18:4	[M+H]+	0.534	526.427	526.425	C34H55NO3	Cer_NS	4155	0.754
1734	w/o MS2:Cer 16:3;2O/2:0	[M+H]+	8.69	310.235	310.238	C18H31NO3	Cer_NS	1190	0.123
1853	w/o MS2:Cer 16:3;2O/24:2	[M+H]+	0.482	614.56	614.551	C40H71NO3	Cer_NS	5840	0.014
1055	w/o MS2:Cer 16:3;2O/42:1	[M+H]+	10.73	868.841	868.848	C58H109NO3	Cer_NS	11154	0.094
1343	w/o MS2:Cer 17:3;2O/44:12	[M+H]+	10.777	888.722	888.723	C61H93NO3	Cer_NS	11442	0.043
1816	w/o MS2:Cer 18:0;3O/42:0;(2OH)	[M+H]+	12.547	936.924	936.932	C60H121NO5	Cer_AP	11955	0.014
561	w/o MS2:Cer 18:0;3O/42:1;(2OH)	[M+H]+	12.227	934.923	934.916	C60H119NO5	Cer_AP	11937	0.435
1146	w/o MS2:Cer 18:1;2O/44:11	[M+H]+	10.862	908.788	908.785	C62H101NO3	Cer_NS	11689	0.036
1607	w/o MS2:Cer 18:1;2O/44:8	[M+H]+	12.195	914.835	914.832	C62H107NO3	Cer_NS	11744	0.007
1006	w/o MS2:Cer 18:2;2O/44:12	[M+H]+	10.451	904.753	904.754	C62H97NO3	Cer_NS	11637	0.051
1134	w/o MS2:Cer 18:3;2O/44:4	[M+H]+	11.806	918.869	918.864	C62H111NO3	Cer_NS	11789	0.014
68	w/o MS2:Cer 19:0;2O/18:5	[M+NH4]+	8.258	572.509	572.504	C37H65NO3	Cer_NDS	4991	0.232
1410	w/o MS2:Cer 19:0;3O/42:2;(2OH)	[M+H]+	12.279	946.918	946.916	C61H119NO5	Cer_AP	12003	0.029
1185	w/o MS2:Cer 19:3;3O/29:1;(2OH)	[M+H]+	0.475	760.68	760.681	C48H89NO5	Cer_AP	9419	0.007
273	w/o MS2:Cer 20:1;2O/18:5	[M+H]+	8.452	584.506	584.504	C38H65NO3	Cer_NS	5200	0.036
1266	w/o MS2:Cer 20:3;2O/44:6	[M+H]+	8.149	942.859	942.864	C64H111NO3	Cer_NS	11983	0.051
560	w/o MS2:Cer 21:0;2O/18:5	[M+H]+	9.188	600.53	600.535	C39H69NO3	Cer_NDS	5492	0.014
391	w/o MS2:Cer 21:1;2O/2:0	[M+H]+	4.83	384.347	384.347	C23H45NO3	Cer_NS	1943	0.841
1452	w/o MS2:Cer 22:1;2O/18:5	[M+H]+	9.373	612.538	612.535	C40H69NO3	Cer_NS	5716	0.007
781	w/o MS2:Cer 22:1;2O/64:2;2O	[M+H]+	9.652	1295.31	1295.29	C86H167NO5	Cer_EOS	12564	0.007
1287	w/o MS2:Cer 23:1;2O/44:11	[M+H]+	12.316	978.859	978.864	C67H111NO3	Cer_NS	12150	0.043
61	w/o MS2:Cer 25:1;2O/18:5	[M+NH4]+	9.443	654.588	654.582	C43H75NO3	Cer_NS	6678	0.478
785	w/o MS2:Cer 26:0;2O/18:5	[M+H]+	9.3	670.611	670.613	C44H79NO3	Cer_NDS	7227	0.022
927	w/o MS2:Cer 26:2;2O/2:0	[M+H]+	9.738	452.404	452.41	C28H53NO3	Cer_NS	3163	0.007
1592	w/o MS2:Cer 26:3;2O/44:10	[M+H]+	11.686	1018.89	1018.89	C70H115NO3	Cer_NS	12241	0.413
686	w/o MS2:Cer 27:0;2O/18:5	[M+H]+	9.598	684.623	684.629	C45H81NO3	Cer_NDS	7575	0.022
1667	w/o MS2:Cer 27:2;2O/2:0	[M+H]+	7.723	466.422	466.425	C29H55NO3	Cer_NS	3270	0.007
1668	w/o MS2:Cer 29:3;2O/2:0	[M+H]+	7.885	492.437	492.441	C31H57NO3	Cer_NS	3634	0.065
697	w/o MS2:Cer 30:3;2O/18:2	[M+H]+	10.191	726.67	726.676	C48H87NO3	Cer_NS	8741	0.116
153	w/o MS2:Cer 31:1;2O/18:5	[M+H]+	10.344	738.669	738.676	C49H87NO3	Cer_NS	8954	0.014
1380	w/o MS2:Cer 32:1;2O/2:0	[M+H]+	9.619	538.518	538.519	C34H67NO3	Cer_NS	4403	0.007
1162	w/o MS2:Cer 33:1;2O/2:0	[M+H]+	11.94	552.526	552.535	C35H69NO3	Cer_NS	4633	0.007
812	w/o MS2:Cer 33:2;2O/2:0	[M+H]+	11.511	550.514	550.519	C35H67NO3	Cer_NS	4597	0.022
648	w/o MS2:Cer 35:0;2O/18:5	[M+H]+	11.016	796.755	796.754	C53H97NO3	Cer_NDS	10077	0.08
619	w/o MS2:Cer 36:0;2O/18:5	[M+H]+	11.883	810.774	810.77	C54H99NO3	Cer_NDS	10277	0.022
859	w/o MS2:Cer 36:0;2O/44:3	[M+H]+	9.607	1179.21	1179.21	C80H155NO3	Cer_NDS	12439	0.014
663	w/o MS2:Cer 36:0;2O/44:4	[M+H]+	9.722	1177.2	1177.19	C80H153NO3	Cer_NDS	12437	0.022
550	w/o MS2:Cer 38:0;2O/18:5	[M+H]+	12.279	838.81	838.801	C56H103NO3	Cer_NDS	10708	0.036
848	w/o MS2:Cer 38:2;2O/2:0	[M+H]+	8.05	620.59	620.598	C40H77NO3	Cer_NS	5939	0.261
1659	w/o MS2:Cer 8:0;2O/13:1	[M+H]+	1.089	356.318	356.316	C21H41NO3	Cer_NDS	1675	0.116
631	w/o MS2:Cer 8:0;2O/15:1	[M+H]+	1.589	384.347	384.347	C23H45NO3	Cer_NDS	1942	0.051
1854	w/o MS2:Cer 8:0;2O/22:1	[M+H]+	0.482	482.465	482.457	C30H59NO3	Cer_NDS	3546	0.014
284	w/o MS2:Cer 8:0;2O/26:7	[M+H]+	3.891	526.432	526.425	C34H55NO3	Cer_NDS	4230	0.036
1834	w/o MS2:Cer 8:0;2O/34:0	[M+H]+	9.315	652.669	652.66	C42H85NO3	Cer_NDS	6630	0.014
1847	w/o MS2:Cer 8:0;2O/4:0	[M+H]+	0.475	232.184	232.191	C12H25NO3	Cer_NDS	461	0.007
1848	w/o MS2:Cer 8:0;2O/5:0	[M+H]+	0.475	246.2	246.206	C13H27NO3	Cer_NDS	558	0.007
1105	w/o MS2:Cer 8:0;3O/27:0;(2OH)	[M+H]+	2.458	586.535	586.541	C35H71NO5	Cer_AP	5238	0.043
338	w/o MS2:Cer 8:1;2O/26:6	[M+H]+	7.146	526.428	526.425	C34H55NO3	Cer_NS	4158	0.072
575	w/o MS2:Cer 8:1;2O/28:3	[M+H]+	8.344	560.51	560.504	C36H65NO3	Cer_NS	4762	0.007
1692	w/o MS2:Cer 8:1;2O/3:0	[M+H]+	0.599	216.157	216.159	C11H21NO3	Cer_NS	317	0.63
703	w/o MS2:Cer 8:1;2O/30:3	[M+H]+	8.765	588.544	588.535	C38H69NO3	Cer_NS	5252	0.022
1523	w/o MS2:Cer 8:1;2O/33:0	[M+H]+	9.357	636.639	636.629	C41H81NO3	Cer_NS	6334	0.058
1593	w/o MS2:Cer 8:1;2O/34:3	[M+H]+	8.312	644.592	644.598	C42H77NO3	Cer_NS	6510	0.08
231	w/o MS2:Cer 8:1;2O/36:6	[M+H]+	9.29	666.587	666.582	C44H75NO3	Cer_NS	7167	0.174
1112	w/o MS2:Cer 8:1;2O/40:6	[M+H]+	10.593	722.647	722.645	C48H83NO3	Cer_NS	8679	0.022
1742	w/o MS2:Cer 8:1;2O/42:10	[M+Na]+	7.8	742.617	742.613	C50H79NO3	Cer_NS	9025	0.058
1708	w/o MS2:Cer 8:1;2O/42:11	[M+H]+	7.358	740.607	740.598	C50H77NO3	Cer_NS	8970	0.268
1669	w/o MS2:Cer 8:1;2O/42:7	[M+H]+	9.683	748.666	748.66	C50H85NO3	Cer_NS	9234	0.036
1117	w/o MS2:Cer 8:1;2O/44:3	[M+H]+	11.322	784.76	784.754	C52H97NO3	Cer_NS	9830	0.022
1377	w/o MS2:Cer 8:1;2O/44:7	[M+H]+	10.752	776.69	776.692	C52H89NO3	Cer_NS	9715	0.007
1381	w/o MS2:Cer 8:1;2O/44:9	[M+H]+	10.113	772.661	772.66	C52H85NO3	Cer_NS	9619	0.123
1526	w/o MS2:Cer 8:1;2O/5:0	[M+H]+	0.737	244.19	244.191	C13H25NO3	Cer_NS	539	0.014
508	w/o MS2:Cer 9:0;2O/16:4	[M+H]+	1.499	406.331	406.332	C25H43NO3	Cer_NDS	2372	0.08
1855	w/o MS2:Cer 9:0;2O/22:1	[M+H]+	0.475	496.48	496.472	C31H61NO3	Cer_NDS	3769	0.007
375	w/o MS2:Cer 9:0;2O/26:7	[M+H]+	4.11	540.444	540.441	C35H57NO3	Cer_NDS	4415	0.072
1038	w/o MS2:Cer 9:1;2O/16:3	[M+H]+	9.709	406.331	406.332	C25H43NO3	Cer_NS	2373	0.007
1479	w/o MS2:Cer 9:1;2O/16:4	[M+H]+	2.21	404.306	404.316	C25H41NO3	Cer_NS	2239	0.022
423	w/o MS2:Cer 9:1;2O/24:6	[M+H]+	3.663	512.411	512.41	C33H53NO3	Cer_NS	3890	0.022
489	w/o MS2:Cer 9:1;2O/26:6	[M+H]+	5.84	540.44	540.441	C35H57NO3	Cer_NS	4410	0.007
152	w/o MS2:Cer 9:1;2O/30:6	[M+H]+	7.902	596.505	596.504	C39H65NO3	Cer_NS	5364	0.254
1028	w/o MS2:Cer 9:1;2O/32:2	[M+H]+	9.357	632.6	632.598	C41H77NO3	Cer_NS	6245	0.022
1278	w/o MS2:Cer 9:1;2O/34:1	[M+H]+	9.826	662.638	662.645	C43H83NO3	Cer_NS	7064	0.029
1617	w/o MS2:Cer 9:1;2O/34:2	[M+H]+	9.441	660.632	660.629	C43H81NO3	Cer_NS	7002	0.065
1197	w/o MS2:Cer 9:1;2O/36:6	[M+H]+	10.02	680.591	680.598	C45H77NO3	Cer_NS	7392	0.007
343	w/o MS2:Cer 9:1;2O/36:8	[M+H]+	10.032	676.566	676.566	C45H73NO3	Cer_NS	7348	0.007
708	w/o MS2:Cer 9:1;2O/38:10	[M+H]+	8.685	700.562	700.566	C47H73NO3	Cer_NS	8039	0.21
130	w/o MS2:Cer 9:1;2O/38:2	[M+H]+	10.57	714.675	714.676	C47H87NO3	Cer_NS	8472	0.036
1625	w/o MS2:Cer 9:1;2O/38:2	[M+H]+	10.299	716.69	716.692	C47H89NO3	Cer_NS	8557	0.058
308	w/o MS2:Cer 9:1;2O/38:9	[M+H]+	10.101	702.583	702.582	C47H75NO3	Cer_NS	8174	0.022
1729	w/o MS2:Cer 9:1;2O/40:1	[M+H]+	10.875	746.75	746.738	C49H95NO3	Cer_NS	9189	0.058
570	w/o MS2:Cer 9:1;2O/40:6	[M+H]+	10.026	736.668	736.66	C49H85NO3	Cer_NS	8906	0.036
1325	w/o MS2:Cer 9:1;2O/44:12	[M+H]+	7.147	780.632	780.629	C53H81NO3	Cer_NS	9748	0.007
1472	w/o MS2:Cer 9:1;2O/44:2	[M+H]+	11.222	800.792	800.785	C53H101NO3	Cer_NS	10142	0.065
1363	w/o MS2:Cer 9:1;2O/44:3	[M+H]+	10.567	798.779	798.77	C53H99NO3	Cer_NS	10110	0.036
706	w/o MS2:CerP 14:0;2O/14:0	[M+H]+	7.26	536.418	536.408	C28H58NO6P	CerP	4353	0.014
450	w/o MS2:CerP 14:0;2O/2:0	[M+H]+	1.339	368.22	368.22	C16H34NO6P	CerP	1728	0.022
352	w/o MS2:CerP 14:0;2O/26:0	[M+H]+	10.384	704.593	704.596	C40H82NO6P	CerP	8226	0.007
1311	w/o MS2:CerP 14:1;2O/22:0	[M+H]+	7.857	646.514	646.518	C36H72NO6P	CerP	6547	0.014
729	w/o MS2:CerP 14:1;2O/24:1	[M+H]+	0.023	672.531	672.533	C38H74NO6P	CerP	7274	0.014
878	w/o MS2:CerP 15:0;2O/22:0	[M+H]+	9.226	662.544	662.549	C37H76NO6P	CerP	7061	0.036
917	w/o MS2:CerP 15:0;2O/24:4	[M+H]+	8.772	682.515	682.518	C39H72NO6P	CerP	7431	0.029
163	w/o MS2:CerP 15:1;2O/20:0	[M+H]+	8.933	632.497	632.502	C35H70NO6P	CerP	6243	0.167
140	w/o MS2:CerP 15:1;2O/22:0	[M+H]+	9.439	660.523	660.533	C37H74NO6P	CerP	6998	0.442
538	w/o MS2:CerP 15:1;2O/24:4	[M+H]+	9.886	680.497	680.502	C39H70NO6P	CerP	7388	0.043
962	w/o MS2:CerP 16:1;2O/18:1	[M+H]+	6.113	616.474	616.471	C34H66NO6P	CerP	5871	0.087
1348	w/o MS2:CerP 17:1;2O/18:1	[M+H]+	8.928	630.485	630.486	C35H68NO6P	CerP	6185	0.188
739	w/o MS2:CerP 17:1;2O/24:4	[M+H]+	9.143	708.526	708.533	C41H74NO6P	CerP	8288	0.058
1259	w/o MS2:CerP 17:1;2O/26:1	[M+H]+	8.98	742.622	742.611	C43H84NO6P	CerP	9027	0.087
548	w/o MS2:CerP 18:1;2O/18:1	[M+H]+	7.295	644.503	644.502	C36H70NO6P	CerP	6497	0.043
531	w/o MS2:CerP 18:1;2O/26:1	[M+H]+	9.096	756.638	756.627	C44H86NO6P	CerP	9327	0.014
1226	w/o MS2:CerP 19:0;2O/26:0	[M+H]+	10.746	774.673	774.674	C45H92NO6P	CerP	9663	0.058
399	w/o MS2:CerP 19:1;2O/18:1	[M+H]+	7.366	658.517	658.518	C37H72NO6P	CerP	6907	0.036
933	w/o MS2:DAG 10:0_21:1	[M+H]+	7.667	570.51	570.509	C34H64O5	DAG	4950	0.464
440	w/o MS2:DAG 10:0_26:7	[M+H]+	4.198	628.499	628.494	C39H62O5	DAG	6081	0.109
704	w/o MS2:DAG 10:0_32:8	[M+H]+	8.516	710.575	710.572	C45H72O5	DAG	8325	0.058
1424	w/o MS2:DAG 10:0_44:10	[M+H]+	11.764	874.731	874.728	C57H92O5	DAG	11206	0.014
1460	w/o MS2:DAG 10:0_44:3	[M+H]+	12.117	888.835	888.838	C57H106O5	DAG	11453	0.014
997	w/o MS2:DAG 10:0_44:8	[M+H]+	10.407	878.764	878.76	C57H96O5	DAG	11285	0.072
518	w/o MS2:DAG 11:0_36:8	[M+H]+	9.646	780.659	780.65	C50H82O5	DAG	9760	0.072
867	w/o MS2:DAG 11:0_36:9	[M+H]+	9.551	778.646	778.634	C50H80O5	DAG	9728	0.21
1267	w/o MS2:DAG 11:0_40:5	[M+H]+	10.755	842.751	842.76	C54H96O5	DAG	10752	0.029
591	w/o MS2:DAG 11:0_44:11	[M+H]+	11.878	886.729	886.728	C58H92O5	DAG	11412	0.007
1209	w/o MS2:DAG 12:0_30:6	[M+H]+	8.727	714.609	714.603	C45H76O5	DAG	8464	0.036
1453	w/o MS2:DAG 12:0_32:1	[M+H]+	11.367	752.713	752.713	C47H90O5	DAG	9285	0.13
734	w/o MS2:DAG 12:0_36:7	[M+H]+	10.039	796.697	796.681	C51H86O5	DAG	10055	0.058
1182	w/o MS2:DAG 12:0_42:8	[M+H]+	10.365	878.757	878.76	C57H96O5	DAG	11284	0.022
1499	w/o MS2:DAG 12:0_44:12	[M+H]+	10.541	898.728	898.728	C59H92O5	DAG	11569	0.014
752	w/o MS2:DAG 12:0_44:6	[M+H]+	12.018	910.826	910.822	C59H104O5	DAG	11710	0.029
767	w/o MS2:DAG 13:0_18:5	[M+H]+	7.824	562.451	562.447	C34H56O5	DAG	4788	0.051
670	w/o MS2:DAG 13:0_32:6	[M+H]+	9.144	756.672	756.65	C48H82O5	DAG	9337	0.051
459	w/o MS2:DAG 13:0_36:6	[M+H]+	10.412	812.724	812.713	C52H90O5	DAG	10299	0.072
1693	w/o MS2:DAG 13:0_44:12	[M+H]+	10.398	912.747	912.744	C60H94O5	DAG	11722	0.167
1468	w/o MS2:DAG 13:0_44:8	[M+H]+	11.42	920.807	920.807	C60H102O5	DAG	11801	0.029
567	w/o MS2:DAG 13:0_44:9	[M+H]+	10.923	918.79	918.791	C60H100O5	DAG	11773	0.007
1344	w/o MS2:DAG 13:1_22:5	[M+H]+	0.969	616.494	616.494	C38H62O5	DAG	5877	0.014
307	w/o MS2:DAG 13:1_22:6	[M+H]+	3.887	614.481	614.478	C38H60O5	DAG	5738	0.007
1675	w/o MS2:DAG 13:1_36:8	[M+H]+	9.7	806.645	806.666	C52H84O5	DAG	10210	0.065
215	w/o MS2:DAG 13:1_40:1	[M+H]+	11.809	876.837	876.838	C56H106O5	DAG	11269	0.087
1594	w/o MS2:DAG 13:1_44:7	[M+H]+	10.486	920.813	920.807	C60H102O5	DAG	11802	0.138
946	w/o MS2:DAG 14:0_32:7	[M+H]+	9.596	768.656	768.65	C49H82O5	DAG	9533	0.036
906	w/o MS2:DAG 14:0_34:1	[M+H]+	11.87	808.766	808.775	C51H98O5	DAG	10245	0.058
507	w/o MS2:DAG 14:0_36:1	[M+H]+	12.092	836.804	836.807	C53H102O5	DAG	10682	0.087
1056	w/o MS2:DAG 14:0_36:2	[M+H]+	11.9	834.789	834.791	C53H100O5	DAG	10659	0.109
976	w/o MS2:DAG 14:0_36:4	[M+H]+	11.057	830.747	830.76	C53H96O5	DAG	10588	0.058
700	w/o MS2:DAG 14:0_38:6	[M+H]+	10.519	854.772	854.76	C55H96O5	DAG	10955	0.225
714	w/o MS2:DAG 14:0_44:10	[M+H]+	12.352	930.792	930.791	C61H100O5	DAG	11899	0.007
509	w/o MS2:DAG 14:1_22:6	[M+H]+	4.318	628.494	628.494	C39H62O5	DAG	6053	0.007
351	w/o MS2:DAG 14:1_40:2	[M+H]+	11.687	888.833	888.838	C57H106O5	DAG	11451	0.043
1544	w/o MS2:DAG 14:1_40:5	[M+H]+	10.469	882.8	882.791	C57H100O5	DAG	11357	0.101
1118	w/o MS2:DAG 15:0_18:3	[M+NH4]+	7.397	594.503	594.509	C36H64O5	DAG	5351	0.007
349	w/o MS2:DAG 15:0_26:7	[M+H]+	7.895	698.591	698.572	C44H72O5	DAG	7987	0.058
1626	w/o MS2:DAG 15:0_44:7	[M+H]+	11.949	950.872	950.854	C62H108O5	DAG	12033	0.014
771	w/o MS2:DAG 15:1_40:4	[M+H]+	11.458	898.83	898.822	C58H104O5	DAG	11578	0.065
1511	w/o MS2:DAG 15:1_44:7	[M+H]+	11.374	948.853	948.838	C62H106O5	DAG	12014	0.109
1670	w/o MS2:DAG 16:0_36:8	[M+H]+	10.027	850.718	850.728	C55H92O5	DAG	10848	0.036
954	w/o MS2:DAG 16:0_38:6	[M+H]+	10.827	882.781	882.791	C57H100O5	DAG	11355	0.065
851	w/o MS2:DAG 16:0_38:7	[M+H]+	10.654	880.766	880.775	C57H98O5	DAG	11317	0.072
838	w/o MS2:DAG 16:0_38:8	[M+H]+	10.481	878.775	878.76	C57H96O5	DAG	11286	0.036
1061	w/o MS2:DAG 16:0_40:7	[M+H]+	10.962	908.786	908.807	C59H102O5	DAG	11688	0.21
251	w/o MS2:DAG 16:0_42:1	[M+H]+	12.474	948.916	948.932	C61H118O5	DAG	12017	0.014
1288	w/o MS2:DAG 16:0_42:6	[M+H]+	11.41	938.847	938.854	C61H108O5	DAG	11966	0.297
1273	w/o MS2:DAG 16:0_42:7	[M+H]+	11.213	936.829	936.838	C61H106O5	DAG	11947	0.029
952	w/o MS2:DAG 16:0_44:8	[M+H]+	12.187	962.858	962.854	C63H108O5	DAG	12098	0.029
896	w/o MS2:DAG 16:2_40:11	[M+H]+	10.893	896.73	896.713	C59H90O5	DAG	11547	0.022
510	w/o MS2:DAG 16:3_18:4	[M+H]+	2.574	600.465	600.462	C37H58O5	DAG	5407	0.022
421	w/o MS2:DAG 17:0_18:5	[M+H]+	9.015	618.513	618.509	C38H64O5	DAG	5903	0.029
908	w/o MS2:DAG 17:0_26:7	[M+H]+	8.23	726.615	726.603	C46H76O5	DAG	8732	0.007
1026	w/o MS2:DAG 17:0_30:8	[M+H]+	9.113	780.653	780.65	C50H82O5	DAG	9756	0.007
404	w/o MS2:DAG 17:0_32:8	[M+H]+	9.952	808.696	808.681	C52H86O5	DAG	10235	0.101
586	w/o MS2:DAG 17:0_32:9	[M+H]+	9.696	806.679	806.666	C52H84O5	DAG	10212	0.123
347	w/o MS2:DAG 17:0_34:6	[M+H]+	10.451	840.743	840.744	C54H94O5	DAG	10725	0.08
745	w/o MS2:DAG 17:0_40:7	[M+H]+	11.401	922.842	922.822	C60H104O5	DAG	11832	0.261
1392	w/o MS2:DAG 17:1_38:10	[M+H]+	10.162	886.741	886.728	C58H92O5	DAG	11414	0.08
813	w/o MS2:DAG 17:1_40:5	[M+H]+	11.101	924.839	924.838	C60H106O5	DAG	11860	0.029
1330	w/o MS2:DAG 17:1_42:2	[M+H]+	12.233	958.918	958.916	C62H116O5	DAG	12079	0.087
485	w/o MS2:DAG 17:2_26:7	[M+NH4]+	8.258	722.585	722.572	C46H72O5	DAG	8668	0.13
128	w/o MS2:DAG 18:0_23:0	[M+H]+	10.646	712.674	712.681	C44H86O5	DAG	8420	0.08
1712	w/o MS2:DAG 18:0_38:7	[M+H]+	10.485	908.814	908.807	C59H102O5	DAG	11690	0.065
511	w/o MS2:DAG 18:0_39:0	[M+H]+	12.38	936.92	936.932	C60H118O5	DAG	11954	0.043
790	w/o MS2:DAG 18:0_40:9	[M+H]+	12.198	932.821	932.807	C61H102O5	DAG	11916	0.051
1331	w/o MS2:DAG 18:1_22:1	[M+H]+	10.472	694.628	694.634	C43H80O5	DAG	7945	0.043
1425	w/o MS2:DAG 18:1_32:9	[M+H]+	9.639	818.681	818.666	C53H84O5	DAG	10369	0.116
1198	w/o MS2:DAG 18:1_34:7	[M+H]+	10.072	850.74	850.728	C55H92O5	DAG	10853	0.072
1557	w/o MS2:DAG 18:1_40:7	[M+H]+	10.808	934.837	934.822	C61H104O5	DAG	11932	0.399
1426	w/o MS2:DAG 18:1_40:8	[M+H]+	10.751	932.817	932.807	C61H102O5	DAG	11914	0.283
1651	w/o MS2:DAG 18:3_18:5	[M+H]+	8.925	626.485	626.478	C39H60O5	DAG	6004	0.087
1034	w/o MS2:DAG 18:4_26:6	[M+H]+	10.334	734.564	734.572	C47H72O5	DAG	8876	0.043
1080	w/o MS2:DAG 18:4_38:9	[M+H]+	11.349	896.728	896.713	C59H90O5	DAG	11544	0.058
715	w/o MS2:DAG 18:5_20:5	[M+H]+	8.997	650.479	650.478	C41H60O5	DAG	6595	0.029
295	w/o MS2:DAG 18:5_22:5	[M+H]+	9.809	678.509	678.509	C43H64O5	DAG	7368	0.007
782	w/o MS2:DAG 18:5_26:6	[M+H]+	8.462	732.556	732.556	C47H70O5	DAG	8844	0.029
993	w/o MS2:DAG 18:5_28:6	[M+H]+	8.68	760.589	760.587	C49H74O5	DAG	9412	0.014
1107	w/o MS2:DAG 19:0_18:5	[M+H]+	9.527	646.544	646.541	C40H68O5	DAG	6548	0.022
969	w/o MS2:DAG 19:0_26:7	[M+H]+	8.706	754.638	754.634	C48H80O5	DAG	9299	0.029
866	w/o MS2:DAG 19:0_32:8	[M+H]+	9.78	836.724	836.713	C54H90O5	DAG	10669	0.014
907	w/o MS2:DAG 19:0_32:9	[M+H]+	9.787	834.711	834.697	C54H88O5	DAG	10648	0.087
940	w/o MS2:DAG 19:0_34:8	[M+H]+	10.139	864.735	864.744	C56H94O5	DAG	11089	0.022
1099	w/o MS2:DAG 19:0_36:9	[M+H]+	10.159	890.778	890.76	C58H96O5	DAG	11465	0.036
433	w/o MS2:DAG 19:0_38:10	[M+H]+	10.724	916.786	916.775	C60H98O5	DAG	11756	0.036
840	w/o MS2:DAG 19:0_38:6	[M+H]+	11.337	924.839	924.838	C60H106O5	DAG	11859	0.123
1138	w/o MS2:DAG 19:0_38:7	[M+H]+	10.816	922.811	922.822	C60H104O5	DAG	11827	0.029
616	w/o MS2:DAG 19:0_38:9	[M+H]+	10.589	918.797	918.791	C60H100O5	DAG	11775	0.014
1516	w/o MS2:DAG 19:0_40:8	[M+H]+	11.104	948.843	948.838	C62H106O5	DAG	12012	0.225
1581	w/o MS2:DAG 19:0_40:9	[M+H]+	11.115	946.835	946.822	C62H104O5	DAG	11997	0.42
1618	w/o MS2:DAG 19:0_44:8	[M+H]+	12.19	1004.92	1004.9	C66H114O5	DAG	12214	0.304
469	w/o MS2:DAG 19:1_34:7	[M+H]+	10.52	864.738	864.744	C56H94O5	DAG	11093	0.145
155	w/o MS2:DAG 19:1_36:3	[M+H]+	11.63	900.829	900.838	C58H106O5	DAG	11594	0.174
983	w/o MS2:DAG 19:1_36:9	[M+H]+	10.148	888.754	888.744	C58H94O5	DAG	11444	0.058
1193	w/o MS2:DAG 20:0_28:7	[M+H]+	9.621	796.694	796.681	C51H86O5	DAG	10054	0.014
1539	w/o MS2:DAG 20:0_30:8	[M+H]+	9.705	822.711	822.697	C53H88O5	DAG	10416	0.058
1595	w/o MS2:DAG 20:0_32:7	[M+H]+	10.415	852.725	852.744	C55H94O5	DAG	10903	0.014
898	w/o MS2:DAG 20:0_36:8	[M+H]+	10.703	906.796	906.791	C59H100O5	DAG	11653	0.268
271	w/o MS2:DAG 20:4_18:5	[M+NH4]+	9.438	652.501	652.494	C41H62O5	DAG	6619	0.587
402	w/o MS2:DAG 21:2_20:5	[M+H]+	8.416	698.576	698.572	C44H72O5	DAG	7981	0.014
1482	w/o MS2:DAG 23:0_18:5	[M+H]+	8.25	702.604	702.603	C44H76O5	DAG	8175	0.007
1454	w/o MS2:DAG 23:0_22:5	[M+H]+	9.226	758.675	758.666	C48H84O5	DAG	9370	0.058
1303	w/o MS2:DAG 23:0_34:8	[M+H]+	12.265	920.823	920.807	C60H102O5	DAG	11803	0.007
94	w/o MS2:DAG 25:0_18:2	[M+NH4]+	10.33	736.669	736.681	C46H86O5	DAG	8907	0.145
1491	w/o MS2:DAG 25:0_34:7	[M+H]+	11.351	950.857	950.854	C62H108O5	DAG	12032	0.065
1687	w/o MS2:DAG 26:0_44:9	[M+H]+	12.114	1100.99	1100.99	C73H126O5	DAG	12355	0.159
1396	w/o MS2:DAG 27:0_18:5	[M+H]+	9.712	758.669	758.666	C48H84O5	DAG	9369	0.036
1183	w/o MS2:DAG 29:0_18:5	[M+H]+	9.721	786.699	786.697	C50H88O5	DAG	9852	0.065
390	w/o MS2:DAG 29:0_28:7	[M+H]+	11.088	922.823	922.822	C60H104O5	DAG	11829	0.043
1716	w/o MS2:DAG 30:0_36:8	[M+H]+	11.904	1046.94	1046.95	C69H120O5	DAG	12291	0.051
1760	w/o MS2:DAG 32:0_18:5	[M+H]+	10.119	828.745	828.744	C53H94O5	DAG	10551	0.043
1041	w/o MS2:DAG 32:1_18:3	[M+H]+	10.978	830.747	830.76	C53H96O5	DAG	10589	0.036
1110	w/o MS2:DAG 32:1_18:5	[M+H]+	10.312	826.742	826.728	C53H92O5	DAG	10510	0.051
545	w/o MS2:DAG 32:9_42:12	[M+H]+	8.261	1132.87	1132.87	C77H110O5	DAG	12393	0.08
555	w/o MS2:DAG 33:0_14:1	[M+H]+	10.974	794.756	794.76	C50H96O5	DAG	10036	0.094
1312	w/o MS2:DAG 33:0_18:5	[M+H]+	10.716	842.759	842.76	C54H96O5	DAG	10753	0.007
665	w/o MS2:DAG 34:2_18:5	[M+H]+	10.412	852.762	852.744	C55H94O5	DAG	10912	0.043
856	w/o MS2:DAG 34:8_44:12	[M+H]+	8.835	1190.95	1190.95	C81H120O5	DAG	12450	0.007
1046	w/o MS2:DAG 36:0_18:5	[M+H]+	11.381	884.8	884.807	C57H102O5	DAG	11389	0.014
809	w/o MS2:DAG 36:1_18:5	[M+NH4]+	10.831	882.802	882.791	C57H100O5	DAG	11358	0.326
1378	w/o MS2:DAG 36:1_32:7	[M+H]+	12.093	1074.97	1074.98	C71H124O5	DAG	12325	0.797
1013	w/o MS2:DAG 36:10_44:12	[M+H]+	8.901	1214.95	1214.95	C83H120O5	DAG	12473	0.051
1808	w/o MS2:DAG 36:2_36:8	[M+H]+	12.133	1127	1127.01	C75H128O5	DAG	12380	0.116
1779	w/o MS2:DAG 38:2_36:8	[M+H]+	12.302	1155.03	1155.04	C77H132O5	DAG	12417	0.116
1052	w/o MS2:DAG 40:9_44:12	[M+H]+	9.563	1273.04	1273.03	C87H130O5	DAG	12537	0.051
581	w/o MS2:DAG 42:11_44:12	[M+H]+	9.452	1297.03	1297.03	C89H130O5	DAG	12568	0.043
1735	w/o MS2:DAG 8:0_14:1	[M+NH4]+	4.61	444.369	444.368	C25H46O5	DAG	2992	0.065
822	w/o MS2:DAG 8:0_17:0	[M+H]+	6.18	488.424	488.431	C28H54O5	DAG	3597	0.014
1492	w/o MS2:DAG 8:0_17:2	[M+H]+	6.277	484.409	484.4	C28H50O5	DAG	3566	0.007
1519	w/o MS2:DAG 8:0_18:2	[M+NH4]+	5.593	498.415	498.415	C29H52O5	DAG	3782	0.051
1780	w/o MS2:DAG 8:0_18:4	[M+H]+	9.538	494.383	494.384	C29H48O5	DAG	3664	0.036
705	w/o MS2:DAG 8:0_19:2	[M+H]+	19.788	512.427	512.431	C30H54O5	DAG	3958	0.007
1227	w/o MS2:DAG 8:0_20:4	[M+H]+	6.9	522.421	522.415	C31H52O5	DAG	4092	0.051
487	w/o MS2:DAG 8:0_25:0	[M+H]+	9.12	600.556	600.556	C36H70O5	DAG	5495	0.022
1106	w/o MS2:DAG 8:0_26:6	[M+H]+	6.531	602.482	602.478	C37H60O5	DAG	5519	0.08
435	w/o MS2:DAG 8:0_26:7	[M+H]+	7.407	600.463	600.462	C37H58O5	DAG	5403	0.08
1698	w/o MS2:DAG 8:0_28:0	[M+H]+	8.777	642.597	642.603	C39H76O5	DAG	6417	0.007
1321	w/o MS2:DAG 8:0_28:1	[M+H]+	9.34	640.595	640.587	C39H74O5	DAG	6387	0.065
1524	w/o MS2:DAG 8:0_28:6	[M+NH4]+	6.597	630.507	630.509	C39H64O5	DAG	6189	0.036
742	w/o MS2:DAG 8:0_28:7	[M+H]+	10.497	628.493	628.494	C39H62O5	DAG	6052	0.007
779	w/o MS2:DAG 8:0_30:1	[M+H]+	7.685	668.611	668.619	C41H78O5	DAG	7195	0.029
1444	w/o MS2:DAG 8:0_30:3	[M+H]+	9.825	664.591	664.587	C41H74O5	DAG	7125	0.065
209	w/o MS2:DAG 8:0_30:8	[M+H]+	9.826	654.508	654.509	C41H64O5	DAG	6649	0.746
801	w/o MS2:DAG 8:0_32:1	[M+H]+	8.239	696.649	696.65	C43H82O5	DAG	7965	0.014
1463	w/o MS2:DAG 8:0_32:3	[M+Na]+	10.222	692.612	692.619	C43H78O5	DAG	7908	0.014
1002	w/o MS2:DAG 8:0_32:6	[M+H]+	9.899	686.569	686.572	C43H72O5	DAG	7629	0.065
588	w/o MS2:DAG 8:0_32:7	[M+H]+	10.225	684.562	684.556	C43H70O5	DAG	7532	0.094
126	w/o MS2:DAG 8:0_33:0	[M+H]+	10.55	712.675	712.681	C44H86O5	DAG	8423	0.101
641	w/o MS2:DAG 8:0_34:6	[M+H]+	9.181	714.607	714.603	C45H76O5	DAG	8463	0.007
1679	w/o MS2:DAG 8:0_34:8	[M+Na]+	8.134	710.572	710.572	C45H72O5	DAG	8324	0.007
1455	w/o MS2:DAG 8:0_34:9	[M+H]+	9.97	708.56	708.556	C45H70O5	DAG	8289	0.08
1688	w/o MS2:DAG 8:0_36:0	[M+H]+	11.613	754.728	754.728	C47H92O5	DAG	9311	0.145
1558	w/o MS2:DAG 8:0_36:3	[M+H]+	10.869	748.666	748.681	C47H86O5	DAG	9233	0.043
1717	w/o MS2:DAG 8:0_36:8	[M+H]+	7.986	738.616	738.603	C47H76O5	DAG	8924	0.036
1473	w/o MS2:DAG 8:0_38:1	[M+H]+	11.634	780.743	780.744	C49H94O5	DAG	9774	0.072
1840	w/o MS2:DAG 8:0_40:3	[M+H]+	10.558	804.741	804.744	C51H94O5	DAG	10198	0.007
1389	w/o MS2:DAG 8:0_40:6	[M+H]+	10.106	798.702	798.697	C51H88O5	DAG	10104	0.051
1545	w/o MS2:DAG 8:0_40:9	[M+H]+	10.987	792.654	792.65	C51H82O5	DAG	9980	0.036
1058	w/o MS2:DAG 8:0_42:0	[M+H]+	12.277	838.828	838.822	C53H104O5	DAG	10709	0.116
1332	w/o MS2:DAG 8:0_42:6	[M+H]+	10.367	826.73	826.728	C53H92O5	DAG	10508	0.036
1304	w/o MS2:DAG 8:0_42:7	[M+H]+	10.129	824.709	824.713	C53H90O5	DAG	10467	0.007
320	w/o MS2:DAG 8:0_44:1	[M+H]+	11.834	864.838	864.838	C55H106O5	DAG	11105	0.616
1508	w/o MS2:DAG 8:0_44:3	[M+H]+	11.755	860.804	860.807	C55H102O5	DAG	11047	0.007
1418	w/o MS2:DAG 9:0_16:4	[M+H]+	6.204	480.372	480.368	C28H46O5	DAG	3431	0.007
520	w/o MS2:DAG 9:0_18:2	[M+H]+	5.317	512.424	512.431	C30H54O5	DAG	3949	0.043
1781	w/o MS2:DAG 9:0_22:1	[M+H]+	7.762	570.514	570.509	C34H64O5	DAG	4951	0.007
1402	w/o MS2:DAG 9:0_24:2	[M+H]+	8.333	596.522	596.525	C36H66O5	DAG	5365	0.007
1565	w/o MS2:DAG 9:0_24:3	[M+H]+	8.585	594.514	594.509	C36H64O5	DAG	5352	0.297
1077	w/o MS2:DAG 9:0_26:3	[M+H]+	8.499	622.544	622.541	C38H68O5	DAG	5971	0.051
451	w/o MS2:DAG 9:0_26:7	[M+H]+	8.847	614.476	614.478	C38H60O5	DAG	5731	0.087
1260	w/o MS2:DAG 9:0_28:1	[M+H]+	9.825	654.598	654.603	C40H76O5	DAG	6680	0.007
557	w/o MS2:DAG 9:0_28:2	[M+H]+	9.002	652.589	652.587	C40H74O5	DAG	6625	0.116
1849	w/o MS2:DAG 9:0_28:4	[M+H]+	9.968	648.556	648.556	C40H70O5	DAG	6575	0.014
639	w/o MS2:DAG 9:0_32:7	[M+H]+	9.383	698.576	698.572	C44H72O5	DAG	7982	0.029
713	w/o MS2:DAG 9:0_34:2	[M+H]+	10.081	736.671	736.681	C46H86O5	DAG	8908	0.007
942	w/o MS2:DAG 9:0_34:3	[M+H]+	10.09	734.674	734.666	C46H84O5	DAG	8884	0.022
723	w/o MS2:DAG 9:0_34:8	[M+H]+	8.221	724.592	724.587	C46H74O5	DAG	8698	0.007
1018	w/o MS2:DAG 9:0_34:9	[M+H]+	9.065	722.571	722.572	C46H72O5	DAG	8667	0.007
709	w/o MS2:DAG 9:0_38:6	[M+H]+	10.068	784.678	784.681	C50H86O5	DAG	9824	0.007
1045	w/o MS2:DAG 9:0_38:8	[M+H]+	9.284	780.648	780.65	C50H82O5	DAG	9755	0.007
1313	w/o MS2:DAG 9:0_40:4	[M+H]+	10.779	816.752	816.744	C52H94O5	DAG	10357	0.138
1253	w/o MS2:DAG 9:0_40:6	[M+H]+	9.754	812.715	812.713	C52H90O5	DAG	10298	0.029
862	w/o MS2:DAG 9:0_40:7	[M+H]+	10.751	810.709	810.697	C52H88O5	DAG	10264	0.007
1337	w/o MS2:DAG 9:0_40:9	[M+H]+	9.986	806.672	806.666	C52H84O5	DAG	10211	0.022
1175	w/o MS2:DAG 9:0_42:6	[M+H]+	11.407	840.746	840.744	C54H94O5	DAG	10726	0.022
1190	w/o MS2:DAG 9:0_42:7	[M+H]+	11.144	838.725	838.728	C54H92O5	DAG	10697	0.007
806	w/o MS2:DAG 9:0_44:12	[M+H]+	11.4	856.684	856.681	C56H86O5	DAG	10978	0.014
1217	w/o MS2:DAG 9:0_44:7	[M+H]+	10.12	866.764	866.76	C56H96O5	DAG	11122	0.029
492	w/o MS2:DAG 9:0_44:8	[M+H]+	10.643	864.737	864.744	C56H94O5	DAG	11092	0.043
1493	w/o MS2:DAG 9:0_44:9	[M+H]+	11.721	862.734	862.728	C56H92O5	DAG	11066	0.051
369	w/o MS2:HexCer 10:0;3O/20:2;(2OH)	[M+H]+	9.059	674.486	674.484	C36H67NO10	HexCer_AP	7305	0.087
1299	w/o MS2:HexCer 11:0;3O/16:2;(2OH)	[M+H]+	9.367	632.443	632.437	C33H61NO10	HexCer_AP	6238	0.029
721	w/o MS2:HexCer 12:1;3O/24:2;(2OH)	[M+H]+	10.051	756.555	756.562	C42H77NO10	HexCer_AP	9322	0.08
1261	w/o MS2:HexCer 12:1;3O/28:2;(2OH)	[M+H]+	10.738	812.626	812.625	C46H85NO10	HexCer_AP	10293	0.014
526	w/o MS2:HexCer 12:2;2O/26:4	[M+H]+	4.515	746.563	746.557	C44H75NO8	HexCer_NS	9152	0.014
1254	w/o MS2:HexCer 13:1;3O/16:2;(2OH)	[M+H]+	9.431	658.457	658.452	C35H63NO10	HexCer_AP	6822	0.065
1680	w/o MS2:HexCer 13:1;3O/24:2;(2OH)	[M+H]+	10.928	770.577	770.578	C43H79NO10	HexCer_AP	9577	0.065
1059	w/o MS2:HexCer 13:2;2O/42:12	[M+Na]+	8.611	968.701	968.698	C61H93NO8	HexCer_NS	12126	0.609
1249	w/o MS2:HexCer 14:0;2O/18:5	[M+H]+	9.828	664.475	664.479	C38H65NO8	HexCer_NDS	7116	0.014
441	w/o MS2:HexCer 14:1;2O/28:1;2O	[M+H]+	10.08	842.681	842.672	C48H91NO10	HexCer_EOS	10744	0.014
849	w/o MS2:HexCer 14:1;2O/28:2;2O	[M+H]+	11.045	840.654	840.656	C48H89NO10	HexCer_EOS	10716	0.022
1372	w/o MS2:HexCer 14:1;2O/30:2;2O	[M+H]+	10.113	868.693	868.687	C50H93NO10	HexCer_EOS	11139	0.022
1411	w/o MS2:HexCer 14:1;2O/31:2;2O	[M+Na]+	11.422	882.706	882.703	C51H95NO10	HexCer_EOS	11346	0.138
1474	w/o MS2:HexCer 14:1;2O/32:1;2O	[M+H]+	11.798	898.74	898.734	C52H99NO10	HexCer_EOS	11571	0.007
902	w/o MS2:HexCer 14:1;2O/33:1;2O	[M+H]+	11.896	912.748	912.75	C53H101NO10	HexCer_EOS	11723	0.051
1053	w/o MS2:HexCer 14:1;2O/34:1;2O	[M+H]+	12.027	926.764	926.765	C54H103NO10	HexCer_EOS	11869	0.007
875	w/o MS2:HexCer 14:1;2O/34:2;2O	[M+H]+	11.822	924.751	924.75	C54H101NO10	HexCer_EOS	11853	0.007
1713	w/o MS2:HexCer 14:1;2O/36:2;2O	[M+H]+	11.212	952.78	952.781	C56H105NO10	HexCer_EOS	12045	0.022
1520	w/o MS2:HexCer 14:1;2O/37:1;2O	[M+H]+	12.3	968.813	968.812	C57H109NO10	HexCer_EOS	12127	0.007
1743	w/o MS2:HexCer 14:1;2O/57:5;2O	[M+H]+	9.343	1241.07	1241.06	C77H141NO10	HexCer_EOS	12498	0.022
814	w/o MS2:HexCer 14:1;2O/61:5;2O	[M+H]+	9.789	1297.13	1297.13	C81H149NO10	HexCer_EOS	12569	0.022
528	w/o MS2:HexCer 14:2;2O/57:5;2O	[M+H]+	9.353	1239.05	1239.05	C77H139NO10	HexCer_EOS	12490	0.043
525	w/o MS2:HexCer 14:2;2O/59:5;2O	[M+H]+	9.565	1267.1	1267.08	C79H143NO10	HexCer_EOS	12529	0.08
798	w/o MS2:HexCer 14:2;2O/61:5;2O	[M+H]+	9.784	1295.11	1295.11	C81H147NO10	HexCer_EOS	12561	0.007
1350	w/o MS2:HexCer 14:3;2O/18:5	[M+H]+	9.442	658.423	658.432	C38H59NO8	HexCer_NS	6821	0.058
342	w/o MS2:HexCer 14:3;2O/28:3;2O	[M+H]+	6.625	834.61	834.609	C48H83NO10	HexCer_EOS	10635	0.007
1532	w/o MS2:HexCer 14:3;2O/42:5;2O	[M+H]+	11.448	1026.8	1026.8	C62H107NO10	HexCer_EOS	12268	0.08
382	w/o MS2:HexCer 15:1;2O/18:5	[M+H]+	9.453	676.483	676.479	C39H65NO8	HexCer_NS	7340	0.007
1255	w/o MS2:HexCer 15:1;3O/16:2;(2OH)	[M+H]+	9.885	686.489	686.484	C37H67NO10	HexCer_AP	7625	0.022
1435	w/o MS2:HexCer 15:2;3O/20:2;(2OH)	[M+H]+	7.203	740.528	740.531	C41H73NO10	HexCer_AP	8965	0.087
732	w/o MS2:HexCer 15:3;2O/22:3	[M+H]+	4.188	732.543	732.541	C43H73NO8	HexCer_NS	8812	0.022
860	w/o MS2:HexCer 15:3;2O/24:3	[M+H]+	4.147	760.574	760.573	C45H77NO8	HexCer_NS	9393	0.007
1427	w/o MS2:HexCer 15:3;2O/52:4;2O	[M+H]+	8.832	1182.99	1182.98	C73H131NO10	HexCer_EOS	12441	0.094
643	w/o MS2:HexCer 15:3;2O/54:5;2O	[M+H]+	8.899	1209.02	1209	C75H133NO10	HexCer_EOS	12464	0.174
594	w/o MS2:HexCer 16:3;2O/22:3	[M+H]+	0.578	746.557	746.557	C44H75NO8	HexCer_NS	9119	0.014
1723	w/o MS2:HexCer 16:3;2O/24:6	[M+NH4]+	0.793	768.538	768.541	C46H73NO8	HexCer_NS	9523	0.014
1438	w/o MS2:HexCer 16:3;2O/28:3;2O	[M+H]+	6.628	862.626	862.64	C50H87NO10	HexCer_EOS	11065	0.949
883	w/o MS2:HexCer 17:1;2O/16:0	[M+H]+	10.258	686.576	686.557	C39H75NO8	HexCer_NS	7631	0.051
1540	w/o MS2:HexCer 18:1;2O/18:5	[M+H]+	10.555	718.528	718.526	C42H71NO8	HexCer_NS	8597	0.022
1393	w/o MS2:HexCer 18:3;2O/44:12	[M+H]+	11.605	1064.79	1064.79	C68H105NO8	HexCer_NS	12305	0.007
890	w/o MS2:HexCer 18:3;2O/44:6	[M+H]+	7.637	1076.89	1076.89	C68H117NO8	HexCer_NS	12334	0.022
989	w/o MS2:HexCer 19:0;2O/18:5	[M+H]+	10.306	734.562	734.557	C43H75NO8	HexCer_NDS	8875	0.116
754	w/o MS2:HexCer 19:0;2O/44:1	[M+H]+	12.76	1107.03	1107.03	C69H135NO8	HexCer_NDS	12366	0.957
780	w/o MS2:HexCer 19:1;2O/18:5	[M+H]+	18.917	732.542	732.541	C43H73NO8	HexCer_NS	8811	0.014
1087	w/o MS2:HexCer 20:0;2O/18:5	[M+H]+	7.671	748.565	748.573	C44H77NO8	HexCer_NDS	9224	0.014
589	w/o MS2:HexCer 20:1;2O/18:5	[M+H]+	19.063	746.565	746.557	C44H75NO8	HexCer_NS	9163	0.109
1627	w/o MS2:HexCer 20:3;3O/16:2;(2OH)	[M+H]+	8.484	752.556	752.531	C42H73NO10	HexCer_AP	9270	0.529
1445	w/o MS2:HexCer 21:0;2O/44:1	[M+H]+	12.902	1135.06	1135.06	C71H139NO8	HexCer_NDS	12397	0.942
1071	w/o MS2:HexCer 21:1;2O/18:5	[M+H]+	19.299	760.578	760.573	C45H77NO8	HexCer_NS	9398	0.007
1689	w/o MS2:HexCer 21:3;2O/44:8	[M+H]+	7.802	1114.89	1114.9	C71H119NO8	HexCer_NS	12371	0.014
1268	w/o MS2:HexCer 22:1;2O/2:0	[M+H]+	3.94	560.419	560.416	C30H57NO8	HexCer_NS	4755	0.855
565	w/o MS2:HexCer 24:1;2O/2:0	[M+NH4]+	5.119	588.448	588.448	C32H61NO8	HexCer_NS	5247	0.935
1582	w/o MS2:HexCer 25:0;2O/2:0	[M+H]+	8.828	604.476	604.479	C33H65NO8	HexCer_NDS	5583	0.022
687	w/o MS2:HexCer 26:0;2O/2:0	[M+H]+	9.023	618.497	618.495	C34H67NO8	HexCer_NDS	5902	0.239
897	w/o MS2:HexCer 26:1;2O/2:0	[M+H]+	6.001	616.481	616.479	C34H65NO8	HexCer_NS	5873	0.051
1665	w/o MS2:HexCer 27:0;2O/44:10	[M+H]+	8.931	1201	1201.01	C77H133NO8	HexCer_NDS	12458	0.007
1428	w/o MS2:HexCer 27:1;2O/2:0	[M+H]+	6.128	630.493	630.495	C35H67NO8	HexCer_NS	6186	0.007
719	w/o MS2:HexCer 28:0;2O/44:10	[M+H]+	9.036	1215.03	1215.03	C78H135NO8	HexCer_NDS	12474	0.051
735	w/o MS2:HexCer 28:1;2O/2:0	[M+H]+	9.086	644.51	644.51	C36H69NO8	HexCer_NS	6500	0.014
445	w/o MS2:HexCer 30:0;2O/18:5	[M+H]+	12.067	888.735	888.729	C54H97NO8	HexCer_NDS	11443	0.014
1403	w/o MS2:HexCer 30:1;2O/18:5	[M+H]+	10.46	886.702	886.714	C54H95NO8	HexCer_NS	11411	0.116
1228	w/o MS2:HexCer 31:0;2O/44:10	[M+H]+	9.451	1257.07	1257.07	C81H141NO8	HexCer_NDS	12515	0.036
701	w/o MS2:HexCer 32:1;2O/2:0	[M+H]+	9.246	700.572	700.573	C40H77NO8	HexCer_NS	8042	0.007
1429	w/o MS2:HexCer 33:2;2O/2:0	[M+H]+	9.22	712.572	712.573	C41H77NO8	HexCer_NS	8389	0.058
1803	w/o MS2:HexCer 34:0;2O/44:9	[M+H]+	9.807	1301.13	1301.14	C84H149NO8	HexCer_NDS	12581	0.116
1326	w/o MS2:HexCer 34:3;2O/2:0	[M+H]+	8.481	724.57	724.573	C42H77NO8	HexCer_NS	8697	0.174
1641	w/o MS2:HexCer 35:0;2O/2:0	[M+H]+	10.867	744.635	744.635	C43H85NO8	HexCer_NDS	9084	0.029
1364	w/o MS2:HexCer 35:2;2O/2:0	[M+H]+	8.675	740.603	740.604	C43H81NO8	HexCer_NS	8969	0.21
1289	w/o MS2:HexCer 36:2;2O/2:0	[M+H]+	7.427	754.618	754.62	C44H83NO8	HexCer_NS	9297	0.152
791	w/o MS2:HexCer 36:3;2O/44:12	[M+H]+	9.785	1317.06	1317.07	C86H141NO8	HexCer_NS	12596	0.094
1027	w/o MS2:HexCer 37:0;2O/44:7	[M+H]+	9.878	1347.19	1347.21	C87H159NO8	HexCer_NDS	12623	0.014
1151	w/o MS2:HexCer 37:1;2O/2:0	[M+H]+	10.921	770.649	770.651	C45H87NO8	HexCer_NS	9580	0.065
966	w/o MS2:HexCer 38:1;2O/2:0	[M+NH4]+	9.559	784.664	784.667	C46H89NO8	HexCer_NS	9822	0.101
815	w/o MS2:HexCer 38:2;2O/2:0	[M+H]+	9.165	782.651	782.651	C46H87NO8	HexCer_NS	9790	0.659
613	w/o MS2:HexCer 38:3;2O/2:0	[M+H]+	9.065	780.64	780.635	C46H85NO8	HexCer_NS	9752	0.014
1823	w/o MS2:HexCer 8:0;2O/14:1	[M+H]+	0.828	532.384	532.385	C28H53NO8	HexCer_NDS	4293	0.007
1628	w/o MS2:HexCer 8:0;2O/2:0	[M+H]+	0.541	366.216	366.213	C16H31NO8	HexCer_NDS	1711	0.007
1244	w/o MS2:HexCer 8:0;2O/20:1	[M+H]+	0.884	616.492	616.479	C34H65NO8	HexCer_NDS	5876	0.08
923	w/o MS2:HexCer 8:0;2O/36:0	[M+H]+	11.618	842.742	842.745	C50H99NO8	HexCer_NDS	10751	0.007
1575	w/o MS2:HexCer 8:0;2O/37:0	[M+NH4]+	10.457	856.763	856.761	C51H101NO8	HexCer_NDS	10989	0.08
1282	w/o MS2:HexCer 8:0;2O/41:0	[M+H]+	11.636	912.82	912.823	C55H109NO8	HexCer_NDS	11729	0.029
374	w/o MS2:HexCer 8:0;3O/12:0;(2OH)	[M+H]+	6.761	538.359	538.359	C26H51NO10	HexCer_AP	4394	0.014
321	w/o MS2:HexCer 8:0;3O/14:0;(2OH)	[M+H]+	7.593	566.391	566.39	C28H55NO10	HexCer_AP	4859	0.246
853	w/o MS2:HexCer 8:0;3O/16:2;(2OH)	[M+H]+	7.239	590.389	590.39	C30H55NO10	HexCer_AP	5275	0.087
283	w/o MS2:HexCer 8:0;3O/18:0;(2OH)	[M+H]+	8.824	622.451	622.452	C32H63NO10	HexCer_AP	5965	0.007
1829	w/o MS2:HexCer 8:0;3O/18:1;(2OH)	[M+H]+	0.902	620.438	620.437	C32H61NO10	HexCer_AP	5931	0.145
777	w/o MS2:HexCer 8:0;3O/19:1;(2OH)	[M+H]+	8.645	634.452	634.452	C33H63NO10	HexCer_AP	6291	0.007
1484	w/o MS2:HexCer 8:0;3O/20:0;(2OH)	[M+H]+	7.154	650.486	650.484	C34H67NO10	HexCer_AP	6597	0.007
1269	w/o MS2:HexCer 8:0;3O/20:1;(2OH)	[M+H]+	8.697	648.477	648.468	C34H65NO10	HexCer_AP	6568	0.036
474	w/o MS2:HexCer 8:0;3O/21:0;(2OH)	[M+H]+	9.582	664.501	664.499	C35H69NO10	HexCer_AP	7120	0.036
1047	w/o MS2:HexCer 8:0;3O/22:0;(2OH)	[M+H]+	7.616	678.535	678.515	C36H71NO10	HexCer_AP	7370	0.022
1019	w/o MS2:HexCer 8:0;3O/22:1;(2OH)	[M+H]+	7.928	676.503	676.499	C36H69NO10	HexCer_AP	7342	0.007
498	w/o MS2:HexCer 8:0;3O/23:0;(2OH)	[M+H]+	10.033	692.53	692.531	C37H73NO10	HexCer_AP	7898	0.08
1351	w/o MS2:HexCer 8:0;3O/23:1;(2OH)	[M+H]+	9.126	690.524	690.515	C37H71NO10	HexCer_AP	7829	0.014
1322	w/o MS2:HexCer 8:0;3O/25:0;(2OH)	[M+H]+	9.21	720.561	720.562	C39H77NO10	HexCer_AP	8640	0.022
1394	w/o MS2:HexCer 8:0;3O/25:1;(2OH)	[M+H]+	10.554	718.552	718.546	C39H75NO10	HexCer_AP	8603	0.007
629	w/o MS2:HexCer 8:0;3O/26:1;(2OH)	[M+H]+	8.539	732.569	732.562	C40H77NO10	HexCer_AP	8845	0.072
486	w/o MS2:HexCer 8:0;3O/27:1;(2OH)	[M+H]+	10.45	746.576	746.578	C41H79NO10	HexCer_AP	9180	0.029
692	w/o MS2:HexCer 8:0;3O/28:0;(2OH)	[M+H]+	9.248	762.619	762.609	C42H83NO10	HexCer_AP	9444	0.029
365	w/o MS2:HexCer 8:0;3O/28:1;(2OH)	[M+H]+	10.588	760.592	760.593	C42H81NO10	HexCer_AP	9413	0.007
1113	w/o MS2:HexCer 8:0;3O/29:0;(2OH)	[M+H]+	9.224	776.634	776.625	C43H85NO10	HexCer_AP	9703	0.471
1527	w/o MS2:HexCer 8:0;3O/30:2;(2OH)	[M+H]+	9.525	786.621	786.609	C44H83NO10	HexCer_AP	9844	0.029
1485	w/o MS2:HexCer 8:0;3O/31:0;(2OH)	[M+H]+	9.276	804.665	804.656	C45H89NO10	HexCer_AP	10191	0.014
972	w/o MS2:HexCer 8:0;3O/33:0;(2OH)	[M+H]+	11.574	832.687	832.687	C47H93NO10	HexCer_AP	10608	0.007
1309	w/o MS2:HexCer 8:0;3O/33:1;(2OH)	[M+H]+	11.352	830.678	830.672	C47H91NO10	HexCer_AP	10578	0.007
1305	w/o MS2:HexCer 8:0;3O/35:1;(2OH)	[M+H]+	11.627	858.691	858.703	C49H95NO10	HexCer_AP	11008	0.036
1290	w/o MS2:HexCer 8:0;3O/36:0;(2OH)	[M+H]+	11.584	874.735	874.734	C50H99NO10	HexCer_AP	11208	0.072
1714	w/o MS2:HexCer 8:0;3O/38:0;(2OH)	[M+H]+	10.781	902.767	902.765	C52H103NO10	HexCer_AP	11621	0.051
1092	w/o MS2:HexCer 8:0;3O/40:1;(2OH)	[M+H]+	11.096	928.788	928.781	C54H105NO10	HexCer_AP	11885	0.08
1360	w/o MS2:HexCer 8:1;2O/2:0	[M+H]+	0.609	364.2	364.197	C16H29NO8	HexCer_NS	1699	0.188
1218	w/o MS2:HexCer 8:1;2O/22:6	[M+H]+	9.362	632.42	632.416	C36H57NO8	HexCer_NS	6237	0.087
1541	w/o MS2:HexCer 8:1;2O/24:6	[M+H]+	9.435	660.453	660.448	C38H61NO8	HexCer_NS	6988	0.043
1404	w/o MS2:HexCer 8:1;2O/26:6	[M+H]+	9.893	688.473	688.479	C40H65NO8	HexCer_NS	7708	0.029
963	w/o MS2:HexCer 8:1;2O/28:3	[M+H]+	8.471	722.555	722.557	C42H75NO8	HexCer_NS	8665	0.014
1718	w/o MS2:HexCer 8:1;2O/32:7	[M+H]+	10.931	770.559	770.557	C46H75NO8	HexCer_NS	9575	0.087
1174	w/o MS2:HexCer 8:1;2O/36:0	[M+H]+	10.303	840.736	840.729	C50H97NO8	HexCer_NS	10723	0.007
1352	w/o MS2:HexCer 8:1;2O/36:6	[M+H]+	11.109	828.639	828.635	C50H85NO8	HexCer_NS	10543	0.014
1088	w/o MS2:HexCer 8:1;2O/37:0	[M+H]+	9.619	854.742	854.745	C51H99NO8	HexCer_NS	10954	0.029
1101	w/o MS2:HexCer 8:1;2O/39:0	[M+H]+	10.47	882.778	882.776	C53H103NO8	HexCer_NS	11354	0.051
476	w/o MS2:HexCer 8:1;2O/42:0	[M+H]+	12.11	924.826	924.823	C56H109NO8	HexCer_NS	11858	0.022
746	w/o MS2:HexCer 8:1;2O/42:6	[M+H]+	11.888	912.726	912.729	C56H97NO8	HexCer_NS	11721	0.043
1256	w/o MS2:HexCer 9:0;2O/18:5	[M+H]+	7.72	594.402	594.401	C33H55NO8	HexCer_NDS	5346	0.036
1509	w/o MS2:HexCer 9:0;3O/16:2;(2OH)	[M+H]+	8.835	604.41	604.406	C31H57NO10	HexCer_AP	5578	0.058
1237	w/o MS2:HexCer 9:0;3O/22:2;(2OH)	[M+H]+	10.191	688.493	688.499	C37H69NO10	HexCer_AP	7711	0.007
1283	w/o MS2:HexCer 9:0;3O/24:2;(2OH)	[M+H]+	10.552	716.529	716.531	C39H73NO10	HexCer_AP	8510	0.029
1126	w/o MS2:HexCer 9:0;3O/26:2;(2OH)	[M+H]+	10.124	744.56	744.562	C41H77NO10	HexCer_AP	9075	0.014
1469	w/o MS2:HexCer 9:0;3O/28:2;(2OH)	[M+H]+	9.523	772.597	772.593	C43H81NO10	HexCer_AP	9611	0.043
1642	w/o MS2:HexCer 9:0;3O/30:2;(2OH)	[M+H]+	10.804	800.625	800.625	C45H85NO10	HexCer_AP	10132	0.036
1115	w/o MS2:HexCer 9:1;2O/16:3	[M+H]+	7.56	568.381	568.385	C31H53NO8	HexCer_NS	4878	0.036
932	w/o MS2:HexCer 9:1;2O/18:3	[M+H]+	8.251	596.421	596.416	C33H57NO8	HexCer_NS	5361	0.065
879	w/o MS2:HexCer 9:1;2O/20:3	[M+H]+	8.861	624.45	624.448	C35H61NO8	HexCer_NS	5983	0.022
854	w/o MS2:HexCer 9:1;2O/28:3	[M+H]+	9.525	736.571	736.573	C43H77NO8	HexCer_NS	8899	0.007
536	w/o MS2:HexCer 9:1;2O/30:6	[M+H]+	10.346	758.564	758.557	C45H75NO8	HexCer_NS	9358	0.087
53	w/o MS2:HexCer 9:1;2O/38:2	[M+H]+	11.786	876.731	876.729	C53H97NO8	HexCer_NS	11238	0.051
1201	w/o MS2:HexCer 9:1;2O/38:2	[M+Na]+	9.703	878.745	878.745	C53H99NO8	HexCer_NS	11283	0.007
145	w/o MS2:HexCer 9:1;2O/38:9	[M+H]+	6.893	864.635	864.635	C53H85NO8	HexCer_NS	11087	0.319
596	w/o MS2:HexCer 9:1;2O/42:7	[M+H]+	11.843	924.723	924.729	C57H97NO8	HexCer_NS	11852	0.058
816	w/o MS2:HexCer 9:1;2O/44:9	[M+H]+	8.791	948.733	948.729	C59H97NO8	HexCer_NS	12006	0.79
1153	w/o MS2:LPC 26:0	[M+H]+	9.442	658.475	658.478	C34H70NO7P	LPC	6823	0.051
549	w/o MS2:LPC 28:2	[M+H]+	8.474	682.478	682.478	C36H70NO7P	LPC	7429	0.007
1220	w/o MS2:LPC 29:0	[M+H]+	7.906	700.523	700.525	C37H76NO7P	LPC	8036	0.007
1566	w/o MS2:LPC 30:0	[M+H]+	10.297	714.533	714.541	C38H78NO7P	LPC	8457	0.043
622	w/o MS2:LPC 30:2-SN1	[M+H]+	4.434	688.528	688.528	C38H74NO7P	LPC	7758	0.007
1576	w/o MS2:LPC 30:8	[M+H]+	11.06	698.413	698.416	C38H62NO7P	LPC	7980	0.659
1111	w/o MS2:LPC 32:0	[M+H]+	10.339	742.566	742.572	C40H82NO7P	LPC	9021	0.022
1488	w/o MS2:LPC 36:0	[M+H]+	9.553	798.633	798.635	C44H90NO7P	LPC	10098	0.072
1596	w/o MS2:LPC 36:1-SN2	[M+H]+	9.711	774.629	774.637	C44H88NO7P	LPC	9654	0.08
1139	w/o MS2:LPC 38:1	[M+H]+	11.055	824.647	824.65	C46H92NO7P	LPC	10466	0.043
1333	w/o MS2:LPC 42:0	[M+H]+	11.594	882.73	882.729	C50H102NO7P	LPC	11348	0.029
868	w/o MS2:LPC 44:2	[M+Na]+	11.64	906.728	906.729	C52H102NO7P	LPC	11650	0.196
1315	w/o MS2:LPC 44:3	[M+H]+	11.435	904.712	904.713	C52H100NO7P	LPC	11635	0.007
636	w/o MS2:LPE 24:0	[M+H]+	7.554	566.412	566.418	C29H60NO7P	LPE	4861	0.072
955	w/o MS2:LPE 24:1	[M+H]+	7.945	564.41	564.402	C29H58NO7P	LPE	4824	0.014
1552	w/o MS2:LPE 28:0	[M+H]+	6.681	622.473	622.481	C33H68NO7P	LPE	5967	0.036
632	w/o MS2:LPE 30:0	[M+H]+	9.049	650.51	650.512	C35H72NO7P	LPE	6602	0.072
1553	w/o MS2:LPE 30:1	[M+H]+	6.646	648.485	648.496	C35H70NO7P	LPE	6569	0.065
1730	w/o MS2:LPE 30:6	[M+Na]+	9.361	638.412	638.418	C35H60NO7P	LPE	6348	0.087
1339	w/o MS2:LPE 30:8	[M+H]+	9.367	634.389	634.387	C35H56NO7P	LPE	6290	0.109
611	w/o MS2:LPE 32:0	[M+H]+	8.064	678.534	678.543	C37H76NO7P	LPE	7369	0.399
768	w/o MS2:LPE 32:1	[M+H]+	7.346	676.522	676.528	C37H74NO7P	LPE	7344	0.022
994	w/o MS2:LPE 32:2	[M+H]+	7.308	674.51	674.512	C37H72NO7P	LPE	7308	0.022
534	w/o MS2:LPE 32:5	[M+H]+	10.029	668.474	668.465	C37H66NO7P	LPE	7179	0.319
1176	w/o MS2:LPE 32:7	[M+H]+	9.825	664.433	664.434	C37H62NO7P	LPE	7113	0.159
1502	w/o MS2:LPE 32:8	[M+H]+	8.239	662.423	662.418	C37H60NO7P	LPE	7054	0.384
1629	w/o MS2:LPE 32:9	[M+H]+	9.429	660.399	660.402	C37H58NO7P	LPE	6986	0.043
159	w/o MS2:LPE 34:0	[M+NH4]+	9.652	706.574	706.575	C39H80NO7P	LPE	8257	0.08
1243	w/o MS2:LPE 34:1	[M+H]+	7.697	704.559	704.559	C39H78NO7P	LPE	8220	0.007
317	w/o MS2:LPE 34:2	[M+H]+	8.443	702.546	702.543	C39H76NO7P	LPE	8166	0.036
1597	w/o MS2:LPE 34:7	[M+H]+	10.227	692.473	692.465	C39H66NO7P	LPE	7889	0.051
1074	w/o MS2:LPE 35:0	[M+H]+	7.978	720.577	720.59	C40H82NO7P	LPE	8643	0.051
1093	w/o MS2:LPE 36:0	[M+H]+	8.711	734.605	734.606	C41H84NO7P	LPE	8879	0.014
693	w/o MS2:LPE 36:1	[M+H]+	8.574	732.591	732.59	C41H82NO7P	LPE	8849	0.036
1598	w/o MS2:LPE 36:10	[M+H]+	10.283	714.442	714.449	C41H64NO7P	LPE	8454	0.109
488	w/o MS2:LPE 36:2	[M+H]+	8.647	730.575	730.575	C41H80NO7P	LPE	8796	0.174
832	w/o MS2:LPE 36:3	[M+H]+	8.498	728.562	728.559	C41H78NO7P	LPE	8761	0.007
1583	w/o MS2:LPE 36:4	[M+H]+	7.816	726.544	726.543	C41H76NO7P	LPE	8728	0.072
1601	w/o MS2:LPE 36:5	[M+H]+	8.467	724.536	724.528	C41H74NO7P	LPE	8696	0.029
1660	w/o MS2:LPE 36:9	[M+NH4]+	8.94	716.468	716.465	C41H66NO7P	LPE	8507	0.333
987	w/o MS2:LPE 38:0	[M+H]+	9.676	762.639	762.637	C43H88NO7P	LPE	9446	0.043
741	w/o MS2:LPE 38:2	[M+H]+	9.111	758.598	758.606	C43H84NO7P	LPE	9361	0.065
1483	w/o MS2:LPE 38:9	[M+NH4]+	9.449	744.499	744.496	C43H70NO7P	LPE	9070	0.514
1577	w/o MS2:LPE 39:0	[M+H]+	9.084	776.649	776.653	C44H90NO7P	LPE	9707	0.007
953	w/o MS2:LPE 40:0	[M+H]+	9.724	790.664	790.668	C45H92NO7P	LPE	9942	0.022
924	w/o MS2:LPE 40:1	[M+H]+	9.739	788.645	788.653	C45H90NO7P	LPE	9877	0.167
1623	w/o MS2:LPE 40:10	[M+H]+	9.562	770.506	770.512	C45H72NO7P	LPE	9574	0.652
736	w/o MS2:LPE 40:2	[M+H]+	9.887	786.638	786.637	C45H88NO7P	LPE	9846	0.13
1559	w/o MS2:LPE 40:3	[M+H]+	9.213	784.63	784.621	C45H86NO7P	LPE	9818	0.029
1367	w/o MS2:LPE 40:7	[M+H]+	10.929	776.558	776.559	C45H78NO7P	LPE	9679	0.123
1503	w/o MS2:LPE 40:8	[M+H]+	10.193	774.545	774.543	C45H76NO7P	LPE	9650	0.5
1300	w/o MS2:LPE 41:0	[M+H]+	9.677	804.665	804.684	C46H94NO7P	LPE	10192	0.167
730	w/o MS2:LPE 42:0	[M+H]+	10.109	818.696	818.7	C47H96NO7P	LPE	10370	0.058
1635	w/o MS2:LPE 42:10	[M+NH4]+	9.985	798.546	798.543	C47H76NO7P	LPE	10096	0.449
717	w/o MS2:LPE 42:2	[M+H]+	10.154	814.66	814.668	C47H92NO7P	LPE	10329	0.022
1630	w/o MS2:LPE 42:4	[M+H]+	9.664	810.644	810.637	C47H88NO7P	LPE	10262	0.29
1306	w/o MS2:LPE 42:7	[M+H]+	8.166	804.595	804.59	C47H82NO7P	LPE	10184	0.036
1584	w/o MS2:LPE 42:9	[M+H]+	10.319	800.56	800.559	C47H78NO7P	LPE	10130	0.203
1291	w/o MS2:LPE 43:0	[M+H]+	10.745	832.715	832.715	C48H98NO7P	LPE	10613	0.007
1666	w/o MS2:LPE 44:0	[M+H]+	10.107	846.723	846.731	C49H100NO7P	LPE	10789	0.072
599	w/o MS2:LPE 44:1	[M+H]+	10.48	844.712	844.715	C49H98NO7P	LPE	10770	0.145
1065	w/o MS2:LPE 44:2	[M+H]+	10.116	842.699	842.7	C49H96NO7P	LPE	10746	0.036
1147	w/o MS2:LPE 44:3	[M+H]+	10.202	840.692	840.684	C49H94NO7P	LPE	10719	0.051
1619	w/o MS2:LPE 44:8	[M+H]+	10.864	830.607	830.606	C49H84NO7P	LPE	10575	0.362
1699	w/o MS2:LPE 44:9	[M+H]+	10.641	828.597	828.59	C49H82NO7P	LPE	10541	0.275
1270	w/o MS2:MAG 13:0	[M+H]+	2.351	306.263	306.264	C16H32O4	MAG	1097	0.007
753	w/o MS2:MAG 18:3	[M+H]+	9.623	370.299	370.295	C21H36O4	MAG	1749	0.014
807	w/o MS2:MAG 20:3	[M+H]+	10.056	398.334	398.326	C23H40O4	MAG	2142	0.065
1792	w/o MS2:MAG 22:1	[M+H]+	9.248	430.388	430.389	C25H48O4	MAG	2785	0.007
1777	w/o MS2:MAG 3:0	[M+H]+	0.549	166.106	166.107	C6H12O4	MAG	114	0.159
1456	w/o MS2:PC 13:1_26:5	[M+H]+	2.267	820.594	820.585	C47H82NO8P	PC	10388	0.007
1856	w/o MS2:PC 22:6_44:12	[M+H]+	11.854	1174.83	1174.82	C74H112NO8P	PC	12433	0.08
1700	w/o MS2:PC 25:0_44:12	[M+H]+	9.014	1228.97	1228.96	C77H130NO8P	PC	12485	0.014
1585	w/o MS2:PC 27:0_44:10	[M+H]+	8.817	1261.03	1261.02	C79H138NO8P	PC	12522	0.109
1768	w/o MS2:PC 28:5_44:12	[M+NH4]+	8.438	1260.93	1260.93	C80H126NO8P	PC	12519	0.029
1257	w/o MS2:PC 29:0_44:12	[M+H]+	9.512	1285.03	1285.02	C81H138NO8P	PC	12547	0.007
1763	w/o MS2:PC 32:0_18:5	[M+H]+	9.274	976.774	976.773	C58H106NO8P	PC	12143	0.341
1745	w/o MS2:PC 34:0_44:9	[M+H]+	9.998	1361.17	1361.15	C86H154NO8P	PC	12650	0.13
1769	w/o MS2:PC 34:8	[M+H]+	11.185	768.457	768.457	C42H68NO8P	PC	9520	0.08
928	w/o MS2:PC 36:2_44:12	[M+H]+	9.944	1379.1	1379.1	C88H148NO8P	PC	12669	0.065
1382	w/o MS2:PC 37:0_44:12	[M+H]+	10.354	1397.16	1397.15	C89H154NO8P	PC	12688	0.007
1097	w/o MS2:PC 38:0_44:10	[M+H]+	10.525	1415.2	1415.2	C90H160NO8P	PC	12712	0.014
755	w/o MS2:PC 38:1_44:12	[M+H]+	10.278	1409.15	1409.15	C90H154NO8P	PC	12704	0.007
1318	w/o MS2:PC 39:0_44:7	[M+H]+	10.615	1435.29	1435.26	C91H168NO8P	PC	12734	0.072
910	w/o MS2:PC 39:0_44:8	[M+NH4]+	10.594	1433.26	1433.24	C91H166NO8P	PC	12728	0.312
1357	w/o MS2:PC 40:0_44:11	[M+H]+	10.719	1441.24	1441.21	C92H162NO8P	PC	12740	0.094
977	w/o MS2:PC 40:3	[M+H]+	6.67	862.625	862.63	C48H90NO8P	PC	11064	0.036
788	w/o MS2:PC 41:0_44:6	[M+H]+	10.888	1465.33	1465.3	C93H174NO8P	PC	12765	0.022
711	w/o MS2:PC 41:0_44:7	[M+H]+	10.869	1463.3	1463.29	C93H172NO8P	PC	12758	0.072
1671	w/o MS2:PC 41:0_44:8	[M+H]+	10.641	1461.28	1461.27	C93H170NO8P	PC	12756	0.072
1345	w/o MS2:PC 42:0_44:12	[M+H]+	10.752	1467.25	1467.23	C94H164NO8P	PC	12770	0.058
533	w/o MS2:PC 42:1_44:12	[M+H]+	10.618	1465.24	1465.21	C94H162NO8P	PC	12762	0.014
1314	w/o MS2:PC 42:3_44:12	[M+H]+	10.362	1461.21	1461.18	C94H158NO8P	PC	12755	0.101
1770	w/o MS2:PC 43:0_44:3	[M+H]+	11.842	1499.39	1499.38	C95H184NO8P	PC	12791	0.058
1534	w/o MS2:PC 44:0_44:11	[M+H]+	11.035	1497.3	1497.27	C96H170NO8P	PC	12788	0.196
1164	w/o MS2:PC 44:2_44:12	[M+H]+	10.664	1491.24	1491.23	C96H164NO8P	PC	12781	0.014
1701	w/o MS2:PC 45:3	[M+H]+	8.361	932.703	932.708	C53H100NO8P	PC	11910	0.159
1245	w/o MS2:PC 55:1	[M+H]+	7.578	1076.89	1076.9	C63H124NO8P	PC	12335	0.254
1690	w/o MS2:PC 73:4	[M+H]+	9.843	1323.13	1323.13	C81H154NO8P	PC	12603	0.022
559	w/o MS2:PC 76:8	[M+H]+	10.202	1357.12	1357.11	C84H152NO8P	PC	12648	0.196
1114	w/o MS2:PC 77:2	[M+H]+	10.253	1383.21	1383.22	C85H166NO8P	PC	12675	0.188
803	w/o MS2:PC 8:0_24:1	[M+H]+	0.547	732.551	732.554	C40H78NO8P	PC	8837	0.29
891	w/o MS2:PC 8:0_26:1	[M+H]+	4.207	760.583	760.585	C42H82NO8P	PC	9408	0.007
970	w/o MS2:PC 82:9	[M+H]+	10.598	1439.19	1439.19	C90H162NO8P	PC	12738	0.138
1857	w/o MS2:PC 83:6	[M+H]+	10.445	1459.23	1459.26	C91H170NO8P	PC	12750	0.087
1346	w/o MS2:PC 84:7	[M+H]+	10.862	1471.25	1471.26	C92H170NO8P	PC	12772	0.007
808	w/o MS2:PC 87:4	[M+H]+	11.179	1519.36	1519.35	C95H182NO8P	PC	12801	0.051
829	w/o MS2:PC 88:10	[M+H]+	10.935	1521.28	1521.27	C96H172NO8P	PC	12808	0.087
1804	w/o MS2:PC 88:6	[M+H]+	11.009	1529.36	1529.33	C96H180NO8P	PC	12817	0.043
1500	w/o MS2:PC 88:9	[M+H]+	10.911	1523.3	1523.29	C96H174NO8P	PC	12809	0.007
694	w/o MS2:PC 9:0_24:1	[M+H]+	0.282	746.571	746.569	C41H80NO8P	PC	9177	0.007
1761	w/o MS2:PI 14:0	[M+H]+	8.245	576.289	576.278	C23H43O13P	PI	5058	0.072
1327	w/o MS2:PI 18:0	[M+H]+	9.374	632.338	632.341	C27H51O13P	PI	6235	0.051
1756	w/o MS2:PI 18:1	[M+H]+	8.926	630.331	630.325	C27H49O13P	PI	6183	0.072
1293	w/o MS2:PI 18:2	[M+NH4]+	9.361	628.302	628.309	C27H47O13P	PI	6045	0.21
1586	w/o MS2:PI 18:2	[M+H]+	9.365	633.254	633.265	C27H47O13P	PI	6261	0.101
1368	w/o MS2:PI 18:3	[M+H]+	9.343	631.254	631.249	C27H45O13P	PI	6202	0.022
1572	w/o MS2:PI 20:0	[M+H]+	9.83	665.335	665.327	C29H55O13P	PI	7134	0.072
1284	w/o MS2:PI 20:1	[M+H]+	9.438	658.362	658.356	C29H53O13P	PI	6819	0.065
1512	w/o MS2:PI 20:1	[M+H]+	9.826	663.306	663.312	C29H53O13P	PI	7069	0.08
1199	w/o MS2:PI 20:2	[M+H]+	9.828	661.295	661.296	C29H51O13P	PI	7017	0.087
1521	w/o MS2:PI 20:3	[M+H]+	9.443	659.281	659.28	C29H49O13P	PI	6927	0.029
1602	w/o MS2:PI 21:4	[M+H]+	9.819	666.317	666.325	C30H49O13P	PI	7150	0.094
1773	w/o MS2:PI 22:0	[M+H]+	9.903	693.355	693.359	C31H59O13P	PI	7913	0.051
1090	w/o MS2:PI 22:1	[M+H]+	9.94	686.389	686.388	C31H57O13P	PI	7621	0.014
1535	w/o MS2:PI 22:1	[M+H]+	10.216	691.336	691.343	C31H57O13P	PI	7850	0.094
1464	w/o MS2:PI 22:2	[M+NH4]+	9.902	684.37	684.372	C31H55O13P	PI	7528	0.196
1560	w/o MS2:PI 22:2	[M+H]+	9.896	689.323	689.327	C31H55O13P	PI	7785	0.13
1504	w/o MS2:PI 22:4	[M+NH4]+	9.905	685.283	685.296	C31H51O13P	PI	7590	0.094
461	w/o MS2:PI 23:0	[M+H]+	9.961	707.378	707.374	C32H61O13P	PI	8267	0.007
869	w/o MS2:PI 23:1	[M+H]+	9.653	705.368	705.359	C32H59O13P	PI	8227	0.036
1702	w/o MS2:PI 24:2	[M+H]+	10.301	717.367	717.359	C33H59O13P	PI	8566	0.08
1546	w/o MS2:PI 24:3	[M+H]+	10.285	715.343	715.343	C33H57O13P	PI	8482	0.072
1319	w/o MS2:PI 24:4	[M+H]+	10.323	713.321	713.327	C33H55O13P	PI	8428	0.065
1430	w/o MS2:PI 24:5	[M+H]+	9.974	711.315	711.312	C33H53O13P	PI	8361	0.341
1719	w/o MS2:PI 26:2	[M+H]+	10.875	745.384	745.39	C35H63O13P	PI	9092	0.116
1736	w/o MS2:PI 26:3	[M+H]+	10.612	743.384	743.374	C35H61O13P	PI	9042	0.087
1547	w/o MS2:PI 26:4	[M+H]+	10.617	736.401	736.403	C35H59O13P	PI	8895	0.08
496	w/o MS2:PI 26:6	[M+H]+	10.611	737.321	737.327	C35H55O13P	PI	8909	0.007
1748	w/o MS2:PI 27:6	[M+H]+	10.87	746.378	746.388	C36H57O13P	PI	9114	0.043
1720	w/o MS2:PI 28:2	[M+H]+	11.179	773.413	773.421	C37H67O13P	PI	9625	0.145
1766	w/o MS2:PI 28:3	[M+H]+	10.92	771.428	771.406	C37H65O13P	PI	9590	0.036
1347	w/o MS2:PI 29:1	[M+H]+	0.696	789.462	789.452	C38H71O13P	PI	9882	0.326
1778	w/o MS2:PI 30:4	[M+H]+	11.235	797.426	797.421	C39H67O13P	PI	10081	0.087
1691	w/o MS2:PI 32:3	[M+H]+	11.5	827.466	827.468	C41H73O13P	PI	10526	0.13
1608	w/o MS2:PI 34:4	[M+NH4]+	11.743	853.48	853.484	C43H75O13P	PI	10932	0.094
1676	w/o MS2:PI 35:7	[M+H]+	11.744	856.492	856.497	C44H71O13P	PI	10976	0.101
1609	w/o MS2:PI 36:4	[M+H]+	11.973	881.514	881.515	C45H79O13P	PI	11327	0.377
1513	w/o MS2:PI 40:3	[M+H]+	5.914	934.635	934.638	C49H89O13P	PI	11926	0.522
1439	w/o MS2:PI 50:4	[M+H]+	7.037	1072.78	1072.78	C59H107O13P	PI	12321	0.007
1785	w/o MS2:PI 7:0	[M+H]+	0.627	478.163	478.168	C16H29O13P	PI	3402	0.022
1672	w/o MS2:PS 11:0_18:5	[M+H]+	9.891	684.388	684.387	C35H58NO10P	PS	7530	0.123
1419	w/o MS2:PS 11:0_27:0	[M+H]+	0.925	820.602	820.606	C44H86NO10P	PS	10391	0.043
1465	w/o MS2:PS 12:0_27:0	[M+H]+	1.197	834.62	834.622	C45H88NO10P	PS	10646	0.007
1710	w/o MS2:PS 18:5_20:5	[M+H]+	11.229	800.451	800.45	C44H66NO10P	PS	10129	0.065
1652	w/o MS2:PS 18:5_22:5	[M+H]+	11.503	828.481	828.481	C46H70NO10P	PS	10539	0.109
1852	w/o MS2:PS 2:0_13:1	[M+H]+	0.475	496.236	496.231	C21H38NO10P	PS	3693	0.007
1194	w/o MS2:PS 25:0	[M+H]+	9.832	660.38	660.385	C31H60NO10P	PS	6985	0.058
1486	w/o MS2:PS 25:2	[M+H]+	9.825	656.349	656.353	C31H56NO10P	PS	6715	0.159
1786	w/o MS2:PS 26:0_26:1	[M+NH4]+	6.738	1014.81	1014.81	C58H112NO10P	PS	12231	0.065
1643	w/o MS2:PS 26:4	[M+H]+	9.822	666.336	666.338	C32H54NO10P	PS	7151	0.065
1412	w/o MS2:PS 26:5	[M+H]+	9.819	664.324	664.322	C32H52NO10P	PS	7110	0.08
776	w/o MS2:PS 27:0_22:5	[M+H]+	5.841	964.707	964.7	C55H98NO10P	PS	12112	0.007
1210	w/o MS2:PS 27:0_26:4	[M+H]+	6.917	1022.78	1022.78	C59H108NO10P	PS	12260	0.007
1681	w/o MS2:PS 27:2	[M+H]+	10.226	684.382	684.385	C33H60NO10P	PS	7529	0.072
1610	w/o MS2:PS 28:5	[M+H]+	10.229	692.36	692.353	C34H56NO10P	PS	7883	0.13
1440	w/o MS2:PS 28:6	[M+H]+	10.221	690.339	690.338	C34H54NO10P	PS	7821	0.123
1603	w/o MS2:PS 29:0	[M+H]+	10.295	716.441	716.447	C35H68NO10P	PS	8505	0.08
303	w/o MS2:PS 29:3	[M+NH4]+	10.566	710.396	710.4	C35H62NO10P	PS	8318	0.565
1694	w/o MS2:PS 29:5	[M+H]+	9.68	706.366	706.369	C35H58NO10P	PS	8250	0.087
606	w/o MS2:PS 29:6	[M+H]+	9.65	704.358	704.353	C35H56NO10P	PS	8209	0.167
1682	w/o MS2:PS 31:0	[M+H]+	10.871	744.474	744.479	C37H72NO10P	PS	9069	0.036
1757	w/o MS2:PS 32:8	[M+H]+	10.619	742.361	742.369	C38H58NO10P	PS	9019	0.065
1774	w/o MS2:PS 34:5	[M+H]+	11.184	776.443	776.447	C40H68NO10P	PS	9678	0.058
1737	w/o MS2:PS 34:7	[M+H]+	11.174	772.412	772.416	C40H64NO10P	PS	9605	0.08
1631	w/o MS2:PS 39:1	[M+H]+	11.746	854.583	854.588	C45H86NO10P	PS	10945	0.109
1599	w/o MS2:PS 40:10	[M+H]+	11.743	850.466	850.463	C46H70NO10P	PS	10846	0.232
1661	w/o MS2:PS 42:10	[M+H]+	11.969	878.493	878.494	C48H74NO10P	PS	11281	0.188
1813	w/o MS2:PS 44:9	[M+H]+	6.788	908.554	908.541	C50H80NO10P	PS	11684	0.007
1205	w/o MS2:PS 51:1	[M+H]+	6.794	1022.77	1022.78	C57H110NO10P	PS	12259	0.029
432	w/o MS2:PS 51:2	[M+H]+	6.948	1020.78	1020.76	C57H108NO10P	PS	12251	0.007
1373	w/o MS2:SM 10:1;2O	[M+H]+	9.209	389.18	389.181	C15H31N2O6P	SM	2000	0.036
1683	w/o MS2:SM 10:1;2O/44:0	[M+H]+	12.119	983.878	983.888	C59H119N2O6P	SM	12165	0.08
1246	w/o MS2:SM 10:1;2O/44:3	[M+Na]+	12.315	977.845	977.841	C59H113N2O6P	SM	12149	0.746
769	w/o MS2:SM 11:0;2O	[M+H]+	4.655	405.211	405.212	C16H35N2O6P	SM	2260	0.007
1850	w/o MS2:SM 13:1;2O/2:0	[M+Na]+	3.259	437.285	437.277	C20H41N2O6P	SM	2843	0.007
1587	w/o MS2:SM 14:0;2O	[M+H]+	17.894	447.259	447.259	C19H41N2O6P	SM	3065	0.007
1809	w/o MS2:SM 14:1;2O/2:0	[M+Na]+	4.572	451.299	451.293	C21H43N2O6P	SM	3089	0.007
1279	w/o MS2:SM 14:3;2O/18:5	[M+H]+	9.814	661.436	661.434	C37H61N2O6P	SM	7022	0.029
1494	w/o MS2:SM 15:0;2O/2:0	[M+H]+	4.806	467.32	467.324	C22H47N2O6P	SM	3277	0.007
566	w/o MS2:SM 15:1;2O/2:0	[M+H]+	5.169	465.315	465.309	C22H45N2O6P	SM	3237	0.007
1724	w/o MS2:SM 15:3;2O/42:8	[M+H]+	6.896	1005.78	1005.78	C62H105N2O6P	SM	12218	0.007
929	w/o MS2:SM 16:3;2O/44:9	[M+H]+	6.988	1045.81	1045.81	C65H109N2O6P	SM	12287	0.022
930	w/o MS2:SM 17:0;2O/2:0	[M+Na]+	5.848	495.361	495.356	C24H51N2O6P	SM	3674	0.029
638	w/o MS2:SM 17:2;2O/2:0	[M+H]+	5.471	491.332	491.324	C24H47N2O6P	SM	3614	0.087
1211	w/o MS2:SM 18:1;2O/18:5	[M+H]+	8.65	721.531	721.528	C41H73N2O6P	SM	8653	0.029
366	w/o MS2:SM 19:0;2O/18:5	[M+Na]+	9.723	737.568	737.559	C42H77N2O6P	SM	8912	0.986
482	w/o MS2:SM 19:0;2O/2:0	[M+H]+	6.804	523.388	523.387	C26H55N2O6P	SM	4103	0.101
1798	w/o MS2:SM 19:1;2O	[M+Na]+	4.896	515.332	515.322	C24H49N2O6P	SM	3979	0.007
348	w/o MS2:SM 19:2;2O/2:0	[M+H]+	6.384	519.364	519.356	C26H51N2O6P	SM	4031	0.022
1461	w/o MS2:SM 19:3;2O/44:9	[M+H]+	7.716	1087.86	1087.86	C68H115N2O6P	SM	12343	0.123
401	w/o MS2:SM 21:0;2O/2:0	[M+H]+	7.617	551.418	551.418	C28H59N2O6P	SM	4600	0.13
1561	w/o MS2:SM 21:2;2O/2:0	[M+H]+	6.54	547.385	547.387	C28H55N2O6P	SM	4526	0.022
1397	w/o MS2:SM 22:1;2O/18:5	[M+H]+	9.205	777.592	777.591	C45H81N2O6P	SM	9720	0.196
1487	w/o MS2:SM 23:1;2O/18:5	[M+H]+	9.762	791.608	791.606	C46H83N2O6P	SM	9962	0.007
446	w/o MS2:SM 23:1;2O/2:0	[M+H]+	7.728	577.436	577.434	C30H61N2O6P	SM	5084	0.014
1122	w/o MS2:SM 23:2;2O/2:0	[M+H]+	7.279	575.412	575.418	C30H59N2O6P	SM	5027	0.014
1653	w/o MS2:SM 24:3;2O/2:0	[M+H]+	7.527	587.429	587.418	C31H59N2O6P	SM	5242	0.014
1799	w/o MS2:SM 24:4;2O	[M+H]+	8.258	579.359	579.353	C29H53N2O6P	SM	5117	0.065
334	w/o MS2:SM 25:0;2O/2:0	[M+H]+	8.832	607.479	607.481	C32H67N2O6P	SM	5652	0.08
1528	w/o MS2:SM 25:1;2O/18:5	[M+H]+	11.456	819.642	819.637	C48H87N2O6P	SM	10380	0.007
396	w/o MS2:SM 25:1;2O/2:0	[M+H]+	8.366	605.47	605.465	C32H65N2O6P	SM	5612	0.014
1611	w/o MS2:SM 25:2;2O/2:0	[M+H]+	8.835	603.451	603.45	C32H63N2O6P	SM	5547	0.043
1232	w/o MS2:SM 25:3;2O/44:10	[M+H]+	8.447	1169.94	1169.93	C74H125N2O6P	SM	12427	0.435
1750	w/o MS2:SM 25:3;2O/44:8	[M+H]+	8.915	1173.96	1173.97	C74H129N2O6P	SM	12430	0.138
947	w/o MS2:SM 26:0;2O/2:0	[M+H]+	7.709	621.497	621.497	C33H69N2O6P	SM	5953	0.152
1677	w/o MS2:SM 26:1;2O/18:5	[M+H]+	10.422	833.656	833.653	C49H89N2O6P	SM	10621	0.065
609	w/o MS2:SM 26:3;2O/44:10	[M+H]+	8.378	1183.95	1183.95	C75H127N2O6P	SM	12444	0.043
1654	w/o MS2:SM 26:6;2O	[M+H]+	8.83	603.353	603.353	C31H53N2O6P	SM	5541	0.072
1751	w/o MS2:SM 27:1;2O	[M+H]+	6.042	627.444	627.447	C32H65N2O6P	SM	6014	0.022
1280	w/o MS2:SM 27:1;2O/2:0	[M+H]+	7.277	633.499	633.497	C34H69N2O6P	SM	6272	0.029
1206	w/o MS2:SM 28:0;2O/2:0	[M+H]+	8.643	649.525	649.528	C35H73N2O6P	SM	6589	0.007
1843	w/o MS2:SM 28:0;2O/44:1	[M+H]+	9.439	1236.17	1236.17	C77H155N2O6P	SM	12488	0.087
1186	w/o MS2:SM 28:0;2O/44:12	[M+H]+	9.041	1214.01	1214	C77H133N2O6P	SM	12472	0.094
1826	w/o MS2:SM 28:0;2O/44:6	[M+H]+	9.308	1226.09	1226.09	C77H145N2O6P	SM	12483	0.051
941	w/o MS2:SM 28:2;2O/2:0	[M+H]+	6.478	645.497	645.497	C35H69N2O6P	SM	6530	0.014
1420	w/o MS2:SM 28:5;2O	[M+NH4]+	9.361	633.393	633.4	C33H59N2O6P	SM	6263	0.022
1383	w/o MS2:SM 28:6;2O	[M+H]+	9.361	631.388	631.385	C33H57N2O6P	SM	6206	0.087
1817	w/o MS2:SM 29:0;2O/2:0	[M+H]+	9.952	663.53	663.544	C36H75N2O6P	SM	7093	0.014
1334	w/o MS2:SM 29:1;2O/44:12	[M+H]+	9.001	1226	1226	C78H133N2O6P	SM	12481	0.232
623	w/o MS2:SM 29:2;2O/2:0	[M+H]+	4.217	659.512	659.512	C36H71N2O6P	SM	6943	0.014
751	w/o MS2:SM 30:1;2O	[M+H]+	10.015	669.482	669.494	C35H71N2O6P	SM	7200	0.043
1662	w/o MS2:SM 30:1;2O/44:12	[M+H]+	9.091	1240.02	1240.01	C79H135N2O6P	SM	12496	0.007
1320	w/o MS2:SM 30:2;2O/2:0	[M+H]+	10.421	673.529	673.528	C37H73N2O6P	SM	7296	0.007
1024	w/o MS2:SM 30:3;3O	[M+H]+	9.439	659.476	659.476	C35H67N2O7P	SM	6934	0.022
490	w/o MS2:SM 30:4;2O	[M+H]+	8.843	663.448	663.447	C35H65N2O6P	SM	7072	0.007
1369	w/o MS2:SM 31:0;2O/44:12	[M+H]+	9.453	1256.05	1256.04	C80H139N2O6P	SM	12514	0.457
627	w/o MS2:SM 31:1;3O	[M+H]+	7.627	677.526	677.523	C36H73N2O7P	SM	7356	0.029
649	w/o MS2:SM 31:2;2O	[M+H]+	9.899	681.486	681.494	C36H71N2O6P	SM	7394	0.225
324	w/o MS2:SM 31:2;2O/2:0	[M+H]+	9.528	687.543	687.544	C38H75N2O6P	SM	7672	0.007
1446	w/o MS2:SM 31:2;2O/44:12	[M+H]+	9.032	1252.02	1252.01	C80H135N2O6P	SM	12507	0.652
1447	w/o MS2:SM 31:3;3O	[M+H]+	8.419	673.484	673.492	C36H69N2O7P	SM	7290	0.007
770	w/o MS2:SM 32:0;2O/44:11	[M+H]+	9.598	1272.08	1272.08	C81H143N2O6P	SM	12536	0.029
1663	w/o MS2:SM 32:0;3O	[M+H]+	7.342	693.551	693.554	C37H77N2O7P	SM	7922	0.043
671	w/o MS2:SM 32:2;2O/2:0	[M+H]+	8.542	701.547	701.559	C39H77N2O6P	SM	8087	0.051
1140	w/o MS2:SM 32:2;3O	[M+H]+	0.97	689.523	689.523	C37H73N2O7P	SM	7794	0.101
1684	w/o MS2:SM 32:3;2O	[M+H]+	10.223	693.49	693.494	C37H71N2O6P	SM	7914	0.036
1495	w/o MS2:SM 32:4;2O	[M+H]+	10.215	691.473	691.479	C37H69N2O6P	SM	7854	0.043
1431	w/o MS2:SM 32:6;2O	[M+H]+	9.899	687.443	687.447	C37H65N2O6P	SM	7667	0.036
448	w/o MS2:SM 33:0;2O	[M+H]+	9.632	713.552	713.557	C38H79N2O6P	SM	8433	0.007
376	w/o MS2:SM 33:0;2O/2:0	[M+H]+	10.553	719.605	719.606	C40H83N2O6P	SM	8627	0.101
1810	w/o MS2:SM 33:1;2O	[M+H]+	8.192	711.533	711.541	C38H77N2O6P	SM	8363	0.014
724	w/o MS2:SM 33:2;2O	[M+H]+	9.476	709.524	709.526	C38H75N2O6P	SM	8306	0.058
861	w/o MS2:SM 33:2;3O	[M+H]+	0.495	703.538	703.538	C38H75N2O7P	SM	8186	0.007
1042	w/o MS2:SM 33:8;2O	[M+H]+	10.411	697.417	697.432	C38H63N2O6P	SM	7968	0.065
470	w/o MS2:SM 34:0;2O/2:0	[M+H]+	9.935	733.62	733.622	C41H85N2O6P	SM	8869	0.007
789	w/o MS2:SM 34:0;2O/44:10	[M+H]+	9.808	1302.13	1302.12	C83H149N2O6P	SM	12582	0.109
1281	w/o MS2:SM 34:3;2O	[M+H]+	8.687	721.523	721.526	C39H75N2O6P	SM	8652	0.145
988	w/o MS2:SM 34:3;3O	[M+H]+	8.542	715.544	715.538	C39H75N2O7P	SM	8485	0.08
1644	w/o MS2:SM 34:7;2O	[M+H]+	10.292	713.467	713.463	C39H67N2O6P	SM	8430	0.065
393	w/o MS2:SM 35:0;2O/2:0	[M+H]+	10.871	747.635	747.637	C42H87N2O6P	SM	9220	0.072
1161	w/o MS2:SM 35:0;3O	[M+NH4]+	9.219	735.602	735.601	C40H83N2O7P	SM	8889	0.036
254	w/o MS2:SM 35:2;3O	[M+H]+	10.301	731.565	731.57	C40H79N2O7P	SM	8802	0.159
547	w/o MS2:SM 35:3;3O	[M+H]+	9.022	729.557	729.554	C40H77N2O7P	SM	8784	0.036
1003	w/o MS2:SM 35:4;3O	[M+H]+	8.3	727.541	727.538	C40H75N2O7P	SM	8746	0.058
1094	w/o MS2:SM 35:5;2O	[M+NH4]+	8.483	731.498	731.51	C40H73N2O6P	SM	8800	0.029
1496	w/o MS2:SM 36:0;3O	[M+H]+	8.724	749.607	749.617	C41H85N2O7P	SM	9242	0.036
1475	w/o MS2:SM 36:1;3O	[M+H]+	9.16	747.608	747.601	C41H83N2O7P	SM	9218	0.014
1095	w/o MS2:SM 36:2;2O/44:12	[M+H]+	9.506	1322.1	1322.09	C85H145N2O6P	SM	12600	0.043
1374	w/o MS2:SM 36:2;3O	[M+H]+	9.054	745.586	745.585	C41H81N2O7P	SM	9101	0.014
884	w/o MS2:SM 36:3;3O	[M+H]+	10.124	743.566	743.57	C41H79N2O7P	SM	9052	0.029
1645	w/o MS2:SM 36:5;2O	[M+H]+	9.9	745.518	745.526	C41H75N2O6P	SM	9096	0.022
1604	w/o MS2:SM 36:6;2O	[M+H]+	9.547	743.491	743.51	C41H73N2O6P	SM	9045	0.058
1578	w/o MS2:SM 37:0;3O	[M+H]+	9.206	763.637	763.632	C42H87N2O7P	SM	9455	0.051
759	w/o MS2:SM 37:1;3O	[M+H]+	9.304	761.619	761.617	C42H85N2O7P	SM	9433	0.058
887	w/o MS2:SM 37:2;3O	[M+H]+	9.764	759.598	759.601	C42H83N2O7P	SM	9378	0.007
377	w/o MS2:SM 37:3;3O	[M+H]+	10.348	757.585	757.585	C42H81N2O7P	SM	9344	0.123
582	w/o MS2:SM 38:1;3O	[M+H]+	11.026	775.63	775.632	C43H87N2O7P	SM	9669	0.138
1413	w/o MS2:SM 38:2;3O	[M+Na]+	9.866	773.616	773.617	C43H85N2O7P	SM	9636	0.043
1476	w/o MS2:SM 38:3;2O	[M+H]+	10.11	777.587	777.588	C43H83N2O6P	SM	9719	0.036
1711	w/o MS2:SM 38:5;2O	[M+Na]+	9.06	773.556	773.557	C43H79N2O6P	SM	9629	0.007
1238	w/o MS2:SM 39:0;3O	[M+H]+	9.244	791.658	791.664	C44H91N2O7P	SM	9965	0.072
1307	w/o MS2:SM 39:2;3O	[M+H]+	9.184	787.634	787.632	C44H87N2O7P	SM	9856	0.007
1353	w/o MS2:SM 39:3;2O	[M+H]+	8.624	791.603	791.604	C44H85N2O6P	SM	9960	0.007
356	w/o MS2:SM 39:3;3O	[M+H]+	10.677	785.611	785.617	C44H85N2O7P	SM	9831	0.094
564	w/o MS2:SM 39:4;3O	[M+H]+	10.417	783.596	783.601	C44H83N2O7P	SM	9807	0.203
1620	w/o MS2:SM 40:0;3O	[M+H]+	9.667	805.674	805.679	C45H93N2O7P	SM	10202	0.116
858	w/o MS2:SM 40:3;3O	[M+H]+	10.984	799.642	799.632	C45H87N2O7P	SM	10120	0.014
1173	w/o MS2:SM 40:4;3O	[M+H]+	9.557	797.619	797.617	C45H85N2O7P	SM	10083	0.239
1548	w/o MS2:SM 40:8;3O	[M+H]+	7.017	789.559	789.554	C45H77N2O7P	SM	9884	0.029
1384	w/o MS2:SM 41:0;3O	[M+H]+	10.098	819.685	819.695	C46H95N2O7P	SM	10381	0.072
857	w/o MS2:SM 41:3;3O	[M+H]+	9.977	813.648	813.648	C46H89N2O7P	SM	10313	0.036
1646	w/o MS2:SM 42:1;2O	[M+H]+	9.152	837.673	837.682	C47H95N2O6P	SM	10686	0.188
1830	w/o MS2:SM 42:10;2O	[M+H]+	8.479	819.529	819.541	C47H77N2O6P	SM	10374	0.014
610	w/o MS2:SM 42:3;3O	[M+H]+	11.116	827.655	827.664	C47H91N2O7P	SM	10528	0.428
1229	w/o MS2:SM 42:4;3O	[M+H]+	11.281	825.647	825.648	C47H89N2O7P	SM	10495	0.109
1295	w/o MS2:SM 42:5;3O	[M+H]+	4.149	823.627	823.632	C47H87N2O7P	SM	10454	0.21
1794	w/o MS2:SM 43:0;2O	[M+H]+	10.322	853.712	853.713	C48H99N2O6P	SM	10935	0.014
978	w/o MS2:SM 43:0;3O	[M+H]+	10.443	847.72	847.726	C48H99N2O7P	SM	10797	0.014
439	w/o MS2:SM 43:1;3O	[M+H]+	11.704	845.704	845.711	C48H97N2O7P	SM	10777	0.246
760	w/o MS2:SM 44:0;3O	[M+H]+	11.452	861.736	861.742	C49H101N2O7P	SM	11056	0.014
1048	w/o MS2:SM 44:1;3O	[M+H]+	11.848	859.719	859.726	C49H99N2O7P	SM	11027	0.145
541	w/o MS2:SM 44:2;3O	[M+H]+	11.625	857.71	857.711	C49H97N2O7P	SM	10994	0.13
1250	w/o MS2:SM 44:3;3O	[M+H]+	10.444	855.695	855.695	C49H95N2O7P	SM	10963	0.029
1441	w/o MS2:SM 44:4;3O	[M+H]+	11.139	853.672	853.679	C49H93N2O7P	SM	10934	0.116
1818	w/o MS2:SM 44:7;3O	[M+H]+	9.19	847.625	847.632	C49H87N2O7P	SM	10793	0.022
931	w/o MS2:SM 45:0;3O	[M+H]+	10.468	875.761	875.758	C50H103N2O7P	SM	11226	0.13
903	w/o MS2:SM 45:1;3O	[M+H]+	10.486	873.749	873.742	C50H101N2O7P	SM	11199	0.014
409	w/o MS2:SM 45:2;3O	[M+H]+	11.738	871.724	871.726	C50H99N2O7P	SM	11184	0.116
553	w/o MS2:SM 45:3;3O	[M+H]+	10.641	869.711	869.711	C50H97N2O7P	SM	11160	0.058
1148	w/o MS2:SM 46:0;3O	[M+H]+	11.338	889.77	889.773	C51H105N2O7P	SM	11458	0.022
1725	w/o MS2:SM 46:1;3O	[M+H]+	10.124	887.765	887.758	C51H103N2O7P	SM	11432	0.051
1133	w/o MS2:SM 46:2;3O	[M+H]+	11.028	885.739	885.742	C51H101N2O7P	SM	11400	0.029
1744	w/o MS2:SM 46:3;2O	[M+H]+	11.036	889.702	889.713	C51H99N2O6P	SM	11454	0.123
1365	w/o MS2:SM 46:3;3O	[M+H]+	10.76	883.72	883.726	C51H99N2O7P	SM	11362	0.159
1738	w/o MS2:SM 46:4;3O	[M+H]+	10.062	881.72	881.711	C51H97N2O7P	SM	11330	0.13
1354	w/o MS2:SM 46:5;2O	[M+H]+	10.467	885.682	885.682	C51H95N2O6P	SM	11396	0.043
1721	w/o MS2:SM 46:6;2O	[M+H]+	11.973	883.66	883.666	C51H93N2O6P	SM	11360	0.022
1655	w/o MS2:SM 46:6;3O	[M+H]+	11.973	877.685	877.679	C51H93N2O7P	SM	11271	0.08
519	w/o MS2:SM 47:0;2O	[M+H]+	11.839	909.775	909.776	C52H107N2O6P	SM	11698	0.007
497	w/o MS2:SM 47:1;3O	[M+H]+	12.152	901.768	901.773	C52H105N2O7P	SM	11602	0.116
985	w/o MS2:SM 47:4;2O	[M+H]+	11.337	901.714	901.713	C52H99N2O6P	SM	11597	0.225
1141	w/o MS2:SM 48:0;3O	[M+H]+	10.584	917.807	917.804	C53H109N2O7P	SM	11768	0.058
899	w/o MS2:SM 48:1;3O	[M+H]+	12.265	915.783	915.789	C53H107N2O7P	SM	11748	0.072
1549	w/o MS2:SM 48:2;3O	[M+H]+	11.272	913.786	913.773	C53H105N2O7P	SM	11734	0.007
1636	w/o MS2:SM 48:4;3O	[M+H]+	10.424	909.745	909.742	C53H101N2O7P	SM	11697	0.152
1457	w/o MS2:SM 48:5;3O	[M+H]+	11.831	907.726	907.726	C53H99N2O7P	SM	11673	0.08
562	w/o MS2:SM 49:0;3O	[M+H]+	12.028	931.82	931.82	C54H111N2O7P	SM	11908	0.036
1221	w/o MS2:SM 49:1;3O	[M+H]+	11.674	929.811	929.804	C54H109N2O7P	SM	11894	0.007
689	w/o MS2:SM 49:2;3O	[M+H]+	11.105	927.787	927.789	C54H107N2O7P	SM	11880	0.036
1758	w/o MS2:SM 50:9;2O	[M+H]+	5.091	933.666	933.682	C55H95N2O6P	SM	11923	0.246
1510	w/o MS2:SM 51:0;3O	[M+H]+	12.553	959.852	959.851	C56H115N2O7P	SM	12083	0.138
1458	w/o MS2:SM 51:1;2O	[M+H]+	12.248	963.819	963.823	C56H113N2O6P	SM	12109	0.072
1405	w/o MS2:SM 51:2;3O	[M+H]+	11.665	955.827	955.82	C56H111N2O7P	SM	12065	0.022
1466	w/o MS2:SM 51:3;3O	[M+H]+	11.491	953.801	953.804	C56H109N2O7P	SM	12050	0.007
1800	w/o MS2:SM 51:5;2O	[M+H]+	11.25	955.754	955.76	C56H105N2O6P	SM	12063	0.094
925	w/o MS2:SM 52:3;3O	[M+H]+	12.299	967.808	967.82	C57H111N2O7P	SM	12124	0.696
984	w/o MS2:SM 53:3;3O	[M+H]+	12.402	981.827	981.836	C58H113N2O7P	SM	12158	0.652
961	w/o MS2:SM 54:2;3O	[M+H]+	12.636	997.858	997.867	C59H117N2O7P	SM	12204	0.623
1187	w/o MS2:SM 54:3;3O	[M+H]+	12.481	995.842	995.851	C59H115N2O7P	SM	12200	0.652
1605	w/o MS2:SM 54:8;2O	[M+H]+	6.486	991.744	991.76	C59H105N2O6P	SM	12188	0.087
833	w/o MS2:SM 56:10;2O	[M+H]+	6.228	1015.75	1015.76	C61H105N2O6P	SM	12236	0.891
1764	w/o MS2:SM 56:13;3O	[M+H]+	6.282	1003.74	1003.73	C61H99N2O7P	SM	12212	0.181
823	w/o MS2:SM 56:7;2O	[M+H]+	6.798	1021.8	1021.81	C61H111N2O6P	SM	12257	0.072
1801	w/o MS2:SM 56:8;2O	[M+H]+	12.53	1019.79	1019.79	C61H109N2O6P	SM	12247	0.014
1262	w/o MS2:SM 59:9;2O	[M+H]+	7.177	1059.81	1059.82	C64H113N2O6P	SM	12301	0.92
1567	w/o MS2:SM 60:7;3O	[M+H]+	7.606	1071.89	1071.88	C65H119N2O7P	SM	12319	0.08
227	w/o MS2:SM 60:8;2O	[M+H]+	7.513	1075.84	1075.85	C65H117N2O6P	SM	12329	0.014
1550	w/o MS2:SM 61:10;2O	[M+H]+	7.212	1085.83	1085.84	C66H115N2O6P	SM	12341	0.464
1753	w/o MS2:SM 62:13;3O	[M+H]+	7.479	1087.84	1087.82	C67H111N2O7P	SM	12342	0.326
1554	w/o MS2:SM 62:14;3O	[M+H]+	7.241	1085.82	1085.8	C67H109N2O7P	SM	12340	0.362
1562	w/o MS2:SM 62:5;3O	[M+H]+	8.363	1103.94	1103.95	C67H127N2O7P	SM	12362	0.391
764	w/o MS2:SM 62:8;2O	[M+H]+	7.933	1103.88	1103.89	C67H121N2O6P	SM	12361	0.08
1832	w/o MS2:SM 62:8;3O	[M+H]+	7.712	1097.9	1097.9	C67H121N2O7P	SM	12352	0.014
472	w/o MS2:SM 62:9;2O	[M+H]+	7.72	1101.86	1101.87	C67H119N2O6P	SM	12356	0.37
1726	w/o MS2:SM 63:3;2O	[M+H]+	8.229	1127.97	1127.98	C68H133N2O6P	SM	12382	0.007
205	w/o MS2:SM 64:8;2O	[M+H]+	8.256	1131.9	1131.92	C69H125N2O6P	SM	12392	0.239
1035	w/o MS2:SM 65:10;2O	[M+H]+	7.917	1141.88	1141.9	C70H123N2O6P	SM	12401	0.746
1715	w/o MS2:SM 65:9;2O	[M+H]+	8.157	1143.9	1143.92	C70H125N2O6P	SM	12405	0.399
1621	w/o MS2:SM 66:11;2O	[M+H]+	7.855	1153.89	1153.9	C71H123N2O6P	SM	12415	0.435
731	w/o MS2:SM 66:8;2O	[M+H]+	8.547	1159.94	1159.95	C71H129N2O6P	SM	12422	0.094
1144	w/o MS2:SM 67:9;2O	[M+H]+	8.485	1171.94	1171.95	C72H129N2O6P	SM	12429	0.007
208	w/o MS2:SM 68:8;2O	[M+H]+	8.822	1187.97	1187.98	C73H133N2O6P	SM	12448	0.094
1685	w/o MS2:SM 68:9;2O	[M+H]+	8.6	1185.96	1185.96	C73H131N2O6P	SM	12446	0.239
1230	w/o MS2:SM 69:10;2O	[M+H]+	8.521	1197.96	1197.96	C74H131N2O6P	SM	12453	0.058
799	w/o MS2:SM 69:9;2O	[M+H]+	8.943	1199.98	1199.98	C74H133N2O6P	SM	12456	0.065
1622	w/o MS2:SM 70:10;2O	[M+H]+	8.648	1211.96	1211.98	C75H133N2O6P	SM	12468	0.558
499	w/o MS2:SM 70:9;2O	[M+Na]+	8.895	1213.99	1213.99	C75H135N2O6P	SM	12471	0.196
979	w/o MS2:SM 71:9;2O	[M+H]+	9.021	1227.99	1228.01	C76H137N2O6P	SM	12484	0.014
457	w/o MS2:SM 72:10;2O	[M+H]+	8.959	1240.01	1240.01	C77H137N2O6P	SM	12495	0.014
188	w/o MS2:SM 72:8;2O	[M+H]+	9.355	1244.03	1244.04	C77H141N2O6P	SM	12503	0.297
1271	w/o MS2:SM 72:9;2O	[M+H]+	9.151	1242.02	1242.03	C77H139N2O6P	SM	12500	0.203
794	w/o MS2:SM 73:10;2O	[M+H]+	9.08	1254.02	1254.03	C78H139N2O6P	SM	12511	0.435
1379	w/o MS2:SM 73:9;2O	[M+H]+	9.284	1256.03	1256.04	C78H141N2O6P	SM	12513	0.152
1263	w/o MS2:SM 74:10;2O	[M+H]+	9.184	1268.03	1268.04	C79H141N2O6P	SM	12531	0.536
1156	w/o MS2:SM 74:11;2O	[M+H]+	9.009	1266.02	1266.03	C79H139N2O6P	SM	12527	0.246
416	w/o MS2:SM 74:9;2O	[M+H]+	9.406	1270.05	1270.06	C79H143N2O6P	SM	12533	0.094
1406	w/o MS2:SM 75:11;2O	[M+H]+	9.155	1280.03	1280.04	C80H141N2O6P	SM	12542	0.413
756	w/o MS2:SM 75:3;2O	[M+H]+	9.762	1296.15	1296.17	C80H157N2O6P	SM	12567	0.007
802	w/o MS2:SM 75:9;2O	[M+H]+	9.518	1284.07	1284.07	C80H145N2O6P	SM	12546	0.145
319	w/o MS2:SM 76:10;2O	[M+Na]+	9.444	1296.06	1296.07	C81H145N2O6P	SM	12566	0.362
1340	w/o MS2:SM 76:11;2O	[M+H]+	9.261	1294.05	1294.06	C81H143N2O6P	SM	12559	0.152
1251	w/o MS2:SM 76:12;2O	[M+H]+	9.056	1292.03	1292.04	C81H141N2O6P	SM	12558	0.275
967	w/o MS2:SM 76:9;2O	[M+H]+	9.628	1298.08	1298.09	C81H147N2O6P	SM	12572	0.29
1432	w/o MS2:SM 77:12;2O	[M+H]+	9.204	1306.05	1306.06	C82H143N2O6P	SM	12585	0.522
1157	w/o MS2:SM 77:15;2O	[M+Na]+	9.789	1300.03	1300.01	C82H137N2O6P	SM	12576	0.109
852	w/o MS2:SM 77:4;2O	[M+H]+	9.882	1322.16	1322.18	C82H159N2O6P	SM	12601	0.029
1025	w/o MS2:SM 77:9;2O	[M+H]+	9.733	1312.1	1312.1	C82H149N2O6P	SM	12592	0.08
1000	w/o MS2:SM 78:10;2O	[M+H]+	9.677	1324.1	1324.1	C83H149N2O6P	SM	12605	0.188
661	w/o MS2:SM 78:11;2O	[M+H]+	9.5	1322.07	1322.09	C83H147N2O6P	SM	12599	0.514
335	w/o MS2:SM 78:9;2O	[M+Na]+	9.861	1326.11	1326.12	C83H151N2O6P	SM	12607	0.63
1341	w/o MS2:SM 79:10;2O	[M+H]+	9.74	1338.11	1338.12	C84H151N2O6P	SM	12615	0.457
934	w/o MS2:SM 79:11;2O	[M+H]+	9.626	1336.09	1336.1	C84H149N2O6P	SM	12611	0.37
765	w/o MS2:SM 79:3;2O	[M+H]+	10.192	1352.22	1352.23	C84H165N2O6P	SM	12638	0.022
1011	w/o MS2:SM 8:0;2O/22:2	[M+H]+	0.985	645.498	645.497	C35H69N2O6P	SM	6534	0.065
1188	w/o MS2:SM 8:0;2O/24:2	[M+H]+	2.251	673.528	673.528	C37H73N2O6P	SM	7295	0.007
614	w/o MS2:SM 8:0;2O/35:0	[M+H]+	11.709	831.729	831.731	C48H99N2O6P	SM	10600	0.014
1421	w/o MS2:SM 8:0;2O/36:0	[M+H]+	11.861	845.745	845.747	C49H101N2O6P	SM	10780	0.029
449	w/o MS2:SM 8:0;2O/39:0	[M+H]+	11.491	887.784	887.794	C52H107N2O6P	SM	11434	0.043
1016	w/o MS2:SM 8:0;2O/41:0	[M+H]+	11.82	915.831	915.825	C54H111N2O6P	SM	11751	0.094
1529	w/o MS2:SM 8:0;2O/42:0	[M+H]+	11.385	929.826	929.841	C55H113N2O6P	SM	11895	0.058
1634	w/o MS2:SM 8:0;2O/43:0	[M+H]+	12.03	943.856	943.857	C56H115N2O6P	SM	11986	0.058
748	w/o MS2:SM 8:1;2O/24:6	[M+H]+	9.787	663.45	663.45	C37H63N2O6P	SM	7075	0.116
1398	w/o MS2:SM 8:1;2O/26:6	[M+H]+	7.473	691.48	691.481	C39H67N2O6P	SM	7856	0.058
1462	w/o MS2:SM 8:1;2O/26:7	[M+H]+	10.202	689.466	689.465	C39H65N2O6P	SM	7788	0.014
1731	w/o MS2:SM 8:1;2O/28:3	[M+H]+	9.861	725.563	725.559	C41H77N2O6P	SM	8718	0.007
1414	w/o MS2:SM 8:1;2O/28:7	[M+H]+	8.544	717.504	717.497	C41H69N2O6P	SM	8567	0.022
911	w/o MS2:SM 8:1;2O/30:6	[M+H]+	8.554	747.545	747.544	C43H75N2O6P	SM	9194	0.043
1647	w/o MS2:SM 8:1;2O/34:6	[M+H]+	9.715	803.607	803.606	C47H83N2O6P	SM	10171	0.261
792	w/o MS2:SM 8:1;2O/36:1	[M+H]+	10.341	841.707	841.716	C49H97N2O6P	SM	10736	0.014
1239	w/o MS2:SM 8:1;2O/37:0	[M+H]+	12.076	857.747	857.747	C50H101N2O6P	SM	10997	0.014
265	w/o MS2:SM 8:1;2O/38:0	[M+H]+	11.276	871.754	871.763	C51H103N2O6P	SM	11186	0.043
1108	w/o MS2:SM 8:1;2O/38:2	[M+H]+	10.794	867.732	867.731	C51H99N2O6P	SM	11136	0.029
1612	w/o MS2:SM 8:1;2O/38:9	[M+H]+	11.743	853.621	853.622	C51H85N2O6P	SM	10933	0.167
1787	w/o MS2:SM 8:1;2O/40:10	[M+H]+	9.699	879.642	879.637	C53H87N2O6P	SM	11302	0.007
971	w/o MS2:SM 8:1;2O/40:6	[M+H]+	10.474	887.702	887.7	C53H95N2O6P	SM	11424	0.051
408	w/o MS2:SM 8:1;2O/41:0	[M+H]+	12.187	913.811	913.81	C54H109N2O6P	SM	11735	0.014
1145	w/o MS2:SM 8:1;2O/44:1	[M+H]+	12.301	953.84	953.841	C57H113N2O6P	SM	12055	0.08
1358	w/o MS2:SM 80:11;2O	[M+H]+	9.724	1350.11	1350.12	C85H151N2O6P	SM	12629	0.355
968	w/o MS2:SM 80:12;2O	[M+H]+	9.558	1348.1	1348.1	C85H149N2O6P	SM	12625	0.116
1296	w/o MS2:SM 81:12;2O	[M+H]+	9.677	1362.12	1362.12	C86H151N2O6P	SM	12653	0.065
725	w/o MS2:SM 9:0;2O/22:2	[M+H]+	0.913	659.512	659.512	C36H71N2O6P	SM	6944	0.007
593	w/o MS2:SM 9:1;2O/22:1	[M+H]+	3.75	659.513	659.512	C36H71N2O6P	SM	6947	0.014
1342	w/o MS2:SM 9:1;2O/38:1	[M+H]+	10.676	883.765	883.763	C52H103N2O6P	SM	11369	0.007
546	w/o MS2:SM 9:1;2O/38:2	[M+H]+	11.391	879.735	879.731	C52H99N2O6P	SM	11304	0.007
1135	w/o MS2:SM 9:1;2O/38:6	[M+Na]+	11.046	873.684	873.684	C52H93N2O6P	SM	11197	0.341
1297	w/o MS2:SM 9:1;2O/40:1	[M+H]+	11.078	911.79	911.794	C54H107N2O6P	SM	11717	0.029
1657	w/o MS2:SM 9:1;2O/40:6	[M+H]+	10.955	901.72	901.716	C54H97N2O6P	SM	11598	0.029
1709	w/o MS2:SM 9:1;2O/40:7	[M+H]+	10.734	899.7	899.7	C54H95N2O6P	SM	11579	0.152
1436	w/o MS2:SM 9:1;2O/42:7	[M+Na]+	11.375	927.731	927.731	C56H99N2O6P	SM	11876	0.058
245	w/o MS2:TAG 10:0_10:0_18:4	[M+H]+	8.96	676.55	676.551	C41H70O6	TAG	7347	0.92
262	w/o MS2:TAG 10:0_10:0_18:5	[M+H]+	9.658	674.537	674.535	C41H68O6	TAG	7314	0.007
191	w/o MS2:TAG 10:0_10:0_20:4	[M+H]+	9.474	704.581	704.582	C43H74O6	TAG	8224	0.616
415	w/o MS2:TAG 10:0_16:0_18:5	[M+H]+	9.502	758.622	758.629	C47H80O6	TAG	9365	0.196
948	w/o MS2:TAG 10:0_16:0_18:5	[M+H]+	9.961	763.589	763.585	C47H80O6	TAG	9452	0.043
1233	w/o MS2:TAG 10:0_18:1_28:3	[M+H]+	11.405	928.826	928.833	C59H106O6	TAG	11888	0.087
634	w/o MS2:TAG 11:0_18:5_19:1	[M+H]+	11.221	817.646	817.632	C51H86O6	TAG	10358	0.036
956	w/o MS2:TAG 11:0_20:5_38:6	[M+H]+	7.696	1101.88	1101.88	C72H118O6	TAG	12357	0.036
1136	w/o MS2:TAG 12:0_12:0_12:0	[M+H]+	14.121	656.582	656.582	C39H74O6	TAG	6768	0.022
944	w/o MS2:TAG 12:0_12:0_17:1	[M+H]+	9.926	724.653	724.645	C44H82O6	TAG	8709	0.109
1142	w/o MS2:TAG 13:0_18:0_38:5	[M+H]+	8.169	1113.98	1113.98	C72H130O6	TAG	12369	0.971
532	w/o MS2:TAG 13:0_19:0_21:2	[M+H]+	11.106	895.76	895.773	C56H104O6	TAG	11538	0.029
855	w/o MS2:TAG 13:1_13:1_19:1	[M+H]+	7.461	781.639	781.632	C48H86O6	TAG	9781	0.123
1298	w/o MS2:TAG 13:1_13:1_36:8	[M+H]+	6.955	1005.79	1005.79	C65H106O6	TAG	12220	0.268
1184	w/o MS2:TAG 13:1_14:1_30:1	[M+H]+	11.848	944.866	944.864	C60H110O6	TAG	11992	0.688
1014	w/o MS2:TAG 13:1_15:0_15:1	[M+H]+	10.923	750.661	750.661	C46H84O6	TAG	9254	0.087
716	w/o MS2:TAG 13:1_16:1_34:8	[M+Na]+	6.737	1019.81	1019.8	C66H108O6	TAG	12250	0.007
437	w/o MS2:TAG 13:1_16:4_34:5	[M+H]+	6.802	1019.8	1019.8	C66H108O6	TAG	12248	0.116
234	w/o MS2:TAG 13:1_17:2_19:2	[M+H]+	11.498	828.711	828.708	C52H90O6	TAG	10549	0.29
367	w/o MS2:TAG 13:1_19:0_19:0	[M+H]+	11.036	869.749	869.757	C54H102O6	TAG	11166	0.022
912	w/o MS2:TAG 13:1_21:1_21:1	[M+H]+	11.136	921.783	921.788	C58H106O6	TAG	11813	0.022
465	w/o MS2:TAG 14:1_16:1_20:3	[M+H]+	10.508	842.707	842.723	C53H92O6	TAG	10747	0.522
481	w/o MS2:TAG 14:1_16:4_34:9	[M+H]+	6.801	1020.8	1020.8	C67H102O6	TAG	12253	0.043
1005	w/o MS2:TAG 14:1_18:4_38:10	[M+H]+	7.728	1102.88	1102.88	C73H112O6	TAG	12358	0.029
1212	w/o MS2:TAG 14:1_22:6_36:10	[M+H]+	8.288	1131.85	1131.84	C75H112O6	TAG	12390	0.007
871	w/o MS2:TAG 15:1_15:1_15:1	[M+H]+	7.408	781.643	781.632	C48H86O6	TAG	9783	0.116
1202	w/o MS2:TAG 15:1_15:1_19:1	[M+H]+	10.498	832.744	832.739	C52H94O6	TAG	10618	0.043
1049	w/o MS2:TAG 15:1_17:2_19:2	[M+H]+	11.396	856.736	856.739	C54H94O6	TAG	10983	0.036
261	w/o MS2:TAG 15:1_18:0_18:4	[M+H]+	11.739	856.748	856.739	C54H94O6	TAG	10986	0.333
1098	w/o MS2:TAG 15:1_18:1_18:1	[M+H]+	10.784	860.779	860.77	C54H98O6	TAG	11046	0.014
1442	w/o MS2:TAG 15:1_18:1_38:7	[M+H]+	12.284	1129	1128.99	C74H126O6	TAG	12386	0.696
247	w/o MS2:TAG 15:1_19:2_19:2	[M+H]+	11.97	884.774	884.77	C56H98O6	TAG	11386	0.109
1066	w/o MS2:TAG 16:0_16:0_16:1	[M+H]+	11.101	827.713	827.71	C51H96O6	TAG	10535	0.029
405	w/o MS2:TAG 16:0_16:0_22:5	[M+H]+	11.202	898.779	898.786	C57H100O6	TAG	11576	0.036
1127	w/o MS2:TAG 16:0_17:0_38:8	[M+NH4]+	12.423	1131.02	1131	C74H128O6	TAG	12389	0.101
658	w/o MS2:TAG 16:0_17:1_18:0	[M+H]+	11.667	869.752	869.757	C54H102O6	TAG	11167	0.014
462	w/o MS2:TAG 16:0_18:0_22:5	[M+NH4]+	11.422	926.804	926.817	C59H104O6	TAG	11872	0.406
1415	w/o MS2:TAG 16:0_18:5_21:2	[M+H]+	10.071	908.785	908.77	C58H98O6	TAG	11687	0.058
1467	w/o MS2:TAG 16:0_19:0_36:7	[M+H]+	12.557	1133.04	1133.02	C74H130O6	TAG	12394	0.587
926	w/o MS2:TAG 16:1_18:0_18:5	[M+H]+	10.563	868.733	868.739	C55H94O6	TAG	11146	0.022
1062	w/o MS2:TAG 16:1_18:1_18:5	[M+H]+	10.421	866.735	866.723	C55H92O6	TAG	11121	0.326
235	w/o MS2:TAG 16:2_16:2_17:2	[M+H]+	11.284	826.703	826.692	C52H88O6	TAG	10507	0.014
1207	w/o MS2:TAG 16:2_18:5_36:4	[M+H]+	7.859	1115.88	1115.9	C73H120O6	TAG	12372	0.036
850	w/o MS2:TAG 16:4_16:4_34:7	[M+H]+	6.97	1046.8	1046.82	C69H104O6	TAG	12289	0.051
795	w/o MS2:TAG 16:4_17:0_17:0	[M+H]+	11.847	844.739	844.739	C53H94O6	TAG	10773	0.065
1007	w/o MS2:TAG 17:0_17:0_21:2	[M+H]+	11.797	918.836	918.848	C58H108O6	TAG	11787	0.087
775	w/o MS2:TAG 17:1_17:1_17:1	[M+H]+	10.541	865.737	865.726	C54H98O6	TAG	11113	0.014
804	w/o MS2:TAG 17:1_17:1_17:2	[M+H]+	11.596	858.764	858.755	C54H96O6	TAG	11021	0.051
237	w/o MS2:TAG 17:1_17:2_21:2	[M+H]+	12.191	912.805	912.801	C58H102O6	TAG	11728	0.058
1782	w/o MS2:TAG 17:1_18:0_38:6	[M+H]+	12.701	1161.06	1161.05	C76H134O6	TAG	12424	0.29
260	w/o MS2:TAG 17:1_18:3_18:3	[M+H]+	11.599	880.746	880.739	C56H94O6	TAG	11316	0.051
913	w/o MS2:TAG 17:1_19:2_19:2	[M+H]+	12.007	912.801	912.801	C58H102O6	TAG	11726	0.022
585	w/o MS2:TAG 17:1_20:0_20:0	[M+H]+	12.184	948.896	948.895	C60H114O6	TAG	12016	0.159
236	w/o MS2:TAG 17:2_17:2_17:2	[M+H]+	11.546	854.729	854.723	C54H92O6	TAG	10951	0.123
726	w/o MS2:TAG 17:2_17:2_21:2	[M+H]+	11.806	910.784	910.786	C58H100O6	TAG	11707	0.065
652	w/o MS2:TAG 18:0_18:0_20:0	[M+H]+	12.236	936.882	936.895	C59H114O6	TAG	11951	0.051
1573	w/o MS2:TAG 18:0_21:1_34:7	[M+H]+	12.573	1159.05	1159.04	C76H132O6	TAG	12420	0.609
495	w/o MS2:TAG 18:1_18:1_18:4	[M+H]+	10.934	896.762	896.77	C57H98O6	TAG	11550	0.036
1124	w/o MS2:TAG 18:1_18:5_19:2	[M+NH4]+	10.69	906.769	906.755	C58H96O6	TAG	11651	0.058
1308	w/o MS2:TAG 18:1_19:2_20:5	[M+H]+	11.002	934.797	934.786	C60H100O6	TAG	11929	0.471
1695	w/o MS2:TAG 18:1_20:4_21:0	[M+NH4]+	12.088	968.86	968.864	C62H110O6	TAG	12128	0.312
1470	w/o MS2:TAG 18:1_21:0_34:8	[M+H]+	12.437	1157.04	1157.02	C76H130O6	TAG	12418	0.87
1579	w/o MS2:TAG 19:2_19:2_19:2	[M+NH4]+	11.098	943.761	943.773	C60H104O6	TAG	11984	0.435
835	w/o MS2:TAG 8:0_10:0_18:5	[M+H]+	8.613	646.505	646.504	C39H64O6	TAG	6546	0.036
880	w/o MS2:TAG 8:0_10:0_22:6	[M+H]+	8.061	700.542	700.551	C43H70O6	TAG	8038	0.014
667	w/o MS2:TAG 8:0_10:0_38:4	[M+H]+	12.448	928.838	928.833	C59H106O6	TAG	11890	0.043
935	w/o MS2:TAG 8:0_10:0_38:4	[M+Na]+	11.889	933.785	933.788	C59H106O6	TAG	11924	0.391
894	w/o MS2:TAG 8:0_10:0_38:7	[M+H]+	11.919	922.79	922.786	C59H100O6	TAG	11825	0.036
830	w/o MS2:TAG 8:0_11:0_36:3	[M+H]+	12.073	916.824	916.833	C58H106O6	TAG	11759	0.007
773	w/o MS2:TAG 8:0_12:0_18:5	[M+H]+	9.131	674.534	674.535	C41H68O6	TAG	7312	0.029
1050	w/o MS2:TAG 8:0_12:0_38:4	[M+H]+	12.618	956.87	956.864	C61H110O6	TAG	12071	0.065
1143	w/o MS2:TAG 8:0_13:0_18:5	[M+H]+	10.214	688.553	688.551	C42H70O6	TAG	7762	0.022
514	w/o MS2:TAG 8:0_13:0_38:1	[M+Na]+	12.635	981.879	981.882	C62H118O6	TAG	12159	0.986
640	w/o MS2:TAG 8:0_13:0_38:6	[M+H]+	12.4	966.851	966.848	C62H108O6	TAG	12122	0.014
973	w/o MS2:TAG 8:0_13:1_34:1	[M+H]+	11.037	923.797	923.804	C58H108O6	TAG	11847	0.022
179	w/o MS2:TAG 8:0_14:0_18:5	[M+NH4]+	9.161	702.566	702.567	C43H72O6	TAG	8170	0.957
1208	w/o MS2:TAG 8:0_14:0_36:3	[M+Na]+	12.248	963.834	963.835	C61H112O6	TAG	12110	0.326
1375	w/o MS2:TAG 8:0_14:1_30:1	[M+H]+	10.476	881.758	881.757	C55H102O6	TAG	11334	0.08
872	w/o MS2:TAG 8:0_15:0_38:6	[M+H]+	12.574	994.884	994.88	C64H112O6	TAG	12198	0.007
842	w/o MS2:TAG 8:0_15:1_18:2	[M+H]+	10.579	720.609	720.614	C44H78O6	TAG	8647	0.043
429	w/o MS2:TAG 8:0_16:0_16:2	[M+H]+	9.687	713.556	713.569	C43H78O6	TAG	8434	0.022
1057	w/o MS2:TAG 8:0_16:0_38:1	[M+Na]+	12.872	1023.93	1023.93	C65H124O6	TAG	12265	0.63
1158	w/o MS2:TAG 8:0_16:2_18:5	[M+H]+	8.83	726.563	726.567	C45H72O6	TAG	8730	0.471
914	w/o MS2:TAG 8:0_16:4_16:4	[M+H]+	9.546	701.478	701.475	C43H66O6	TAG	8077	0.007
346	w/o MS2:TAG 8:0_16:4_18:2	[M+H]+	9.216	728.578	728.582	C45H74O6	TAG	8763	0.174
1123	w/o MS2:TAG 8:0_17:0_18:5	[M+H]+	9.707	749.57	749.569	C46H78O6	TAG	9240	0.072
633	w/o MS2:TAG 8:0_18:0_18:3	[M+H]+	10.153	762.668	762.661	C47H84O6	TAG	9449	0.014
214	w/o MS2:TAG 8:0_18:5_19:0	[M+H]+	10.928	772.646	772.645	C48H82O6	TAG	9618	0.167
228	w/o MS2:TAG 8:0_18:5_21:0	[M+H]+	11.225	800.681	800.676	C50H86O6	TAG	10140	0.428
363	w/o MS2:TAG 8:0_18:5_22:0	[M+H]+	11.354	814.693	814.692	C51H88O6	TAG	10335	0.007
957	w/o MS2:TAG 8:0_18:5_24:0	[M+H]+	10.833	847.678	847.679	C53H92O6	TAG	10796	0.022
974	w/o MS2:TAG 8:0_18:5_25:0	[M+H]+	11.554	856.744	856.739	C54H94O6	TAG	10985	0.007
1029	w/o MS2:TAG 8:0_18:5_25:0	[M+Na]+	10.452	861.697	861.694	C54H94O6	TAG	11050	0.543
939	w/o MS2:TAG 8:0_18:5_27:0	[M+H]+	10.767	889.725	889.726	C56H98O6	TAG	11456	0.507
1385	w/o MS2:TAG 8:0_18:5_29:0	[M+H]+	11.068	917.753	917.757	C58H102O6	TAG	11764	0.145
384	w/o MS2:TAG 8:0_18:5_30:0	[M+H]+	12.283	926.819	926.817	C59H104O6	TAG	11874	0.014
1335	w/o MS2:TAG 8:0_20:0_38:2	[M+H]+	12.239	1077.98	1077.98	C69H130O6	TAG	12338	0.007
1399	w/o MS2:TAG 8:0_24:2_38:10	[M+H]+	7.821	1113.88	1113.88	C73H118O6	TAG	12368	0.116
839	w/o MS2:TAG 8:0_26:1_38:10	[M+H]+	8.369	1143.93	1143.93	C75H124O6	TAG	12406	0.449
1191	w/o MS2:TAG 8:0_27:0_38:5	[M+H]+	8.775	1170.04	1170.04	C76H138O6	TAG	12428	0.783
863	w/o MS2:TAG 8:0_8:0_11:0	[M+H]+	5.85	530.441	530.442	C30H56O6	TAG	4274	0.029
494	w/o MS2:TAG 8:0_8:0_15:0	[M+H]+	7.539	586.508	586.504	C34H64O6	TAG	5235	0.065
1533	w/o MS2:TAG 8:0_8:0_16:1	[M+H]+	7.412	598.501	598.504	C35H64O6	TAG	5380	0.159
1149	w/o MS2:TAG 8:0_8:0_16:3	[M+H]+	7.929	594.476	594.473	C35H60O6	TAG	5350	0.167
1096	w/o MS2:TAG 8:0_8:0_16:4	[M+H]+	6.968	592.458	592.457	C35H58O6	TAG	5313	0.109
980	w/o MS2:TAG 8:0_8:0_17:2	[M+H]+	8.19	615.468	615.46	C36H64O6	TAG	5844	0.007
1091	w/o MS2:TAG 8:0_8:0_18:1	[M+H]+	9.335	631.496	631.491	C37H68O6	TAG	6214	0.022
506	w/o MS2:TAG 8:0_8:0_19:0	[M+H]+	8.788	642.567	642.567	C38H72O6	TAG	6410	0.087
1231	w/o MS2:TAG 8:0_8:0_20:0	[M+H]+	15.018	656.58	656.582	C39H74O6	TAG	6760	0.007
1234	w/o MS2:TAG 8:0_8:0_20:0	[M+H]+	10.087	661.538	661.538	C39H74O6	TAG	7031	0.022
76	w/o MS2:TAG 8:0_8:0_20:3	[M+NH4]+	8.681	650.536	650.535	C39H68O6	TAG	6604	0.609
527	w/o MS2:TAG 8:0_8:0_20:3	[M+H]+	9.821	655.488	655.491	C39H68O6	TAG	6683	0.014
297	w/o MS2:TAG 8:0_8:0_20:4	[M+H]+	9.597	648.528	648.52	C39H66O6	TAG	6574	0.043
920	w/o MS2:TAG 8:0_8:0_21:2	[M+H]+	8.992	666.566	666.567	C40H72O6	TAG	7164	0.007
587	w/o MS2:TAG 8:0_8:0_22:5	[M+H]+	8.476	674.534	674.535	C41H68O6	TAG	7313	0.188
558	w/o MS2:TAG 8:0_8:0_22:6	[M+H]+	4.868	672.52	672.52	C41H66O6	TAG	7239	0.072
341	w/o MS2:TAG 8:0_8:0_24:1	[M+H]+	9.971	715.581	715.585	C43H80O6	TAG	8488	0.022
540	w/o MS2:TAG 8:0_8:0_24:2	[M+H]+	9.65	713.574	713.569	C43H78O6	TAG	8437	0.007
501	w/o MS2:TAG 8:0_8:0_28:1	[M+H]+	10.659	771.643	771.647	C47H88O6	TAG	9596	0.007
992	w/o MS2:TAG 8:0_8:0_28:3	[M+H]+	8.294	762.66	762.661	C47H84O6	TAG	9448	0.022
1054	w/o MS2:TAG 8:0_8:0_28:6	[M+H]+	9.643	761.571	761.569	C47H78O6	TAG	9425	0.029
915	w/o MS2:TAG 8:0_8:0_28:7	[M+Na]+	8.689	754.6	754.598	C47H76O6	TAG	9295	0.145
877	w/o MS2:TAG 8:0_8:0_30:3	[M+H]+	8.847	790.692	790.692	C49H88O6	TAG	9946	0.022
595	w/o MS2:TAG 8:0_8:0_30:6	[M+H]+	10.807	784.651	784.645	C49H82O6	TAG	9821	0.022
1154	w/o MS2:TAG 8:0_8:0_32:0	[M+H]+	12.48	824.77	824.77	C51H98O6	TAG	10487	0.029
1036	w/o MS2:TAG 8:0_8:0_32:2	[M+H]+	11.627	820.74	820.739	C51H94O6	TAG	10398	0.297
463	w/o MS2:TAG 8:0_8:0_33:0	[M+H]+	10.852	843.742	843.741	C52H100O6	TAG	10760	0.051
677	w/o MS2:TAG 8:0_8:0_34:8	[M+H]+	11.269	841.639	841.632	C53H86O6	TAG	10730	0.014
447	w/o MS2:TAG 8:0_8:0_36:1	[M+H]+	11.798	883.771	883.773	C55H104O6	TAG	11372	0.014
637	w/o MS2:TAG 8:0_8:0_36:2	[M+H]+	11.424	876.802	876.801	C55H102O6	TAG	11264	0.007
824	w/o MS2:TAG 8:0_8:0_36:3	[M+H]+	11.882	874.782	874.786	C55H100O6	TAG	11215	0.254
397	w/o MS2:TAG 8:0_8:0_36:6	[M+H]+	11.661	868.734	868.739	C55H94O6	TAG	11147	0.065
1008	w/o MS2:TAG 8:0_8:0_38:6	[M+NH4]+	11.975	901.728	901.726	C57H98O6	TAG	11601	0.043
1030	w/o MS2:TAG 8:0_8:0_38:7	[M+H]+	11.965	899.71	899.71	C57H96O6	TAG	11581	0.007
986	w/o MS2:TAG 8:0_8:0_38:8	[M+H]+	11.626	897.706	897.694	C57H94O6	TAG	11556	0.014
1165	w/o MS2:TAG 8:0_8:0_38:9	[M+H]+	10.757	890.73	890.723	C57H92O6	TAG	11463	0.094
864	w/o MS2:TAG 8:0_9:0_16:3	[M+H]+	8.831	608.491	608.488	C36H62O6	TAG	5668	0.072
158	w/o MS2:TAG 8:0_9:0_16:4	[M+H]+	8.828	606.479	606.473	C36H60O6	TAG	5637	0.217
147	w/o MS2:TAG 8:0_9:0_18:4	[M+H]+	9.357	634.507	634.504	C38H64O6	TAG	6296	0.362
584	w/o MS2:TAG 8:0_9:0_20:3	[M+H]+	9.807	664.544	664.551	C40H70O6	TAG	7122	0.022
918	w/o MS2:TAG 8:0_9:0_20:3	[M+Na]+	8.972	669.504	669.506	C40H70O6	TAG	7201	0.203
720	w/o MS2:TAG 8:0_9:0_22:2	[M+H]+	10.288	694.6	694.598	C42H76O6	TAG	7942	0.072
642	w/o MS2:TAG 8:0_9:0_22:3	[M+H]+	9.446	697.536	697.538	C42H74O6	TAG	7971	0.051
673	w/o MS2:TAG 8:0_9:0_22:4	[M+H]+	9.226	690.567	690.567	C42H72O6	TAG	7833	0.014
407	w/o MS2:TAG 8:0_9:0_24:2	[M+H]+	10.358	722.63	722.629	C44H80O6	TAG	8678	0.551
172	w/o MS2:TAG 8:0_9:0_24:6	[M+H]+	9.974	714.569	714.567	C44H72O6	TAG	8458	0.138
362	w/o MS2:TAG 8:0_9:0_26:1	[M+H]+	10.973	752.676	752.676	C46H86O6	TAG	9283	0.051
530	w/o MS2:TAG 8:0_9:0_26:2	[M+H]+	10.694	750.659	750.661	C46H84O6	TAG	9252	0.13
901	w/o MS2:TAG 8:0_9:0_26:3	[M+H]+	9.673	748.644	748.645	C46H82O6	TAG	9230	0.543
995	w/o MS2:TAG 8:0_9:0_26:6	[M+H]+	9.448	747.553	747.553	C46H76O6	TAG	9195	0.007
364	w/o MS2:TAG 8:0_9:0_28:1	[M+H]+	11.269	780.713	780.708	C48H90O6	TAG	9773	0.007
1213	w/o MS2:TAG 8:0_9:0_28:1	[M+H]+	10.021	785.664	785.663	C48H90O6	TAG	9835	0.007
434	w/o MS2:TAG 8:0_9:0_28:2	[M+H]+	11.007	778.691	778.692	C48H88O6	TAG	9738	0.232
900	w/o MS2:TAG 8:0_9:0_28:2	[M+H]+	9.164	783.656	783.647	C48H88O6	TAG	9811	0.036
1022	w/o MS2:TAG 8:0_9:0_28:3	[M+H]+	11.182	776.676	776.676	C48H86O6	TAG	9712	0.036
817	w/o MS2:TAG 8:0_9:0_28:4	[M+H]+	10.931	774.661	774.661	C48H84O6	TAG	9659	0.022
388	w/o MS2:TAG 8:0_9:0_30:2	[M+H]+	11.304	806.722	806.723	C50H92O6	TAG	10220	0.036
1416	w/o MS2:TAG 8:0_9:0_30:3	[M+H]+	10.426	804.704	804.708	C50H90O6	TAG	10195	0.094
843	w/o MS2:TAG 8:0_9:0_30:4	[M+H]+	11.226	802.693	802.692	C50H88O6	TAG	10167	0.029
229	w/o MS2:TAG 8:0_9:0_30:6	[M+H]+	10.985	798.664	798.661	C50H84O6	TAG	10101	0.087
1072	w/o MS2:TAG 8:0_9:0_32:3	[M+H]+	11.513	832.733	832.739	C52H94O6	TAG	10616	0.022
337	w/o MS2:TAG 8:0_9:0_32:4	[M+H]+	11.707	830.725	830.723	C52H92O6	TAG	10584	0.036
299	w/o MS2:TAG 8:0_9:0_34:1	[M+H]+	12.035	864.799	864.801	C54H102O6	TAG	11100	0.022
831	w/o MS2:TAG 8:0_9:0_34:3	[M+H]+	11.782	860.768	860.77	C54H98O6	TAG	11044	0.014
359	w/o MS2:TAG 8:0_9:0_34:4	[M+H]+	11.293	863.712	863.71	C54H96O6	TAG	11080	0.101
253	w/o MS2:TAG 8:0_9:0_34:7	[M+H]+	11.337	852.711	852.708	C54H90O6	TAG	10902	0.014
478	w/o MS2:TAG 8:0_9:0_36:4	[M+H]+	11.655	886.784	886.786	C56H100O6	TAG	11419	0.007
413	w/o MS2:TAG 8:0_9:0_38:1	[M+H]+	11.563	925.822	925.819	C58H110O6	TAG	11863	0.007
825	w/o MS2:TAG 8:0_9:0_38:6	[M+H]+	10.799	915.74	915.741	C58H100O6	TAG	11747	0.051
121	w/o MS2:TAG 9:0_10:0_18:2	[M+H]+	9.277	666.566	666.567	C40H72O6	TAG	7166	0.986
678	w/o MS2:TAG 9:0_10:0_20:4	[M+H]+	9.139	690.569	690.567	C42H72O6	TAG	7835	0.043
674	w/o MS2:TAG 9:0_10:0_22:5	[M+H]+	9.276	716.562	716.582	C44H74O6	TAG	8546	0.101
444	w/o MS2:TAG 9:0_11:0_22:6	[M+H]+	8.627	728.581	728.582	C45H74O6	TAG	8764	0.297
646	w/o MS2:TAG 9:0_13:1_13:1	[M+H]+	9.456	638.542	638.535	C38H68O6	TAG	6355	0.014
626	w/o MS2:TAG 9:0_13:1_18:3	[M+Na]+	8.95	704.576	704.582	C43H74O6	TAG	8222	0.08
222	w/o MS2:TAG 9:0_16:3_16:4	[M+H]+	9.003	717.506	717.506	C44H70O6	TAG	8568	0.007
551	w/o MS2:TAG 9:0_16:3_18:5	[M+H]+	9.721	738.566	738.567	C46H72O6	TAG	8923	0.058
958	w/o MS2:TAG 9:0_16:4_16:4	[M+H]+	9.478	710.539	710.535	C44H68O6	TAG	8320	0.036
909	w/o MS2:TAG 9:0_16:4_22:6	[M+H]+	0.854	790.595	790.598	C50H76O6	TAG	9933	0.007
796	w/o MS2:TAG 9:0_18:3_18:5	[M+H]+	10.122	766.603	766.598	C48H76O6	TAG	9482	0.007
1656	w/o MS2:TAG 9:0_18:5_20:4	[M+H]+	10.34	792.614	792.614	C50H78O6	TAG	9978	0.029
826	w/o MS2:TAG 9:0_18:5_20:5	[M+H]+	6.692	790.589	790.598	C50H76O6	TAG	9915	0.007
522	w/o MS2:TAG 9:0_26:7_36:5	[M+H]+	7.749	1127.88	1127.9	C74H120O6	TAG	12381	0.109
1031	w/o MS2:TAG 9:0_9:0_19:2	[M+H]+	8.499	666.566	666.567	C40H72O6	TAG	7165	0.065
