# Supplementary material for: Changes in the lipidome of water buffalo milk during intramammary infection by non-aureus Staphylococci
Source: Sci Rep. 2022 Jun 11;12:9665. doi: 10.1038/s41598-022-13400-0 (PMC9188581; doi:10.1038/s41598-022-13400-0)
Supplement: Supplementary file 5 — Supplementary Table S3. [file 41598_2022_13400_MOESM5_ESM.xlsx]

## Sheet: Sheet1
Supplementary Table S3: Comparative analysis between lipid classes in healthy milk quarters
Comparison	Mean Difference	Discovery?	q value
CE vs. FA	-4.832	Yes	<0.0001
CE vs. TAG	-30.07	Yes	<0.0001
Cer vs. FA	-4.013	Yes	<0.0001
Cer vs. TAG	-29.25	Yes	<0.0001
CerP vs. FA	-4.243	Yes	<0.0001
CerP vs. TAG	-29.48	Yes	<0.0001
HexCer vs. FA	-4.315	Yes	<0.0001
HexCer vs. TAG	-29.55	Yes	<0.0001
DAG vs. FA	-4.395	Yes	<0.0001
DAG vs. TAG	-29.63	Yes	<0.0001
FA vs. LPC	4.779	Yes	<0.0001
FA vs. LPE	4.734	Yes	<0.0001
FA vs. MAG	4.863	Yes	<0.0001
FA vs. PC	4.21	Yes	<0.0001
FA vs. PI	4.879	Yes	<0.0001
FA vs. PS	4.832	Yes	<0.0001
FA vs. SM	4.717	Yes	<0.0001
FA vs. TAG	-25.24	Yes	<0.0001
FA vs. PE	4.755	Yes	<0.0001
LPC vs. TAG	-30.02	Yes	<0.0001
LPE vs. TAG	-29.97	Yes	<0.0001
MAG vs. TAG	-30.1	Yes	<0.0001
PC vs. TAG	-29.45	Yes	<0.0001
PI vs. TAG	-30.12	Yes	<0.0001
PS vs. TAG	-30.07	Yes	<0.0001
SM vs. TAG	-29.95	Yes	<0.0001
TAG vs. PE	29.99	Yes	<0.0001
CE vs. Cer	-0.819	No	0.7757
CE vs. CerP	-0.5882	No	0.7757
CE vs. HexCer	-0.517	No	0.7757
CE vs. DAG	-0.437	No	0.7757
CE vs. LPC	-0.05268	No	0.7757
CE vs. LPE	-0.09735	No	0.7757
CE vs. MAG	0.03165	No	0.7757
CE vs. PC	-0.6221	No	0.7757
CE vs. PI	0.04748	No	0.7757
CE vs. PS	0.0003204	No	0.7798
CE vs. SM	-0.115	No	0.7757
CE vs. PE	-0.07633	No	0.7757
Cer vs. CerP	0.2307	No	0.7757
Cer vs. HexCer	0.3019	No	0.7757
Cer vs. DAG	0.382	No	0.7757
Cer vs. LPC	0.7663	No	0.7757
Cer vs. LPE	0.7216	No	0.7757
Cer vs. MAG	0.8506	No	0.7757
Cer vs. PC	0.1969	No	0.7757
Cer vs. PI	0.8664	No	0.7757
Cer vs. PS	0.8193	No	0.7757
Cer vs. SM	0.7039	No	0.7757
Cer vs. PE	0.7426	No	0.7757
CerP vs. HexCer	0.07119	No	0.7757
CerP vs. DAG	0.1512	No	0.7757
CerP vs. LPC	0.5355	No	0.7757
CerP vs. LPE	0.4909	No	0.7757
CerP vs. MAG	0.6199	No	0.7757
CerP vs. PC	-0.03388	No	0.7757
CerP vs. PI	0.6357	No	0.7757
CerP vs. PS	0.5885	No	0.7757
CerP vs. SM	0.4732	No	0.7757
CerP vs. PE	0.5119	No	0.7757
HexCer vs. DAG	0.08004	No	0.7757
HexCer vs. LPC	0.4643	No	0.7757
HexCer vs. LPE	0.4197	No	0.7757
HexCer vs. MAG	0.5487	No	0.7757
HexCer vs. PC	-0.1051	No	0.7757
HexCer vs. PI	0.5645	No	0.7757
HexCer vs. PS	0.5174	No	0.7757
HexCer vs. SM	0.402	No	0.7757
HexCer vs. PE	0.4407	No	0.7757
DAG vs. LPC	0.3843	No	0.7757
DAG vs. LPE	0.3396	No	0.7757
DAG vs. MAG	0.4686	No	0.7757
DAG vs. PC	-0.1851	No	0.7757
DAG vs. PI	0.4845	No	0.7757
DAG vs. PS	0.4373	No	0.7757
DAG vs. SM	0.322	No	0.7757
DAG vs. PE	0.3607	No	0.7757
LPC vs. LPE	-0.04467	No	0.7757
LPC vs. MAG	0.08434	No	0.7757
LPC vs. PC	-0.5694	No	0.7757
LPC vs. PI	0.1002	No	0.7757
LPC vs. PS	0.053	No	0.7757
LPC vs. SM	-0.06234	No	0.7757
LPC vs. PE	-0.02364	No	0.7757
LPE vs. MAG	0.129	No	0.7757
LPE vs. PC	-0.5247	No	0.7757
LPE vs. PI	0.1448	No	0.7757
LPE vs. PS	0.09767	No	0.7757
LPE vs. SM	-0.01767	No	0.7757
LPE vs. PE	0.02103	No	0.7757
MAG vs. PC	-0.6538	No	0.7757
MAG vs. PI	0.01583	No	0.7757
MAG vs. PS	-0.03133	No	0.7757
MAG vs. SM	-0.1467	No	0.7757
MAG vs. PE	-0.108	No	0.7757
PC vs. PI	0.6696	No	0.7757
PC vs. PS	0.6224	No	0.7757
PC vs. SM	0.5071	No	0.7757
PC vs. PE	0.5458	No	0.7757
PI vs. PS	-0.04716	No	0.7757
PI vs. SM	-0.1625	No	0.7757
PI vs. PE	-0.1238	No	0.7757
PS vs. SM	-0.1153	No	0.7757
PS vs. PE	-0.07665	No	0.7757
SM vs. PE	0.0387	No	0.7757
