# Supplementary material for: Changes in the lipidome of water buffalo milk during intramammary infection by non-aureus Staphylococci
Source: Sci Rep. 2022 Jun 11;12:9665. doi: 10.1038/s41598-022-13400-0 (PMC9188581; doi:10.1038/s41598-022-13400-0)
Supplement: Supplementary file 6 — Supplementary Table S4. [file 41598_2022_13400_MOESM6_ESM.xlsx]

## Sheet: Sheet1
Supplementary Table S4: The list of identified lipids in water buffalo milk
Sample	H1	H2	H3	H4	H5	H6	HSSC7	HSSC8	H9	H10	H11	H12	HSSC13	H14	H15	H16	IMI1	IMI2	IMI3	IMI4	IMI5	IMI6	IMI7	IMI8	IMI9	IMI10	IMI11	IMI12	IMI13	IMI14	IMI15	IMI16	IMI17
Name of the lipid	Healthy	Healthy	Healthy	Healthy	Healthy	Healthy	Healthy High SCC	Healthy High SCC	Healthy	Healthy	Healthy	Healthy	Healthy High SCC	Healthy	Healthy	Healthy	SM	SM	SM	SM	SM	SM	SM	SM	SM	SM	SM	SM	SM	SM	SM	SM	SM
FA 15:1	0.003	0.002	0.003	0.007	0.009	0.006	0.005	0.018	0.026	0.013	0.002	0.003	0.008	0.005	0.002	0.005	0.013	0.023	0.027	0.008	0.007	0.01	0.116	0.008	0.014	0.028	0.02	0.02	0.013	0.016	0.018	0.008	0.007
FA 16:2	0.005	0.008	0.009	0.009	0.014	0.009	0.009	0.016	0.014	0.096	0.007	0.008	0.011	0.009	0.008	0.007	0.02	0.033	0.025	0.012	0.012	0.018	0.011	0.015	0.014	0.027	0.024	0.029	0.015	0.02	0.057	0.019	0.008
FA 16:4	0.004	0.006	0.008	0.009	0.006	0.007	0.007	0.007	0.005	0.118	0.006	0.006	0.006	0.006	0.006	0.007	0.021	0.037	0.018	0.025	0.032	0.036	0.023	0.034	0.021	0.052	0.041	0.06	0.037	0.05	0.211	0.052	0.023
FA 17:2	0.009	0.01	0.008	0.013	0.018	0.014	0.011	0.031	0.035	0.009	0.008	0.01	0.015	0.011	0.006	0.007	0.017	0.032	0.028	0.009	0.008	0.014	0.012	0.012	0.015	0.033	0.03	0.035	0.018	0.022	0.03	0.017	0.011
FA 19:2	0.003	0.004	0.002	0.004	0.01	0.007	0.006	0.019	0.025	0.001	0.002	0.004	0.009	0.005	0.002	0.002	0.004	0.007	0.005	0.003	0.003	0.004	0.006	0.005	0.008	0.016	0.016	0.016	0.01	0.012	0.007	0.006	0.004
FA 21:1	0.001	0.001	0.001	0.001	0.008	0.003	0.006	0.016	0.021	0.1	0.001	0.003	0.012	0.004	0.001	0.001	0.025	0.074	0.044	0.01	0.013	0.016	0.017	0.017	0.016	0.043	0.047	0.026	0.033	0.044	0.196	0.01	0.008
FA 22:3	0.003	0.005	0.002	0.006	0.015	0.007	0.008	0.03	0.047	0.006	0.002	0.005	0.009	0.011	0.002	0.002	0.001	0.001	0.001	0.001	0.001	0.002	0.002	0.001	0.006	0.015	0.008	0.03	0.011	0.014	0.009	0.007	0.004
FA 24:1	0.001	0.002	0.001	0.002	0.006	0.005	0.003	0.011	0.016	0.214	0.013	0.002	0.005	0.002	0.002	0.002	0.015	0.032	0.019	0.006	0.005	0.007	1.137	0.009	0.004	0.01	0.02	0.009	0.008	0.012	0.073	0.003	0.003
FA 26:1	0.008	0.011	0.013	0.011	0.011	0.012	0.011	0.01	0.01	0.263	0.016	0.012	0.009	0.011	0.014	0.014	0.011	0.024	0.011	0.015	0.015	0.019	0.012	0.017	0.017	0.037	0.038	0.037	0.021	0.032	0.177	0.027	0.015
FA 26:6	0.001	0.002	0.002	0.001	0.002	0.002	0.002	0.001	0.002	0.156	0.001	0.001	0.002	0.001	0.001	0.001	0.021	0.022	0.014	0.012	0.012	0.022	0.007	0.015	0.006	0.01	0.039	0.01	0.008	0.013	0.172	0.006	0.005
FA 28:1	0.007	0.008	0.011	0.01	0.01	0.013	0.011	0.011	0.015	0.218	0.012	0.009	0.011	0.011	0.011	0.007	0.004	0.007	0.006	0.004	0.004	0.007	0.005	0.006	0.019	0.057	0.036	0.032	0.022	0.027	0.189	0.024	0.015
FA 28:3	0	0.001	0.001	0.002	0.002	0.003	0.003	0.004	0.004	0.133	0.001	0.003	0.006	0.004	0.005	0.002	0.017	0.032	0.013	0.029	0.029	0.026	0.025	0.034	0.01	0.016	0.035	0.025	0.017	0.057	0.333	0.021	0.015
FA 28:4	0.008	0.009	0.011	0.008	0.011	0.01	0.008	0.01	0.007	0.157	0.008	0.006	0.007	0.007	0.007	0.007	0.007	0.012	0.006	0.004	0.006	0.008	0.005	0.007	0.011	0.032	0.03	0.03	0.011	0.024	0.067	0.019	0.009
FA 28:5	0	0.001	0.001	0	0	0.001	0	0.001	0.001	0.216	0	0	0.001	0	0	0.001	0.017	0.029	0.015	0.02	0.017	0.022	0.009	0.017	0.003	0.007	0.004	0.004	0.003	0.006	0.127	0.002	0.004
FA 30:5	0.014	0.018	0.022	0.019	0.017	0.018	0.019	0.019	0.016	0.286	0.136	0.018	0.017	0.014	0.018	0.014	0.005	0.004	0.003	0.004	0.003	0.004	0.002	0.015	0.018	0.065	0.044	0.044	0.033	0.06	0.258	0.044	0.018
FA 30:6	0.002	0.001	0.002	0.001	0.001	0.002	0.001	0.001	0.002	0.314	0.001	0.002	0.001	0.001	0.002	0.002	0.015	0.035	0.013	0.015	0.013	0.012	0.003	0.03	0.005	0.006	0.008	0.008	0.004	0.007	0.094	0.005	0.003
FA 32:1	0.007	0.009	0.012	0.009	0.007	0.011	0.007	0.006	0.005	0.146	0.01	0.009	0.007	0.008	0.011	0.009	0.004	0.007	0.006	0.005	0.005	0.008	0.006	0.01	0.01	0.028	0.027	0.029	0.018	0.028	0.136	0.025	0.013
FA 32:7	0.005	0.011	0.007	0.012	0.013	0.011	0.009	0.021	0.01	0.085	0.01	0.007	0.011	0.009	0.009	0.006	0.041	0.059	0.022	0.028	0.035	0.034	0.026	0.038	0.02	0.071	0.069	0.085	0.037	0.06	0.228	0.041	0.027
FA 32:9	0.014	0.017	0.025	0.015	0.02	0.025	0.015	0.019	0.016	0.025	0.018	0.016	0.013	0.013	0.014	0.018	0.04	0.072	0.042	0.053	0.057	0.073	0.047	0.064	0.033	0.085	0.073	0.1	0.054	0.071	0.089	0.069	0.032
FA 34:5	0.037	0.044	0.064	0.046	0.041	0.044	0.036	0.041	0.032	1.229	0.065	0.045	0.033	0.046	0.047	0.049	0.003	0.006	0.005	0.003	0.004	0.002	0.004	0.008	0.056	0.138	0.139	0.162	0.088	0.123	0.127	0.103	0.048
FA 34:7	0.004	0.006	0.005	0.005	0.003	0.005	0.003	0.003	0.002	0.025	0.006	0.006	0.004	0.006	0.007	0.006	0.02	0.024	0.012	0.017	0.018	0.024	0.013	0.024	0.006	0.02	0.02	0.03	0.012	0.029	0.127	0.029	0.014
FA 34:9	0.004	0.005	0.007	0.005	0.005	0.006	0.005	0.007	0.006	0.467	0.006	0.006	0.005	0.005	0.005	0.007	0.032	0.05	0.029	0.037	0.033	0.04	0.026	0.043	0.016	0.052	0.042	0.062	0.027	0.036	0.204	0.042	0.025
FA 36:10	0.001	0.002	0.002	0.001	0.006	0.004	0.004	0.014	0.018	0.025	0.001	0.002	0.005	0.001	0.001	0.001	0.001	0.001	0	0.001	0.001	0.001	0.001	0.002	0.005	0.013	0.011	0.005	0.004	0.004	0.015	0.002	0.002
FA 36:7	0.006	0.007	0.007	0.008	0.022	0.017	0.015	0.036	0.039	0.066	0.008	0.009	0.014	0.01	0.007	0.004	0.001	0.004	0.003	0.002	0.001	0.002	0.003	0.003	0.02	0.043	0.027	0.038	0.019	0.026	0.019	0.02	0.008
FA 36:9	0.001	0.001	0.001	0.001	0.001	0.001	0.001	0.001	0.001	0.166	0.001	0.001	0.001	0.001	0	0.002	0.003	0.007	0.005	0.006	0.003	0.004	0.003	0.008	0.003	0.006	0.006	0.009	0.004	0.004	0.047	0.005	0.002
FA 38:1	0.004	0.005	0.007	0.006	0.005	0.007	0.006	0.004	0.004	0.087	0.006	0.005	0.005	0.006	0.008	0.006	0.005	0.006	0.004	0.006	0.005	0.007	0.004	0.007	0.007	0.022	0.017	0.018	0.012	0.02	0.115	0.02	0.01
FA 38:10	0.014	0.019	0.033	0.016	0.021	0.026	0.018	0.016	0.013	0.072	0.021	0.023	0.014	0.017	0.022	0.025	0.034	0.041	0.019	0.038	0.036	0.038	0.037	0.043	0.017	0.047	0.046	0.067	0.03	0.043	0.063	0.045	0.02
FA 38:9	0.014	0.016	0.024	0.008	0.007	0.006	0.005	0.007	0.005	0.152	0.006	0.004	0.003	0.003	0.002	0.005	0.01	0.028	0.016	0.013	0.013	0.013	0.01	0.013	0.01	0.029	0.018	0.026	0.016	0.019	0.079	0.02	0.007
FA 40:10	0.011	0.015	0.02	0.014	0.014	0.017	0.014	0.013	0.011	0.119	0.018	0.016	0.013	0.014	0.016	0.017	0.019	0.031	0.016	0.021	0.022	0.042	0.022	0.032	0.018	0.05	0.046	0.055	0.028	0.04	0.086	0.037	0.019
FA 40:6	0.007	0.008	0.012	0.008	0.008	0.009	0.008	0.006	0.006	0.167	0.008	0.007	0.006	0.008	0.009	0.008	0.003	0.005	0.003	0.004	0.004	0.004	0.003	0.003	0.008	0.036	0.028	0.029	0.015	0.027	0.11	0.024	0.011
FA 40:8	0.014	0.016	0.018	0.014	0.024	0.017	0.02	0.038	0.033	0.236	0.016	0.015	0.017	0.016	0.011	0.02	0.042	0.095	0.038	0.037	0.039	0.04	0.041	0.045	0.035	0.082	0.066	0.072	0.041	0.062	0.344	0.034	0.023
FA 40:9	0.01	0.016	0.013	0.014	0.039	0.032	0.034	0.037	0.051	0.37	0.011	0.021	0.021	0.013	0.014	0.012	0.003	0.003	0.003	0.006	0.003	0.003	0.007	0.006	0.018	0.052	0.036	0.03	0.016	0.027	0.089	0.014	0.01
FA 42:0	0.003	0.003	0.005	0.002	0.003	0.007	0.004	0.001	0.002	0.001	0.004	0.005	0.002	0.003	0.004	0.004	0.033	0.052	0.041	0.05	0.056	0.068	0.043	0.047	0.002	0.006	0.005	0.006	0.002	0.003	0.005	0.005	0.003
FA 42:10	0.008	0.011	0.014	0.01	0.017	0.011	0.012	0.017	0.009	0.058	0.018	0.012	0.014	0.012	0.013	0.014	0.006	0.011	0.007	0.006	0.006	0.024	0.007	0.01	0.014	0.036	0.037	0.037	0.026	0.045	0.086	0.037	0.013
FA 42:9	0.033	0.04	0.061	0.039	0.034	0.036	0.036	0.035	0.025	0.671	0.058	0.039	0.034	0.036	0.052	0.058	0.025	0.071	0.044	0.039	0.041	0.092	0.035	0.069	0.056	0.116	0.118	0.122	0.104	0.148	0.484	0.101	0.051
FA 44:0	0.086	0.111	0.1	0.067	0.083	0.113	0.052	0.048	0.046	0.035	0.106	0.09	0.053	0.066	0.075	0.093	0.001	0.005	0.003	0.003	0.003	0.007	0.004	0.006	0.07	0.131	0.126	0.122	0.074	0.109	0.134	0.103	0.053
FA 44:10	0.01	0.017	0.011	0.019	0.034	0.037	0.036	0.044	0.039	0.255	0.01	0.02	0.029	0.018	0.016	0.014	0.113	0.189	0.077	0.124	0.148	0.158	0.183	0.233	0.034	0.114	0.056	0.069	0.029	0.045	0.262	0.025	0.02
CE 16:1	0.047	0.05	0.04	0.038	0.046	0.038	0.042	0.066	0.067	0.04	0.034	0.045	0.046	0.046	0.032	0.026	0.043	0.03	0.052	0.035	0.035	0.033	0.043	0.031	0.034	0.072	0.04	0.031	0.029	0.026	0.012	0.021	0.015
CE 18:2	0.025	0.034	0.026	0.021	0.014	0.022	0.022	0.018	0.024	0.027	0.014	0.014	0.025	0.016	0.026	0.025	0.013	0.036	0.035	0.028	0.03	0.035	0.03	0.034	0.023	0.056	0.025	0.015	0.012	0.012	0.014	0.017	0.033
CE 18:3	0.053	0.063	0.047	0.057	0.085	0.069	0.072	0.1	0.127	0.064	0.025	0.023	0.064	0.075	0.048	0.042	0.048	0.065	0.084	0.06	0.028	0.044	0.057	0.052	0.056	0.044	0.082	0.051	0.048	0.075	0.035	0.034	0.05
Cer 34:0;2O|Cer 18:0;2O/16:0	0.012	0.012	0.009	0.012	0.062	0.038	0.05	0.059	0.064	0.018	0.012	0.011	0.022	0.017	0.012	0.01	0.014	0.017	0.022	0.021	0.012	0.016	0.032	0.024	0.016	0.042	0.02	0.014	0.013	0.014	0.01	0.007	0.009
Cer 34:1;2O|Cer 18:1;2O/16:0	0.041	0.055	0.032	0.042	0.177	0.092	0.117	0.164	0.18	0.054	0.042	0.039	0.059	0.051	0.041	0.032	0.052	0.048	0.065	0.065	0.055	0.055	0.084	0.082	0.059	0.12	0.081	0.041	0.049	0.058	0.038	0.022	0.028
Cer 38:0;2O|Cer 16:0;2O/22:0	0.03	0.032	0.027	0.026	0.061	0.056	0.049	0.046	0.044	0.023	0.025	0.026	0.024	0.032	0.034	0.028	0.035	0.023	0.034	0.022	0.02	0.027	0.032	0.024	0.025	0.024	0.03	0.025	0.034	0.031	0.022	0.02	0.019
Cer 39:0;2O|Cer 16:0;2O/23:0	0.022	0.04	0.025	0.036	0.081	0.072	0.075	0.078	0.094	0.029	0.033	0.029	0.042	0.032	0.035	0.024	0.037	0.027	0.041	0.034	0.016	0.018	0.038	0.031	0.019	0.03	0.038	0.034	0.032	0.026	0.023	0.021	0.036
Cer 39:1;2O|Cer 16:1;2O/23:0	0.011	0.033	0.014	0.01	0.059	0.029	0.043	0.079	0.046	0.02	0.013	0.014	0.024	0.029	0.033	0.026	0.016	0.01	0.023	0.022	0.007	0.009	0.019	0.017	0.014	0.024	0.024	0.013	0.021	0.018	0.018	0.015	0.015
Cer 40:0;2O|Cer 18:0;2O/22:0	0.038	0.06	0.048	0.053	0.154	0.095	0.123	0.119	0.142	0.056	0.055	0.055	0.062	0.076	0.057	0.046	0.073	0.05	0.064	0.056	0.045	0.053	0.061	0.065	0.053	0.072	0.071	0.072	0.057	0.066	0.055	0.04	0.032
Cer 40:1;2O|Cer 16:1;2O/24:0	0.032	0.029	0.025	0.019	0.074	0.05	0.067	0.065	0.044	0.016	0.022	0.017	0.017	0.021	0.037	0.01	0.023	0.015	0.031	0.018	0.02	0.031	0.031	0.024	0.023	0.035	0.021	0.019	0.03	0.034	0.018	0.015	0.017
Cer 40:1;2O|Cer 18:1;2O/22:0	0.07	0.107	0.064	0.07	0.22	0.152	0.204	0.249	0.228	0.063	0.066	0.066	0.078	0.075	0.069	0.052	0.087	0.059	0.069	0.081	0.048	0.064	0.114	0.088	0.068	0.101	0.099	0.065	0.092	0.103	0.055	0.051	0.06
Cer 41:0;2O|Cer 18:0;2O/23:0	0.03	0.029	0.027	0.034	0.075	0.063	0.083	0.076	0.06	0.037	0.029	0.037	0.036	0.046	0.038	0.026	0.032	0.051	0.067	0.041	0.021	0.026	0.038	0.039	0.024	0.036	0.036	0.036	0.04	0.029	0.026	0.031	0.021
Cer 41:1;2O|Cer 18:1;2O/23:0	0.122	0.147	0.1	0.135	0.313	0.225	0.235	0.329	0.331	0.152	0.081	0.094	0.161	0.143	0.144	0.063	0.145	0.125	0.127	0.164	0.074	0.096	0.147	0.144	0.093	0.124	0.147	0.144	0.14	0.125	0.086	0.092	0.1
Cer 42:0;2O|Cer 24:0;2O/18:0	0.022	0.025	0.024	0.038	0.057	0.052	0.059	0.048	0.074	0.045	0.041	0.032	0.029	0.05	0.033	0.022	0.036	0.025	0.045	0.04	0.03	0.035	0.036	0.033	0.025	0.035	0.041	0.034	0.039	0.045	0.031	0.029	0.027
Cer 42:1;2O|Cer 18:1;2O/24:0	0.089	0.126	0.118	0.141	0.212	0.172	0.168	0.276	0.271	0.141	0.108	0.115	0.127	0.147	0.119	0.096	0.121	0.116	0.137	0.161	0.109	0.106	0.165	0.132	0.107	0.132	0.138	0.106	0.164	0.149	0.109	0.089	0.098
Cer 43:1;2O|Cer 19:1;2O/24:0	0.027	0.035	0.022	0.026	0.034	0.034	0.036	0.043	0.052	0.019	0.016	0.021	0.023	0.041	0.03	0.024	0.031	0.015	0.029	0.024	0.01	0.016	0.022	0.013	0.011	0.019	0.031	0.026	0.037	0.033	0.026	0.017	0.021
Cer 52:3;4O|Cer 16:1;2O/36:2;2O	0.089	0.112	0.103	0.088	0.084	0.121	0.113	0.093	0.088	0.123	0.12	0.083	0.081	0.138	0.135	0.102	0.127	0.112	0.155	0.158	0.124	0.156	0.155	0.13	0.116	0.15	0.156	0.13	0.123	0.135	0.095	0.116	0.156
Cer 53:5;4O	0.052	0.064	0.074	0.06	0.057	0.054	0.046	0.049	0.041	0.056	0.069	0.05	0.043	0.053	0.068	0.062	0.08	0.034	0.075	0.057	0.074	0.07	0.063	0.065	0.056	0.031	0.028	0.036	0.013	0.04	0.038	0.063	0.038
CerP 32:0;2O|CerP 14:0;2O/18:0	0.091	0.117	0.078	0.091	0.276	0.253	0.283	0.37	0.39	0.126	0.058	0.06	0.189	0.16	0.08	0.093	0.1	0.119	0.132	0.143	0.066	0.077	0.149	0.107	0.171	0.339	0.246	0.144	0.081	0.092	0.053	0.038	0.08
DAG 20:0|DAG 10:0_10:0	0.019	0.029	0.017	0.028	0.042	0.041	0.027	0.094	0.098	0.019	0.012	0.016	0.027	0.036	0.017	0.033	0.055	0.041	0.071	0.026	0.018	0.018	0.034	0.028	0.041	0.059	0.043	0.035	0.016	0.016	0.009	0.01	0.026
DAG 20:0|DAG 8:0_12:0	0.152	0.165	0.101	0.564	0.187	0.237	0.117	0.527	0.591	0.138	0.073	0.102	0.216	0.402	0.118	0.186	0.431	0.443	0.749	0.18	0.208	0.21	0.46	0.377	0.325	0.71	0.332	0.306	0.101	0.108	0.048	0.047	0.117
DAG 22:0|DAG 10:0_12:0	0.012	0.016	0.01	0.013	0.054	0.042	0.046	0.091	0.086	0.012	0.008	0.01	0.035	0.014	0.01	0.022	0.019	0.019	0.016	0.014	0.008	0.009	0.017	0.012	0.018	0.029	0.022	0.006	0.005	0.009	0.004	0.004	0.015
DAG 22:0|DAG 8:0_14:0	0.026	0.03	0.02	0.034	0.082	0.069	0.065	0.123	0.138	0.032	0.02	0.024	0.061	0.04	0.025	0.04	0.049	0.053	0.064	0.04	0.026	0.027	0.054	0.042	0.051	0.07	0.058	0.027	0.018	0.023	0.009	0.01	0.026
DAG 24:0|DAG 10:0_14:0	0.079	0.112	0.066	0.083	0.304	0.286	0.308	0.46	0.501	0.089	0.069	0.069	0.206	0.106	0.069	0.165	0.164	0.164	0.199	0.123	0.084	0.084	0.17	0.127	0.184	0.307	0.211	0.105	0.052	0.063	0.034	0.035	0.127
DAG 24:0|DAG 8:0_16:0	0.077	0.102	0.068	0.11	0.269	0.193	0.185	0.351	0.282	0.098	0.076	0.081	0.16	0.104	0.08	0.128	0.169	0.162	0.207	0.129	0.106	0.113	0.206	0.139	0.159	0.294	0.169	0.113	0.061	0.073	0.039	0.041	0.097
DAG 24:1|DAG 10:0_14:1	0.136	0.142	0.082	0.288	0.138	0.227	0.162	0.619	0.697	0.122	0.058	0.072	0.329	0.217	0.081	0.162	0.345	0.28	0.392	0.179	0.091	0.104	0.231	0.173	0.191	0.24	0.303	0.222	0.08	0.096	0.042	0.038	0.113
DAG 25:0|DAG 10:0_15:0	0.014	0.015	0.011	0.015	0.044	0.037	0.035	0.078	0.088	0.017	0.01	0.01	0.027	0.02	0.012	0.019	0.022	0.023	0.029	0.018	0.013	0.013	0.026	0.019	0.021	0.036	0.026	0.017	0.01	0.013	0.007	0.007	0.016
DAG 26:0|DAG 12:0_14:0	0.248	0.321	0.215	0.338	0.851	0.726	0.78	1.238	1.484	0.328	0.26	0.244	0.594	0.391	0.24	0.461	0.558	0.6	0.723	0.444	0.313	0.325	0.669	0.515	0.565	0.958	0.66	0.345	0.176	0.226	0.115	0.121	0.371
DAG 26:1|DAG 8:0_18:1	0.101	0.13	0.074	0.141	0.258	0.255	0.24	0.606	0.668	0.122	0.068	0.079	0.269	0.176	0.076	0.18	0.21	0.216	0.296	0.169	0.085	0.095	0.211	0.163	0.18	0.263	0.286	0.163	0.079	0.099	0.046	0.038	0.128
DAG 27:0|DAG 12:0_15:0	0.027	0.036	0.029	0.034	0.111	0.106	0.114	0.195	0.211	0.038	0.025	0.024	0.07	0.053	0.029	0.051	0.05	0.059	0.077	0.047	0.03	0.033	0.067	0.053	0.055	0.09	0.068	0.043	0.028	0.032	0.016	0.015	0.036
DAG 27:1|DAG 12:0_15:1	0.01	0.011	0.008	0.014	0.027	0.027	0.023	0.062	0.069	0.013	0.008	0.008	0.023	0.017	0.008	0.016	0.015	0.017	0.022	0.015	0.01	0.011	0.018	0.014	0.018	0.029	0.024	0.015	0.009	0.01	0.006	0.005	0.012
DAG 28:0|DAG 12:0_16:0	0.782	1.033	0.691	1.028	3.119	2.493	2.66	4.325	4.655	1.059	0.985	0.876	1.907	1.25	0.828	1.556	1.897	1.964	2.467	1.328	1.117	1.154	2.447	1.786	1.871	3.929	1.844	1.064	0.645	0.776	0.418	0.436	1.32
DAG 28:1|DAG 10:0_18:1	0.325	0.402	0.255	0.461	1.089	1.041	0.985	1.997	2.336	0.445	0.266	0.296	0.893	0.556	0.287	0.665	0.764	0.747	1.051	0.59	0.329	0.37	0.807	0.605	0.669	1.112	0.918	0.459	0.286	0.324	0.165	0.133	0.517
DAG 29:0|DAG 14:0_15:0	0.124	0.158	0.1	0.172	0.532	0.395	0.408	0.701	0.761	0.167	0.117	0.116	0.27	0.222	0.138	0.197	0.291	0.286	0.378	0.227	0.141	0.155	0.355	0.271	0.229	0.451	0.294	0.193	0.137	0.155	0.074	0.06	0.157
DAG 30:0|DAG 14:0_16:0	3.323	4.181	2.504	5.092	9.765	7.867	7.963	13.115	14.692	4.619	4.695	4.305	6.582	5.455	4.118	5.405	8.041	7.616	9.578	5.651	5.837	6.149	11.394	9.245	7.592	14.365	7.361	4.649	3.377	4.141	2.159	2.351	4.633
DAG 30:1|DAG 16:0_14:1	0.643	0.825	0.513	1.077	2.29	1.943	2.092	3.902	4.418	1.161	0.747	0.832	1.772	1.13	0.692	1.406	1.476	1.719	2.251	1.523	0.99	1.096	2.057	1.7	1.435	2.847	1.848	0.964	0.818	0.982	0.477	0.305	1.113
DAG 30:2|DAG 14:1_16:1	0.039	0.047	0.032	0.06	0.166	0.133	0.143	0.253	0.269	0.057	0.03	0.03	0.121	0.067	0.033	0.084	0.081	0.088	0.133	0.087	0.045	0.053	0.095	0.074	0.083	0.155	0.13	0.059	0.039	0.044	0.022	0.017	0.062
DAG 30:3|DAG 12:0_18:3	0.012	0.014	0.009	0.016	0.029	0.032	0.036	0.068	0.063	0.015	0.006	0.006	0.026	0.015	0.007	0.018	0.023	0.023	0.033	0.019	0.01	0.011	0.023	0.013	0.016	0.023	0.027	0.012	0.009	0.009	0.005	0.006	0.014
DAG 31:0|DAG 15:0_16:0	0.467	0.598	0.375	0.762	1.535	1.167	1.179	1.903	2.178	0.674	0.543	0.516	0.946	0.821	0.595	0.657	1.211	1.182	1.463	0.916	0.752	0.742	1.579	1.271	0.837	1.491	1.024	0.694	0.584	0.667	0.328	0.285	0.549
DAG 32:0|DAG 16:0_16:0	5.638	6.527	4.873	9.673	13.818	11.299	10.99	16.196	17.003	7.821	8.843	7.91	9.711	8.682	7.147	7.786	13.269	13.612	15.273	9.11	11.322	11.66	19.356	17.495	11.096	20.248	9.975	7.184	5.841	6.224	3.742	4.721	6.642
DAG 32:1|DAG 14:0_18:1	3.075	3.813	2.584	5.374	8.404	6.563	6.607	11.912	12.759	5.006	3.954	4.279	6.036	5.084	3.525	5.034	6.9	7.432	9.232	7	5.317	5.693	10.111	8.519	4.984	9.953	6.773	4.263	4.289	4.867	2.684	1.864	4.076
DAG 32:2|DAG 14:0_18:2	0.256	0.339	0.203	0.479	0.918	0.693	0.743	1.28	1.455	0.466	0.214	0.232	0.664	0.426	0.262	0.522	0.664	0.632	0.903	0.63	0.336	0.374	0.784	0.595	0.473	0.883	0.766	0.385	0.349	0.412	0.195	0.121	0.405
DAG 32:3|DAG 14:0_18:3	0.047	0.062	0.039	0.068	0.126	0.106	0.128	0.205	0.188	0.072	0.031	0.03	0.096	0.068	0.047	0.079	0.108	0.11	0.128	0.095	0.051	0.059	0.108	0.081	0.063	0.111	0.103	0.064	0.059	0.063	0.035	0.024	0.072
DAG 33:0|DAG 16:0_17:0	0.294	0.379	0.264	0.428	0.723	0.569	0.599	0.886	0.869	0.377	0.3	0.324	0.52	0.457	0.381	0.321	0.682	0.622	0.727	0.517	0.364	0.349	0.723	0.568	0.358	0.536	0.548	0.376	0.329	0.406	0.208	0.206	0.306
DAG 33:1|DAG 15:0_18:1	0.343	0.428	0.303	0.53	0.806	0.58	0.643	1.074	1.088	0.544	0.344	0.397	0.633	0.541	0.388	0.425	0.67	0.702	0.913	0.725	0.397	0.41	0.882	0.705	0.348	0.548	0.707	0.46	0.536	0.669	0.344	0.187	0.346
DAG 34:0|DAG 16:0_18:0	1.747	2.04	1.523	2.802	3.032	2.97	3.107	3.224	3.408	2.041	1.965	1.941	2.565	2.282	2.141	1.795	3.508	2.799	3.17	2.58	1.824	1.805	3.09	2.45	1.992	1.748	2.553	1.921	1.527	1.882	1.199	1.624	1.843
DAG 34:1|DAG 16:0_18:1	9.902	12.814	9.211	17.896	19.987	15.63	16.942	21.12	22.948	13.585	14.122	14.526	14.498	15.307	11.816	12.772	21.014	21.308	25.566	20.145	13.989	14.504	24.671	21.484	9.86	15.846	16.733	13.309	12.719	15.322	9.68	6.913	10.958
DAG 34:2|DAG 16:0_18:2	1.47	1.904	1.152	2.756	4.247	3.121	3.495	4.953	5.54	2.49	1.4	1.483	2.945	2.36	1.542	2.198	3.6	3.55	4.647	3.651	2.191	2.517	4.971	3.971	1.976	3.661	3.494	1.948	1.879	2.254	1.127	0.766	1.801
DAG 34:3|DAG 16:0_18:3	0.157	0.203	0.138	0.274	0.433	0.335	0.416	0.587	0.589	0.252	0.136	0.121	0.299	0.226	0.177	0.221	0.364	0.368	0.461	0.376	0.233	0.238	0.47	0.371	0.197	0.417	0.329	0.221	0.193	0.225	0.13	0.097	0.182
DAG 35:0|DAG 17:0_18:0	0.067	0.074	0.057	0.07	0.099	0.074	0.095	0.106	0.111	0.073	0.051	0.061	0.088	0.08	0.082	0.062	0.094	0.078	0.11	0.099	0.045	0.052	0.099	0.072	0.059	0.061	0.078	0.058	0.044	0.069	0.027	0.054	0.059
DAG 35:1|DAG 17:0_18:1	1.92	2.212	1.642	1.817	3.093	2.749	2.956	3.863	4.118	2.069	2.034	1.79	2.306	2.562	2.053	1.842	2.613	2.591	2.813	1.971	2.284	2.279	3.154	3.065	2.794	3.637	2.84	2.333	2.262	1.856	1.297	1.358	1.736
DAG 35:2|DAG 17:1_18:1	0.665	0.775	0.55	0.671	1.311	1.107	1.047	1.79	1.878	0.717	0.661	0.653	1.047	0.954	0.631	0.769	0.761	0.848	1.101	1.008	0.765	0.719	1.163	0.986	0.909	1.41	1.149	0.772	0.751	0.855	0.54	0.363	0.618
DAG 36:0|DAG 16:0_20:0	0.15	0.159	0.146	0.129	0.161	0.152	0.135	0.222	0.225	0.099	0.185	0.138	0.156	0.168	0.154	0.091	0.203	0.157	0.156	0.112	0.169	0.153	0.199	0.205	0.195	0.385	0.133	0.145	0.093	0.08	0.05	0.097	0.076
DAG 36:0|DAG 18:0_18:0	0.242	0.284	0.256	0.35	0.359	0.337	0.35	0.345	0.373	0.315	0.237	0.297	0.33	0.247	0.325	0.241	0.393	0.285	0.363	0.338	0.198	0.194	0.304	0.249	0.279	0.2	0.351	0.281	0.191	0.238	0.191	0.312	0.254
DAG 36:1|DAG 17:0_19:1	0.028	0.038	0.02	0.043	0.044	0.042	0.055	0.059	0.069	0.043	0.019	0.032	0.045	0.045	0.044	0.031	0.046	0.042	0.067	0.04	0.036	0.039	0.072	0.048	0.049	0.038	0.069	0.053	0.043	0.05	0.025	0.024	0.034
DAG 36:1|DAG 18:0_18:1	1.57	1.895	1.481	2.239	2.805	2.525	2.644	2.933	3.007	1.936	1.684	1.929	2.344	2.101	2.092	1.587	2.666	2.196	2.775	2.56	1.222	1.275	2.433	1.89	1.175	1.273	2.495	1.65	1.82	2.336	1.588	1.434	1.589
DAG 36:1|DAG 23:0_13:1	0.069	0.052	0.054	0.053	0.051	0.055	0.059	0.062	0.069	0.06	0.053	0.082	0.049	0.06	0.048	0.049	0.062	0.057	0.051	0.052	0.056	0.06	0.054	0.045	0.052	0.042	0.039	0.049	0.051	0.057	0.056	0.053	0.053
DAG 36:2|DAG 18:1_18:1	2.22	2.664	1.982	3.456	3.778	3.072	3.618	4.314	4.635	3.054	2.223	2.847	3.382	2.849	2.158	2.449	3.779	3.391	4.892	3.995	1.898	2.001	3.813	3.075	1.588	2.048	4.002	2.563	3.259	4.07	2.6	1.229	2.199
DAG 36:3|DAG 18:1_18:2	0.498	0.675	0.451	0.832	1.453	1.176	1.297	1.706	1.848	0.8	0.389	0.442	1.183	0.813	0.497	0.705	1.055	1.016	1.48	1.157	0.541	0.567	1.267	1.025	0.541	0.784	1.278	0.698	0.823	0.956	0.503	0.247	0.591
DAG 36:4|DAG 16:0_20:4	0.04	0.048	0.035	0.084	0.106	0.085	0.09	0.161	0.157	0.058	0.043	0.04	0.067	0.09	0.048	0.059	0.074	0.085	0.113	0.069	0.051	0.055	0.11	0.084	0.057	0.1	0.075	0.07	0.046	0.051	0.03	0.022	0.042
DAG 36:4|DAG 18:1_18:3	0.101	0.113	0.078	0.144	0.262	0.155	0.256	0.343	0.353	0.163	0.069	0.078	0.215	0.149	0.094	0.13	0.221	0.185	0.24	0.194	0.093	0.101	0.227	0.173	0.107	0.149	0.21	0.13	0.116	0.144	0.082	0.051	0.105
DAG 36:5|DAG 16:0_20:5	0.015	0.02	0.013	0.04	0.041	0.041	0.047	0.069	0.08	0.033	0.021	0.022	0.046	0.033	0.027	0.026	0.036	0.04	0.04	0.045	0.034	0.037	0.075	0.057	0.037	0.053	0.048	0.028	0.024	0.026	0.016	0.015	0.02
DAG 38:0|DAG 19:0_19:0	0.155	0.188	0.142	0.136	0.173	0.135	0.149	0.21	0.236	0.094	0.163	0.141	0.149	0.153	0.154	0.072	0.208	0.155	0.147	0.105	0.104	0.104	0.162	0.129	0.172	0.237	0.149	0.135	0.094	0.083	0.05	0.093	0.057
DAG 38:1|DAG 19:0_19:1	0.171	0.122	0.129	0.108	0.139	0.14	0.121	0.126	0.138	0.137	0.126	0.154	0.136	0.154	0.128	0.126	0.119	0.12	0.138	0.131	0.136	0.146	0.117	0.126	0.137	0.131	0.132	0.14	0.108	0.124	0.119	0.135	0.127
DAG 38:1|DAG 20:0_18:1	0.211	0.23	0.208	0.238	0.175	0.15	0.131	0.292	0.309	0.18	0.247	0.241	0.22	0.246	0.21	0.123	0.263	0.207	0.211	0.173	0.168	0.162	0.222	0.182	0.171	0.267	0.207	0.232	0.172	0.158	0.093	0.132	0.107
DAG 38:5|DAG 16:0_22:5	0.13	0.197	0.126	0.264	0.377	0.304	0.295	0.447	0.494	0.194	0.153	0.152	0.291	0.367	0.195	0.2	0.345	0.382	0.417	0.275	0.244	0.275	0.54	0.439	0.248	0.442	0.311	0.297	0.199	0.217	0.12	0.095	0.147
DAG 38:6|DAG 16:0_22:6	1.701	1.842	1.326	1.841	2.299	1.893	1.559	3.83	4.098	1.943	1.877	1.621	2.18	4.236	1.53	1.338	2.368	3.57	4.397	2.453	4.177	4.05	7.144	6.122	2.76	6.968	2.387	2.919	2.252	2.071	0.898	0.721	1.043
DAG 40:0|DAG 18:0_22:0	0.032	0.045	0.033	0.054	0.039	0.035	0.031	0.044	0.06	0.045	0.037	0.035	0.046	0.045	0.044	0.035	0.063	0.046	0.068	0.048	0.035	0.033	0.059	0.045	0.021	0.034	0.037	0.037	0.032	0.039	0.023	0.027	0.026
DAG 40:0|DAG 20:0_20:0	0.072	0.076	0.059	0.042	0.079	0.069	0.069	0.116	0.119	0.041	0.062	0.057	0.072	0.076	0.061	0.039	0.077	0.059	0.054	0.039	0.04	0.041	0.054	0.048	0.079	0.113	0.075	0.057	0.034	0.03	0.017	0.036	0.033
DAG 40:1|DAG 22:0_18:1	0.136	0.152	0.116	0.124	0.115	0.091	0.106	0.191	0.22	0.104	0.129	0.121	0.137	0.151	0.117	0.077	0.164	0.115	0.122	0.116	0.069	0.072	0.116	0.086	0.098	0.147	0.14	0.124	0.092	0.086	0.043	0.062	0.057
DAG 40:6|DAG 16:0_24:6	0.036	0.039	0.03	0.041	0.1	0.081	0.081	0.187	0.199	0.058	0.064	0.054	0.108	0.108	0.053	0.043	0.066	0.072	0.081	0.062	0.065	0.06	0.11	0.087	0.113	0.201	0.12	0.097	0.07	0.076	0.034	0.029	0.03
DAG 40:7|DAG 18:1_22:6	0.031	0.037	0.03	0.031	0.064	0.057	0.053	0.118	0.117	0.046	0.035	0.033	0.074	0.079	0.04	0.032	0.059	0.063	0.078	0.056	0.051	0.053	0.103	0.078	0.047	0.105	0.081	0.066	0.079	0.082	0.044	0.026	0.035
DAG 41:0|DAG 10:0_31:0	7.327	5.863	3.874	4.715	6.227	8.973	5.715	7.657	11.266	6.667	3.791	4.752	13.064	8.361	12.121	6.133	7.81	6.394	10.647	7.976	6.834	10.461	5.221	5.551	9.964	11.142	7.689	6.565	5.57	7.074	2.362	5.955	7.613
DAG 41:6|DAG 19:0_22:6	0.197	0.143	0.151	0.099	0.149	0.232	0.16	0.164	0.208	0.182	0.149	0.15	0.157	0.154	0.126	0.177	0.115	0.135	0.139	0.138	0.09	0.109	0.12	0.125	0.121	0.101	0.09	0.083	0.127	0.091	0.067	0.049	0.14
DAG 42:0|DAG 21:0_21:0	0.04	0.042	0.03	0.02	0.05	0.052	0.042	0.073	0.078	0.021	0.04	0.032	0.049	0.034	0.03	0.019	0.042	0.031	0.032	0.016	0.02	0.022	0.022	0.027	0.061	0.1	0.04	0.029	0.011	0.01	0.007	0.021	0.023
DAG 42:1|DAG 21:0_21:1	0.084	0.121	0.091	0.102	0.126	0.116	0.147	0.177	0.205	0.131	0.061	0.098	0.151	0.114	0.168	0.122	0.118	0.099	0.185	0.123	0.087	0.094	0.166	0.093	0.108	0.166	0.262	0.095	0.125	0.124	0.066	0.078	0.091
DAG 42:6|DAG 14:0_28:6	0.041	0.045	0.038	0.044	0.103	0.082	0.085	0.179	0.191	0.063	0.061	0.056	0.105	0.104	0.055	0.046	0.073	0.073	0.079	0.073	0.066	0.065	0.093	0.084	0.102	0.185	0.107	0.09	0.073	0.071	0.041	0.034	0.035
DAG 42:6|DAG 16:0_26:6	0.038	0.042	0.035	0.042	0.086	0.083	0.086	0.176	0.164	0.064	0.055	0.048	0.098	0.107	0.055	0.047	0.063	0.062	0.08	0.072	0.055	0.057	0.085	0.077	0.098	0.166	0.095	0.091	0.06	0.061	0.036	0.031	0.034
DAG 42:6|DAG 18:0_24:6	0.717	0.743	0.733	0.798	0.8	0.758	0.649	1.139	1.234	0.82	0.728	0.728	0.855	1.672	0.855	0.509	0.861	1.216	1.355	0.896	1.098	0.998	1.728	1.504	0.785	0.967	0.893	1.114	0.839	0.788	0.453	0.514	0.453
DAG 42:7|DAG 18:1_24:6	0.029	0.031	0.025	0.04	0.114	0.076	0.078	0.194	0.215	0.066	0.054	0.053	0.158	0.122	0.048	0.034	0.07	0.075	0.088	0.094	0.067	0.07	0.129	0.101	0.111	0.202	0.153	0.109	0.091	0.1	0.048	0.027	0.025
DAG 44:3|DAG 22:0_22:3	0.113	0.103	0.074	0.076	0.166	0.179	0.235	0.269	0.311	0.146	0.04	0.053	0.208	0.13	0.101	0.136	0.106	0.136	0.143	0.128	0.058	0.078	0.091	0.068	0.108	0.135	0.19	0.116	0.099	0.11	0.077	0.051	0.095
DAG 44:6|DAG 16:0_28:6	0.046	0.05	0.039	0.037	0.094	0.084	0.098	0.16	0.165	0.053	0.04	0.037	0.068	0.079	0.048	0.045	0.059	0.061	0.067	0.063	0.049	0.044	0.069	0.06	0.052	0.094	0.074	0.073	0.055	0.053	0.031	0.025	0.04
DAG 44:6|DAG 18:0_26:6	0.059	0.052	0.039	0.043	0.082	0.061	0.082	0.103	0.117	0.057	0.056	0.054	0.078	0.084	0.052	0.053	0.066	0.05	0.062	0.064	0.048	0.052	0.07	0.054	0.093	0.117	0.096	0.075	0.053	0.052	0.042	0.043	0.043
DAG 45:6|DAG 21:0_24:6	0.05	0.092	0.052	0.112	0.182	0.145	0.157	0.179	0.178	0.082	0.079	0.064	0.144	0.123	0.102	0.089	0.12	0.079	0.076	0.106	0.079	0.081	0.109	0.104	0.118	0.112	0.086	0.099	0.124	0.115	0.096	0.095	0.071
DAG 46:0|DAG 15:0_31:0	0.048	0.049	0.043	0.028	0.06	0.058	0.053	0.108	0.122	0.035	0.055	0.044	0.049	0.034	0.027	0.029	0.075	0.04	0.053	0.038	0.036	0.044	0.056	0.056	0.062	0.155	0.046	0.029	0.021	0.015	0.011	0.031	0.026
DAG 46:6|DAG 12:0_34:6	0.052	0.05	0.048	0.043	0.083	0.081	0.064	0.147	0.124	0.054	0.056	0.048	0.055	0.07	0.044	0.052	0.069	0.059	0.064	0.061	0.055	0.056	0.076	0.074	0.058	0.085	0.053	0.053	0.053	0.045	0.031	0.033	0.038
DAG 46:6|DAG 16:0_30:6	0.035	0.051	0.036	0.021	0.092	0.078	0.079	0.139	0.178	0.039	0.039	0.025	0.058	0.048	0.035	0.046	0.051	0.051	0.041	0.026	0.021	0.029	0.054	0.048	0.06	0.088	0.062	0.054	0.042	0.039	0.031	0.027	0.031
DAG 46:7|DAG 18:1_28:6	0.025	0.032	0.024	0.034	0.069	0.063	0.064	0.1	0.133	0.05	0.035	0.035	0.089	0.066	0.039	0.043	0.037	0.047	0.053	0.057	0.041	0.049	0.067	0.055	0.081	0.129	0.096	0.06	0.047	0.049	0.035	0.021	0.041
DAG 47:6|DAG 15:0_32:6	0.184	0.222	0.191	0.167	0.401	0.372	0.338	0.608	0.722	0.244	0.208	0.213	0.398	0.31	0.204	0.233	0.327	0.313	0.392	0.229	0.31	0.269	0.444	0.404	0.417	0.712	0.352	0.257	0.178	0.182	0.109	0.115	0.199
DAG 48:0|DAG 14:0_34:0	0.084	0.105	0.077	0.068	0.139	0.118	0.111	0.206	0.241	0.076	0.115	0.088	0.095	0.1	0.078	0.057	0.149	0.104	0.127	0.076	0.1	0.1	0.128	0.113	0.13	0.248	0.104	0.06	0.057	0.048	0.025	0.051	0.046
DAG 48:2|DAG 14:0_34:2	0.899	0.931	0.841	0.568	1.518	1.514	1.054	1.923	1.638	1.163	0.553	0.668	1.236	1.049	0.988	0.833	1.178	0.893	1.407	1.172	0.819	1.081	0.986	0.827	0.786	1.812	1.663	0.851	1.056	1.51	0.542	0.506	0.922
DAG 48:2|DAG 18:1_30:1	0.722	0.883	0.639	0.343	0.962	1.743	1.107	1.97	0.943	0.415	0.675	0.45	1.491	0.66	0.603	0.816	0.946	1.419	1.446	1.337	0.74	1.051	0.986	0.704	1.003	1.998	2.291	1.066	0.727	1.673	0.489	0.502	0.751
DAG 48:6|DAG 16:0_32:6	0.046	0.051	0.044	0.046	0.11	0.097	0.085	0.131	0.166	0.067	0.046	0.04	0.078	0.077	0.062	0.049	0.079	0.077	0.086	0.061	0.071	0.072	0.102	0.096	0.092	0.159	0.088	0.063	0.054	0.064	0.025	0.034	0.037
DAG 48:7|DAG 18:1_30:6	0.067	0.055	0.079	0.037	0.088	0.089	0.085	0.11	0.13	0.081	0.07	0.057	0.077	0.071	0.073	0.082	0.059	0.051	0.059	0.062	0.047	0.048	0.047	0.057	0.076	0.127	0.085	0.053	0.054	0.054	0.042	0.044	0.053
DAG 50:6|DAG 16:0_34:6	0.087	0.109	0.074	0.101	0.191	0.167	0.145	0.271	0.284	0.117	0.102	0.085	0.156	0.168	0.11	0.09	0.174	0.156	0.182	0.133	0.153	0.145	0.221	0.198	0.159	0.253	0.135	0.111	0.13	0.112	0.082	0.061	0.067
DAG 50:7|DAG 18:1_32:6	0.061	0.083	0.067	0.075	0.18	0.139	0.128	0.238	0.266	0.097	0.062	0.069	0.129	0.104	0.062	0.078	0.099	0.113	0.121	0.095	0.068	0.084	0.141	0.101	0.113	0.177	0.124	0.09	0.094	0.115	0.07	0.045	0.059
DAG 52:6|DAG 16:0_36:6	0.02	0.025	0.015	0.033	0.058	0.037	0.042	0.093	0.091	0.032	0.025	0.018	0.037	0.039	0.011	0.028	0.053	0.037	0.061	0.029	0.039	0.037	0.053	0.039	0.042	0.066	0.031	0.035	0.038	0.031	0.017	0.013	0.019
DAG 52:7|DAG 18:1_34:6	0.06	0.065	0.049	0.077	0.12	0.101	0.108	0.158	0.182	0.083	0.073	0.062	0.098	0.133	0.078	0.061	0.116	0.098	0.13	0.097	0.103	0.1	0.165	0.123	0.102	0.145	0.092	0.1	0.143	0.118	0.104	0.044	0.056
FA 10:0	0.273	0.263	0.254	0.193	0.493	0.63	0.197	0.908	1.08	0.054	0.138	0.19	0.355	0.2	0.173	0.22	0.185	0.211	0.332	0.121	0.113	0.114	0.167	0.133	0.236	0.522	0.389	0.334	0.127	0.165	0.165	0.171	0.13
FA 12:0	0.933	0.86	1.076	0.654	1.82	1.929	0.735	1.912	2.883	0.04	0.528	0.876	1.053	0.669	0.711	0.822	0.589	0.956	1.58	0.484	0.439	0.545	0.414	0.537	0.822	1.803	1.411	1.126	0.535	0.676	0.299	0.732	0.483
FA 13:0	0.289	0.275	0.341	0.25	0.388	0.527	0.227	0.562	0.689	0.065	0.242	0.256	0.272	0.269	0.252	0.227	0.192	0.247	0.359	0.183	0.169	0.217	0.281	0.181	0.201	0.553	0.462	0.446	0.239	0.36	0.322	0.295	0.178
FA 14:0	14.545	19.247	16.776	11.324	22.98	29.537	10.667	29.423	39.195	2.795	10.289	13.021	13.17	11.299	11.214	11.12	11.035	19.036	28.73	10.659	10.425	12.876	7.788	11.43	12.713	33.49	23.228	23.045	11.864	16.5	16.405	16.578	10.395
FA 14:1	0.065	0.076	0.071	0.15	0.18	0.167	0.112	0.383	0.497	1.289	0.08	0.09	0.195	0.123	0.081	0.16	0.272	0.52	0.609	0.177	0.145	0.217	9.321	0.178	0.271	0.706	0.418	0.36	0.182	0.247	0.725	0.17	0.159
FA 15:0	0.28	0.361	0.396	0.893	1.791	0.742	0.64	3.477	2.414	0.285	0.272	0.544	1.096	0.903	0.378	0.344	0.774	1.417	2.099	0.605	0.588	0.605	0.565	0.617	0.707	1.945	1.652	1.457	0.806	1.011	0.597	0.811	0.53
FA 16:0	124.219	151.189	160.249	162.419	176.569	196.768	145.373	221.306	216.314	178.218	208.947	156.614	165.16	163.117	211.335	194.883	234.25	347.412	315.893	303.801	292.095	347.894	258.153	314.29	216.027	655.44	551.336	546.278	309.295	478.318	400.54	439.538	239.473
FA 16:1	0.822	1.007	0.921	1.588	1.763	1.489	1.039	3.502	3.546	129.898	0.878	1.058	1.696	1.335	0.729	1.012	7.053	20.125	16.794	6.26	6.655	9.833	11.91	8.018	3.86	12.459	16.627	11.621	7.162	7.494	6.264	4.839	3.756
FA 17:0	0.246	0.219	0.211	0.215	0.401	0.358	0.157	0.571	0.597	0.621	0.38	0.219	0.262	0.266	0.2	0.3	1.428	2.21	3.29	1.252	1.289	1.531	1.36	1.488	1.516	5.608	3.677	2.167	1.375	2.319	1.335	1.878	1.091
FA 17:1	0.02	0.036	0.023	0.028	0.037	0.025	0.026	0.094	0.228	0.636	0.018	0.032	0.077	0.033	0.019	0.032	0.088	0.222	0.207	0.047	0.04	0.056	0.044	0.059	0.077	0.176	0.134	0.121	0.07	0.097	0.183	0.049	0.032
FA 18:0	43.483	58.11	67.633	46.474	89.254	93.958	70.881	94.828	130.48	92.052	86.638	63.848	62.825	192.078	56.506	80.224	191.34	278.881	245.502	268.272	237.601	261.197	264.993	275.724	177.043	426.094	472.634	439.012	274.238	391.12	444.115	368.228	203.493
FA 18:1	0.696	0.865	0.758	0.992	2.346	1.35	1.264	3.495	4.661	5.35	0.624	0.765	1.655	0.977	0.612	0.748	0.792	1.943	1.914	0.617	0.634	0.715	0.749	0.851	1.463	3.264	3.145	2.733	1.631	2.571	5.348	1.445	0.857
FA 18:2	0.597	0.806	0.509	1.103	3.571	1.862	1.74	6.947	10.155	0.484	0.58	0.763	2.555	1.275	0.5	0.718	1.879	2.772	4.453	1.073	1.091	1.452	1.38	1.407	1.997	5.081	4.034	3.319	1.805	2.57	1.941	1.174	0.914
FA 18:3	0.693	1.067	0.942	2.196	3.517	2.314	1.886	5.278	5.979	8.112	0.651	0.999	2.734	1.94	0.9	1.295	4.531	6.92	5.611	1.957	1.452	2.835	1.681	2.244	3.202	7.316	6.522	6.774	2.967	4.077	2.887	2.385	1.895
FA 18:4	0.022	0.026	0.029	0.093	0.092	0.08	0.058	0.146	0.198	0.085	0.055	0.053	0.135	0.056	0.049	0.042	0.145	0.233	0.196	0.138	0.077	0.144	0.095	0.117	0.243	0.579	0.376	0.177	0.107	0.144	0.341	0.111	0.052
FA 19:0	0.073	0.049	0.059	0.047	0.1	0.106	0.067	0.097	0.085	0.123	0.029	0.043	0.07	0.078	0.065	0.064	0.303	0.465	0.463	0.339	0.339	0.357	0.325	0.383	0.204	0.842	0.575	0.581	0.275	0.635	0.49	0.419	0.284
FA 19:1	0.003	0.004	0.003	0.006	0.013	0.008	0.014	0.066	0.084	0.887	0.003	0.013	0.032	0.015	0.003	0.029	0.2	0.38	0.35	0.068	0.053	0.074	0.077	0.078	0.107	0.289	0.201	0.233	0.137	0.196	1.149	0.076	0.059
FA 20:0	3.377	4.518	4.214	2.578	4.25	6.788	2.255	2.981	4.629	1.649	2.441	2.815	2.521	2.557	3.612	3.474	0.048	0.088	0.065	0.136	0.097	0.069	0.168	0.184	1.953	4.703	5.31	4.798	3.354	4.119	5.605	4.549	1.962
FA 20:1	0.009	0.012	0.009	0.015	0.036	0.024	0.024	0.067	0.089	0.613	0.495	0.01	0.035	0.021	0.009	0.014	0.252	0.39	0.295	0.128	0.166	0.222	0.113	0.1	0.052	0.144	0.478	0.09	0.076	0.134	1.313	0.058	0.041
FA 20:2	0.01	0.012	0.006	0.014	0.024	0.013	0.01	0.064	0.121	0.158	0.007	0.014	0.023	0.011	0.004	0.005	0.038	0.081	0.047	0.012	0.01	0.018	0.015	0.016	0.023	0.051	0.038	0.027	0.018	0.02	0.151	0.01	0.007
FA 20:3	0.018	0.036	0.032	0.042	0.097	0.052	0.049	0.229	0.214	1.049	0.036	0.033	0.208	0.077	0.021	0.032	0.243	0.415	0.319	0.094	0.083	0.155	0.126	0.135	0.205	0.382	0.509	0.328	0.186	0.243	70.28	0.14	0.086
FA 20:4	0.076	0.079	0.074	0.13	0.208	0.195	0.111	0.511	0.641	0.857	0.062	0.078	0.299	0.099	0.069	0.084	0.285	0.379	0.288	0.122	0.106	0.16	0.119	0.138	0.256	0.48	0.716	0.269	0.17	0.199	2.672	0.151	0.096
FA 20:5	0.031	0.024	0.029	0.028	0.042	0.041	0.071	0.071	0.057	0.063	0.02	0.029	0.038	0.307	0.021	0.026	0.209	0.387	0.036	0.032	0.037	0.085	0.051	0.218	0.059	0.153	0.103	0.14	0.153	0.066	0.077	0.104	0.034
FA 21:0	0.552	0.431	0.845	0.341	0.64	0.585	0.321	1.002	1.167	0.173	0.284	0.483	0.471	0.385	0.386	0.348	0.136	0.209	0.261	0.226	0.247	0.176	0.206	0.269	0.307	0.944	0.798	0.473	0.38	0.593	0.783	0.375	0.209
FA 22:0	1.07	1.343	1.247	0.825	1.273	1.925	0.693	1.228	1.936	0.345	0.74	1.045	0.785	0.762	0.877	0.869	0.243	0.319	0.287	0.476	0.39	0.348	0.296	0.337	0.541	1.607	1.416	1.353	0.762	1.322	1.343	1.266	0.594
FA 22:1	0.007	0.01	0.007	0.011	0.039	0.02	0.025	0.061	0.089	0.201	0.009	0.012	0.027	0.011	0.008	0.009	0.08	0.145	0.069	0.051	0.054	0.06	0.043	0.063	0.023	0.075	0.076	0.035	0.042	0.062	0.445	0.029	0.027
FA 22:4	0.023	0.033	0.02	0.05	0.156	0.071	0.063	0.279	0.418	0.024	0.017	0.028	0.068	0.07	0.022	0.03	0.06	0.075	0.033	0.032	0.027	0.023	0.042	0.04	0.039	0.119	0.111	0.181	0.085	0.117	0.068	0.065	0.05
FA 22:5	0.052	0.075	0.042	0.127	0.371	0.203	0.174	0.565	0.892	0.013	0.042	0.078	0.243	0.171	0.06	0.07	0.056	0.126	0.066	0.031	0.053	0.073	0.154	0.125	0.177	0.359	0.288	0.458	0.219	0.255	0.131	0.158	0.102
FA 22:6	0.028	0.037	0.029	0.039	0.135	0.093	0.077	0.189	0.25	0.109	0.032	0.041	0.084	0.061	0.032	0.039	0.047	0.145	0.094	0.036	0.04	0.069	0.047	0.047	0.057	0.134	0.128	0.168	0.109	0.163	0.139	0.064	0.048
FA 23:0	0.613	0.684	0.788	0.437	0.675	0.955	0.389	1.022	1.57	0.237	0.32	0.501	0.469	0.37	0.502	0.445	0.025	0.041	0.051	0.042	0.031	0.029	0.036	0.07	0.427	0.911	0.837	0.64	0.412	0.594	0.733	0.545	0.279
FA 24:0	3.684	4.154	4.057	2.14	3.912	3.312	1.756	2.93	3.038	1.263	2.087	2.471	2.203	2.31	2.971	3.195	0.237	0.196	0.335	0.289	0.484	0.39	0.237	0.364	1.449	4.698	3.859	4.028	2.185	3.569	3.987	3.337	1.679
FA 25:0	0.194	0.163	0.28	0.142	0.301	0.304	0.243	0.359	0.423	0.05	0.169	0.228	0.159	0.173	0.188	0.153	1.074	1.435	1.454	1.003	1.069	1.34	1.199	1.476	0.307	1.377	1.037	0.413	0.218	0.489	1.417	0.243	0.601
FA 26:0	7.466	7.246	6.799	4.204	5.709	10.083	3.504	7.029	5.142	2.104	4.599	4.995	4.342	4.457	5.518	5.342	0.2	0.259	0.248	0.118	0.204	0.197	0.127	0.195	3.242	10.048	9.286	7.265	4.727	7.42	8.833	6.196	3.3
FA 27:0	0.299	0.563	0.404	0.575	0.533	0.869	0.217	0.685	0.362	0.156	0.409	0.469	0.606	0.491	0.509	0.507	2.398	3.089	3.213	2.258	2.363	2.775	2.518	2.879	0.561	1.504	2.154	1.587	0.873	1.541	2.046	1.023	0.787
FA 28:0	10.34	12.049	12.736	7.359	9.106	17.163	5.967	10.279	8.998	3.931	5.68	8.119	7.487	8.033	8.784	8.813	0.702	0.656	0.872	1.128	1.139	1.429	1.26	1.029	6.469	21.315	16.89	14.133	8.153	13.17	16.273	9.78	6.169
FA 29:0	3.129	3.219	3.166	2.005	2.557	5.107	1.64	2.772	2.556	1.069	1.703	2.138	2.096	2.247	2.607	2.446	0.144	0.179	0.322	0.317	0.299	0.105	0.241	0.382	1.546	4.441	5.108	3.608	2.136	3.636	4.415	2.783	1.53
FA 30:0	0.364	0.519	0.516	0.616	0.762	1.131	0.405	0.41	0.594	0.201	0.497	0.58	0.403	0.358	0.608	0.655	8.762	11.437	11.974	9.467	11.103	11.175	8.564	11.991	0.642	2.632	3.733	3.859	1.085	4.362	2.493	2.015	2.327
FA 31:0	2.517	2.23	2.204	1.598	1.494	3.219	1	1.625	1.242	0.595	1.473	1.585	1.199	1.264	1.515	1.543	0.05	0.074	0.111	0.038	0.034	0.068	0.051	0.074	0.963	3.283	3.164	2.653	1.683	2.43	3.106	2.069	1.186
FA 32:0	6.854	6.884	6.253	4.5	5.227	6.393	3.347	5.431	3.597	2.481	3.228	4.591	3.909	4.221	5.382	4.841	0.018	0.024	0.197	0.048	0.024	0.064	0.071	0.068	2.99	10.218	10.275	7.586	4.529	8.003	10.122	6.07	3.475
FA 33:0	1.004	0.753	1.656	0.704	0.768	1.632	0.577	0.681	0.542	0.435	0.823	0.735	0.586	0.628	1	0.957	0.005	0.01	0.023	0.01	0.01	0.03	0.021	0.023	0.445	1.593	1.401	1.056	0.67	1.216	1.284	0.873	0.547
FA 34:0	1.88	2.141	2.557	1.134	1.52	2.729	1.874	1.428	1.266	0.616	1.402	1.44	1.103	1.303	1.61	1.124	0.006	0.007	0.02	0.007	0.007	0.008	0.018	0.391	0.908	2.345	2.772	2.128	1.325	2.046	2.624	1.603	0.837
FA 34:8	0.237	0.301	0.21	0.305	0.397	0.486	0.363	0.433	0.351	5.755	0.307	0.345	0.374	0.4	0.313	0.314	0.012	0.14	0.136	0.059	0.092	0.119	0.118	0.145	0.653	1.729	1.649	1.643	0.823	1.371	5.646	0.747	0.563
FA 36:5	0.099	0.114	0.176	0.097	0.117	0.115	0.091	0.123	0.107	2.432	0.118	0.111	0.076	0.103	0.11	0.093	0.032	0.1	0.058	0.042	0.039	0.102	0.046	0.123	0.162	0.523	0.396	0.406	0.222	0.323	1.041	0.162	0.116
FA 36:8	0.502	0.594	0.665	0.559	0.449	0.77	0.468	0.346	0.245	12.543	0.565	0.584	0.475	0.506	0.861	0.715	0.019	0.046	0.009	0.091	0.042	0.072	0.019	0.308	0.414	1.197	1.619	1.635	0.835	2.015	7.972	1.426	0.85
FA 38:5	2.382	3.088	3.98	2.952	2.701	3.326	2.522	1.953	1.696	54.626	2.565	2.59	1.775	2.356	3.326	2.8	0.347	1.066	0.689	1.294	0.977	0.832	0.995	0.806	3.527	10.838	9.506	12.154	5.682	8.465	35.03	7.127	3.563
FA 38:7	0.015	0.024	0.022	0.022	0.038	0.035	0.032	0.058	0.063	0.285	0.021	0.019	0.028	0.017	0.017	0.014	0.007	0.011	0.006	0.006	0.008	0.007	0.008	0.008	0.04	0.099	0.078	0.086	0.063	0.068	0.166	0.063	0.021
FA 38:8	0.112	0.128	0.132	0.157	0.134	0.184	0.117	0.132	0.094	2.847	0.119	0.139	0.117	0.143	0.176	0.108	0.004	0.006	0.007	0.002	0.002	0.002	0.004	0.006	0.166	0.427	0.467	0.509	0.289	0.616	2.437	0.468	0.219
FA 40:5	46.591	62.167	76.7	64.307	62.305	70.809	58.379	49.102	44.163	1236.6	50.429	52.065	43.937	47.758	65.386	54.594	16.57	12.928	15.196	11.92	29.627	37.434	13.724	20.748	79.794	211.476	251.607	223.175	112.755	163.187	677.737	133.255	65.692
FA 40:7	0.001	0.002	0.008	0.005	0.004	0.003	0.003	0.002	0.002	0.081	0.005	0.004	0.006	0.005	0.003	0.003	0.107	0.143	0.097	0.066	0.078	0.166	0.055	0.087	0.015	0.032	0.044	0.032	0.025	0.077	0.894	0.038	0.015
FA 42:12	0.032	0.031	0.01	0.056	0.091	0.043	0.052	0.377	0.523	0.362	0.01	0.03	0.085	0.034	0.011	0.012	0.038	0.068	0.052	0.058	0.018	0.027	0.099	0.042	0.128	0.488	0.286	0.112	0.059	0.093	1.07	0.021	0.027
FA 42:5	54.93	74.004	91.603	70.093	86.026	97.506	72.001	59.569	62.57	1317.74	54.192	58.473	53.525	56.136	70.823	60.044	6.604	22.173	19.179	16.988	15.265	34.174	13.688	25.853	101.908	270.956	238.625	271.308	133.067	195.877	856.574	145.182	76.492
FA 42:6	0.048	0.07	0.101	0.084	0.071	0.086	0.072	0.074	0.07	1.307	0.06	0.068	0.057	0.06	0.073	0.073	0.191	0.302	0.156	0.21	0.183	0.226	0.173	0.222	0.16	0.498	0.345	0.342	0.178	0.281	1.228	0.226	0.12
FA 42:7	0.009	0.011	0.019	0.01	0.012	0.013	0.01	0.011	0.007	0.172	0.012	0.033	0.009	0.011	0.013	0.011	0.007	0.012	0.009	0.013	0.008	0.01	0.005	0.007	0.01	0.029	0.025	0.029	0.019	0.025	0.188	0.023	0.011
FA 42:8	0.083	0.084	0.147	0.087	0.067	0.083	0.067	0.057	0.034	1.824	0.141	0.085	0.068	0.076	0.093	0.128	0.048	0.109	0.061	0.049	0.065	0.134	0.039	0.064	0.126	0.27	0.201	0.286	0.22	0.278	0.534	0.269	0.118
FA 44:12	0.154	0.148	0.062	0.416	0.508	0.404	0.291	1.245	1.403	2.406	0.063	0.175	0.503	0.224	0.073	0.173	2.141	3.367	2.047	1.373	0.682	1.396	3.18	2.069	0.995	3.092	2.553	1.331	0.915	1.464	14.155	0.29	0.277
FA 44:5	17.591	24.509	39.549	23.6	31.263	34.893	26.236	20.509	20.043	392.795	15.63	17.501	17.724	17.916	20.208	18.674	1.323	1.848	5.626	7.345	3.44	7.368	1.523	7.746	40.833	98.21	84.995	98.052	46.408	66.755	276.579	51.865	29.28
FA 44:6	0.042	0.06	0.093	0.063	0.078	0.085	0.072	0.067	0.052	1.007	0.048	0.068	0.063	0.057	0.075	0.073	0.07	0.09	0.046	0.075	0.064	0.089	0.071	0.075	0.108	0.347	0.199	0.245	0.14	0.238	1.221	0.167	0.096
FA 44:7	0.049	0.055	0.076	0.046	0.075	0.07	0.053	0.082	0.049	0.689	0.049	0.153	0.045	0.054	0.042	0.045	0.047	0.103	0.05	0.057	0.042	0.05	0.028	0.042	0.067	0.165	0.138	0.166	0.11	0.13	1.378	0.078	0.05
FA 44:8	0.009	0.01	0.012	0.011	0.015	0.016	0.013	0.015	0.01	0.128	0.009	0.018	0.009	0.012	0.01	0.014	0.022	0.041	0.021	0.038	0.017	0.027	0.012	0.019	0.013	0.029	0.025	0.035	0.02	0.024	0.206	0.022	0.013
FA 9:0	0.433	0.558	0.579	0.285	0.72	0.544	0.294	0.671	0.658	0.131	0.198	0.425	0.315	0.237	0.281	0.312	0.343	0.466	0.554	0.354	0.339	0.436	0.217	0.344	0.219	0.68	0.555	0.516	0.39	0.481	0.331	0.406	0.206
HexCer 34:1;2O|HexCer 18:1;2O/16:0	0.042	0.038	0.033	0.05	0.076	0.079	0.076	0.079	0.072	0.058	0.039	0.038	0.059	0.051	0.052	0.05	0.039	0.055	0.078	0.064	0.044	0.046	0.064	0.058	0.058	0.088	0.066	0.036	0.031	0.029	0.025	0.033	0.052
HexCer 40:0;2O	0.016	0.018	0.016	0.02	0.03	0.035	0.032	0.052	0.062	0.029	0.022	0.022	0.047	0.037	0.025	0.025	0.026	0.028	0.035	0.03	0.024	0.026	0.031	0.03	0.036	0.045	0.041	0.03	0.029	0.031	0.025	0.018	0.023
HexCer 40:1;2O|HexCer 18:1;2O/22:0	0.49	0.586	0.452	0.387	0.806	0.738	0.611	0.748	0.876	0.654	0.46	0.404	0.553	0.583	0.649	0.435	0.756	0.501	0.744	0.532	0.571	0.614	0.729	0.558	0.603	0.588	0.579	0.389	0.353	0.4	0.23	0.329	0.446
HexCer 41:1;2O|HexCer 18:1;2O/23:0	0.037	0.098	0.092	0.087	0.087	0.117	0.09	0.076	0.072	0.12	0.139	0.077	0.066	0.127	0.129	0.088	0.094	0.073	0.146	0.119	0.104	0.125	0.133	0.126	0.084	0.122	0.123	0.113	0.112	0.139	0.124	0.09	0.114
HexCer 42:1;2O|HexCer 18:1;2O/24:0	0.184	0.207	0.191	0.158	0.166	0.179	0.147	0.151	0.166	0.211	0.2	0.185	0.155	0.183	0.194	0.166	0.218	0.133	0.263	0.173	0.23	0.206	0.199	0.196	0.162	0.127	0.109	0.113	0.09	0.098	0.088	0.193	0.127
HexCer 54:11;2O|HexCer 18:1;2O/36:10	0.065	0.065	0.055	0.072	0.087	0.085	0.09	0.089	0.095	0.073	0.058	0.064	0.088	0.076	0.065	0.06	0.076	0.086	0.073	0.089	0.046	0.051	0.078	0.07	0.063	0.068	0.102	0.07	0.111	0.111	0.081	0.052	0.062
HexCer 55:11;2O	0.01	0.017	0.011	0.013	0.046	0.039	0.048	0.069	0.071	0.017	0.012	0.011	0.024	0.032	0.003	0.026	0.017	0.025	0.018	0.023	0.01	0.009	0.018	0.013	0.031	0.055	0.027	0.032	0.018	0.018	0.01	0.004	0.028
LPC 10:0	0.017	0.013	0.015	0.026	0.01	0.02	0.009	0.024	0.027	0.012	0.007	0.008	0.02	0.015	0.017	0.055	0.019	0.024	0.03	0.008	0.006	0.006	0.005	0.007	0.015	0.022	0.016	0.011	0.006	0.007	0.006	0.008	0.034
LPC 14:0	0.005	0.005	0.006	0.009	0.005	0.007	0.003	0.008	0.01	0.004	0.002	0.002	0.014	0.005	0.009	0.014	0.008	0.01	0.004	0.005	0.002	0.002	0.002	0.003	0.006	0.007	0.007	0.005	0.003	0.005	0.002	0.005	0.009
LPC 14:0	0.08	0.071	0.07	0.098	0.088	0.247	0.065	0.19	0.182	0.059	0.046	0.041	0.103	0.202	0.171	0.282	0.136	0.104	0.141	0.048	0.032	0.032	0.03	0.036	0.095	0.111	0.08	0.167	0.102	0.093	0.069	0.096	0.295
LPC 16:0	0.038	0.027	0.033	0.034	0.022	0.071	0.016	0.048	0.044	0.035	0.021	0.02	0.041	0.073	0.07	0.061	0.045	0.031	0.038	0.026	0.018	0.016	0.016	0.02	0.033	0.036	0.029	0.059	0.054	0.049	0.041	0.045	0.063
LPC 16:0/0:0	1.525	1.051	1.236	1.343	0.772	3.082	0.455	2.056	1.548	1.236	0.628	0.647	1.378	3.486	3.068	2.748	1.946	1.197	1.551	0.898	0.505	0.462	0.509	0.592	1.207	1.551	1.182	2.844	2.476	2.287	1.654	1.862	2.691
LPC 18:0	0.126	0.091	0.098	0.106	0.08	0.254	0.065	0.231	0.203	0.107	0.049	0.059	0.143	0.238	0.223	0.171	0.142	0.117	0.126	0.083	0.045	0.051	0.053	0.056	0.112	0.109	0.129	0.197	0.149	0.159	0.111	0.151	0.157
LPC 18:1/0:0	0.164	0.14	0.139	0.208	0.102	0.287	0.125	0.336	0.331	0.175	0.143	0.131	0.243	0.314	0.249	0.259	0.253	0.225	0.409	0.143	0.123	0.125	0.144	0.153	0.198	0.218	0.262	0.312	0.32	0.299	0.227	0.147	0.25
LPC 18:2	0.033	0.03	0.027	0.045	0.028	0.052	0.032	0.055	0.054	0.038	0.028	0.026	0.049	0.05	0.034	0.04	0.047	0.052	0.146	0.034	0.033	0.031	0.036	0.036	0.039	0.049	0.046	0.045	0.042	0.042	0.037	0.022	0.041
LPC 8:0/0:0	0.128	0.062	0.087	0.07	0.038	0.053	0.048	0.072	0.062	0.067	0.056	0.054	0.038	0.057	0.056	0.109	0.054	0.057	0.07	0.036	0.037	0.026	0.031	0.047	0.033	0.054	0.036	0.035	0.03	0.041	0.031	0.026	0.038
LPE 18:1	0.028	0.025	0.023	0.043	0.024	0.041	0.033	0.056	0.056	0.034	0.038	0.031	0.046	0.057	0.03	0.039	0.041	0.041	0.051	0.03	0.024	0.025	0.031	0.03	0.039	0.043	0.036	0.046	0.042	0.036	0.03	0.018	0.034
MAG 15:0	0.107	0.092	0.108	0.1	0.042	0.085	0.067	0.057	0.056	0.096	0.087	0.075	0.068	0.085	0.099	0.078	0.081	0.073	0.079	0.089	0.087	0.085	0.075	0.081	0.062	0.079	0.082	0.081	0.079	0.092	0.09	0.075	0.074
MAG 15:1	0.019	0.017	0.018	0.019	0.015	0.02	0.03	0.047	0.036	0.016	0.015	0.02	0.022	0.021	0.016	0.023	0.023	0.015	0.031	0.024	0.022	0.018	0.015	0.03	0.029	0.024	0.028	0.022	0.022	0.019	0.021	0.023	0.033
MAG 9:0	0.045	0.038	0.04	0.04	0.037	0.043	0.033	0.041	0.04	0.038	0.032	0.031	0.033	0.04	0.04	0.031	0.035	0.035	0.05	0.035	0.032	0.037	0.031	0.032	0.026	0.042	0.043	0.033	0.036	0.032	0.036	0.021	0.036
PC 24:0	0.01	0.009	0.009	0.014	0.015	0.02	0.013	0.061	0.056	0.013	0.007	0.008	0.019	0.012	0.011	0.029	0.011	0.019	0.021	0.01	0.004	0.004	0.006	0.004	0.014	0.026	0.018	0.01	0.012	0.011	0.007	0.006	0.031
PC 26:0	0.04	0.032	0.032	0.068	0.089	0.102	0.077	0.304	0.27	0.043	0.032	0.031	0.109	0.051	0.043	0.163	0.048	0.101	0.12	0.041	0.018	0.02	0.028	0.023	0.101	0.168	0.087	0.046	0.039	0.032	0.024	0.024	0.154
PC 26:0|PC 10:0_16:0	0.042	0.035	0.037	0.092	0.1	0.104	0.071	0.318	0.305	0.054	0.039	0.035	0.117	0.067	0.049	0.191	0.052	0.13	0.178	0.051	0.023	0.029	0.034	0.035	0.107	0.169	0.105	0.056	0.049	0.042	0.03	0.029	0.177
PC 26:0|PC 12:0_14:0	0.041	0.033	0.039	0.102	0.121	0.091	0.058	0.315	0.313	0.06	0.043	0.041	0.122	0.069	0.054	0.215	0.057	0.141	0.183	0.054	0.023	0.031	0.035	0.032	0.115	0.173	0.111	0.058	0.047	0.039	0.032	0.029	0.196
PC 27:0	0.011	0.011	0.01	0.019	0.022	0.026	0.022	0.048	0.042	0.013	0.011	0.01	0.024	0.021	0.012	0.027	0.012	0.022	0.028	0.013	0.007	0.009	0.009	0.009	0.019	0.026	0.023	0.018	0.013	0.011	0.011	0.009	0.028
PC 28:0	0.013	0.014	0.011	0.021	0.028	0.03	0.025	0.05	0.045	0.016	0.016	0.012	0.026	0.02	0.015	0.033	0.017	0.027	0.039	0.016	0.008	0.01	0.012	0.011	0.023	0.039	0.025	0.016	0.014	0.014	0.011	0.009	0.031
PC 28:0|PC 14:0_14:0	0.71	0.665	0.508	1.19	1.845	1.722	1.484	3.262	3.187	0.799	0.772	0.622	1.445	1.146	0.739	1.944	0.926	1.675	2.436	0.804	0.377	0.471	0.629	0.527	1.564	2.403	1.578	0.968	0.732	0.698	0.465	0.439	2.014
PC 28:1	0.016	0.016	0.015	0.024	0.021	0.028	0.024	0.082	0.083	0.019	0.021	0.021	0.029	0.025	0.019	0.051	0.016	0.028	0.039	0.019	0.012	0.014	0.014	0.015	0.027	0.036	0.025	0.022	0.018	0.018	0.016	0.015	0.047
PC 29:0	0.088	0.08	0.075	0.124	0.136	0.195	0.189	0.254	0.215	0.099	0.075	0.061	0.152	0.123	0.096	0.16	0.124	0.122	0.184	0.095	0.053	0.065	0.083	0.063	0.134	0.182	0.143	0.104	0.102	0.101	0.084	0.064	0.179
PC 30:0|PC 14:0_16:0	5.953	5.528	4.593	7.253	8.619	9.211	8.908	14.527	13.593	6.84	5.935	4.887	9.852	7.07	5.661	8.124	7.983	8.771	12.752	6.901	4.7	5.733	7.291	6.378	9.541	14.65	10.153	5.397	7.867	7.033	5.121	3.672	8.776
PC 30:1|PC 12:0_18:1	0.121	0.113	0.105	0.251	0.217	0.235	0.21	0.634	0.578	0.159	0.187	0.168	0.247	0.202	0.154	0.415	0.114	0.279	0.396	0.168	0.103	0.119	0.133	0.109	0.253	0.369	0.222	0.172	0.171	0.144	0.124	0.102	0.423
PC 31:0|PC 15:0_16:0	0.256	0.243	0.206	0.332	0.268	0.339	0.342	0.405	0.41	0.305	0.239	0.207	0.368	0.306	0.287	0.31	0.362	0.32	0.513	0.282	0.178	0.242	0.261	0.231	0.263	0.378	0.39	0.266	0.431	0.384	0.328	0.192	0.34
PC 31:1	0.044	0.044	0.043	0.056	0.058	0.072	0.061	0.111	0.102	0.054	0.043	0.045	0.064	0.063	0.044	0.057	0.044	0.056	0.083	0.055	0.044	0.048	0.053	0.049	0.061	0.076	0.061	0.05	0.059	0.055	0.046	0.036	0.05
PC 31:1	0.046	0.045	0.039	0.051	0.058	0.058	0.059	0.082	0.08	0.053	0.039	0.034	0.063	0.054	0.042	0.047	0.05	0.052	0.073	0.056	0.04	0.044	0.05	0.043	0.052	0.067	0.064	0.043	0.054	0.05	0.039	0.034	0.049
PC 32:0	0.133	0.106	0.098	0.191	0.195	0.176	0.175	0.246	0.227	0.177	0.14	0.099	0.219	0.163	0.135	0.158	0.178	0.235	0.389	0.181	0.139	0.174	0.219	0.201	0.239	0.353	0.232	0.129	0.244	0.202	0.141	0.09	0.186
PC 32:0|PC 16:0_16:0	7.728	6.723	6.033	10.466	11.325	10.382	10.173	15.459	14.294	9.658	7.732	5.981	11.987	9.453	7.86	9.013	10.314	12.351	18.516	10.061	8.377	9.842	12.309	11.109	12.943	18.83	13.176	7.646	13.161	11.082	8.073	5.53	10.625
PC 32:1	2.307	2.132	1.875	3.205	3.511	3.024	2.862	3.914	4.623	3.072	2.875	2.565	3.096	3.07	2.564	3.07	2.471	3.209	4.713	3.365	2.523	3.146	3.228	3.191	3.312	4.829	3.299	2.641	3.856	3.371	2.806	1.703	3.286
PC 32:1|PC 14:0_18:1	2.334	2.127	1.895	3.208	3.294	2.925	2.852	4.613	4.728	3.149	2.841	2.52	3.39	3.002	2.537	3.021	2.401	3.156	4.673	3.118	2.513	3.192	3.297	3.308	3.251	4.84	3.349	2.684	3.86	3.477	2.783	1.702	3.308
PC 32:2|PC 16:1_16:1	0.077	0.077	0.066	0.113	0.161	0.177	0.162	0.273	0.25	0.103	0.085	0.067	0.133	0.125	0.085	0.152	0.098	0.095	0.177	0.088	0.063	0.083	0.096	0.085	0.131	0.203	0.133	0.111	0.101	0.088	0.068	0.051	0.145
PC 33:0	0.129	0.11	0.105	0.153	0.203	0.167	0.173	0.233	0.203	0.152	0.099	0.093	0.178	0.139	0.136	0.129	0.149	0.151	0.216	0.135	0.09	0.099	0.116	0.105	0.129	0.143	0.195	0.124	0.186	0.166	0.141	0.111	0.171
PC 33:0|PC 16:0_17:0	0.226	0.201	0.205	0.265	0.244	0.193	0.246	0.311	0.296	0.23	0.174	0.162	0.266	0.212	0.216	0.225	0.28	0.218	0.403	0.244	0.153	0.181	0.203	0.186	0.197	0.208	0.279	0.202	0.323	0.331	0.278	0.171	0.222
PC 33:1	0.343	0.326	0.308	0.339	0.362	0.357	0.38	0.419	0.413	0.306	0.317	0.311	0.336	0.363	0.345	0.315	0.351	0.328	0.407	0.306	0.264	0.3	0.286	0.273	0.343	0.352	0.349	0.317	0.371	0.388	0.385	0.351	0.399
PC 33:1|PC 15:0_18:1	0.756	0.679	0.669	0.817	1.057	0.981	0.955	1.052	1.038	0.804	0.735	0.65	0.985	0.858	0.75	0.716	0.855	0.79	1.143	0.798	0.677	0.753	0.885	0.83	0.808	0.994	1.017	0.745	1.1	0.999	0.864	0.566	0.741
PC 33:2	0.025	0.026	0.021	0.03	0.047	0.046	0.041	0.062	0.054	0.033	0.02	0.02	0.037	0.037	0.025	0.026	0.033	0.03	0.047	0.033	0.022	0.023	0.033	0.028	0.029	0.04	0.037	0.029	0.036	0.034	0.027	0.016	0.025
PC 34:0|PC 16:0_18:0	1.909	1.62	1.443	2.544	2.171	2.267	2.297	2.862	2.492	2.214	1.494	1.323	2.905	2.02	2.233	1.898	2.531	2.58	3.84	2.353	1.17	1.475	1.961	1.652	2.285	2.143	3.197	1.768	3.086	2.745	2.014	1.612	2.692
PC 34:1	0.201	0.208	0.184	0.22	0.233	0.243	0.249	0.265	0.23	0.234	0.187	0.163	0.201	0.211	0.176	0.179	0.198	0.21	0.275	0.224	0.217	0.235	0.246	0.216	0.22	0.233	0.207	0.169	0.222	0.2	0.203	0.142	0.201
PC 34:1|PC 16:0_18:1	18.071	16.96	14.107	18.777	24.819	21.944	22.166	26.713	25.543	20.648	18.339	16.177	25.129	20.347	15.829	15.265	21.671	21.234	29.969	21.852	19.134	23.152	29.885	26.131	19.985	29.401	27.182	16.772	27.383	24.647	18.355	9.777	15.363
PC 34:2	0.026	0.023	0.022	0.029	0.033	0.031	0.032	0.023	0.022	0.027	0.021	0.017	0.027	0.027	0.02	0.021	0.028	0.021	0.029	0.024	0.026	0.031	0.029	0.026	0.024	0.036	0.024	0.02	0.026	0.026	0.026	0.014	0.022
PC 34:2|PC 16:0_18:2	1.216	1.148	0.925	1.454	1.693	1.768	1.76	1.555	1.437	1.361	0.935	0.781	1.463	1.474	0.953	0.912	1.594	1.124	1.88	1.446	1.376	1.648	1.753	1.677	1.342	2.058	1.491	1.179	1.61	1.442	1.255	0.642	1.041
PC 34:3	0.134	0.136	0.105	0.173	0.244	0.221	0.21	0.263	0.239	0.191	0.089	0.083	0.176	0.183	0.115	0.11	0.186	0.177	0.258	0.218	0.141	0.178	0.237	0.207	0.138	0.237	0.185	0.138	0.211	0.193	0.137	0.06	0.105
PC 35:1	0.118	0.122	0.099	0.11	0.159	0.149	0.151	0.164	0.148	0.123	0.093	0.09	0.16	0.12	0.107	0.094	0.132	0.12	0.158	0.12	0.082	0.092	0.131	0.108	0.116	0.134	0.156	0.101	0.183	0.173	0.149	0.069	0.107
PC 35:1	0.151	0.149	0.127	0.167	0.236	0.211	0.211	0.227	0.23	0.17	0.152	0.123	0.22	0.167	0.147	0.126	0.199	0.175	0.242	0.182	0.131	0.153	0.175	0.167	0.15	0.192	0.227	0.139	0.241	0.229	0.19	0.097	0.145
PC 35:2	0.068	0.066	0.06	0.065	0.084	0.086	0.081	0.121	0.119	0.08	0.071	0.068	0.098	0.075	0.063	0.055	0.068	0.071	0.096	0.078	0.055	0.07	0.088	0.077	0.068	0.087	0.092	0.06	0.121	0.108	0.086	0.036	0.053
PC 36:0|PC 18:0_18:0	0.105	0.103	0.095	0.149	0.121	0.129	0.134	0.174	0.158	0.137	0.094	0.093	0.157	0.118	0.154	0.101	0.132	0.12	0.158	0.141	0.064	0.078	0.102	0.089	0.118	0.107	0.188	0.104	0.155	0.143	0.115	0.135	0.16
PC 36:1|PC 18:0_18:1	3.915	3.767	3.093	3.546	6.173	5.973	6.384	6.801	6.247	4.317	3.901	3.477	6.659	4.471	4.005	2.984	4.63	4.338	6.556	4.484	3.355	4.143	6.044	4.976	4.014	4.961	6.914	3.682	6.016	5.841	4.277	2.434	3.263
PC 36:2|PC 18:1_18:1	3.163	2.638	2.663	3.039	3.805	3.427	3.701	4.863	4.609	3.666	4.093	3.558	4.619	3.494	3.335	2.407	3.204	3.104	4.711	3.401	2.967	3.641	3.851	3.604	3.191	3.763	4.711	3.012	7.231	6.202	5.482	2.254	2.92
PC 36:3	0.032	0.027	0.025	0.038	0.035	0.034	0.032	0.037	0.034	0.035	0.023	0.022	0.04	0.029	0.034	0.03	0.037	0.036	0.053	0.034	0.018	0.022	0.03	0.022	0.032	0.031	0.044	0.026	0.044	0.037	0.028	0.026	0.039
PC 36:3|PC 18:1_18:2	1.5	1.346	1.241	1.679	2.451	2.376	2.277	3.02	3.534	1.805	1.316	1.053	2.441	1.962	1.476	1.248	1.744	1.614	2.396	1.724	1.499	1.801	2.252	2.004	1.881	2.654	2.669	1.676	2.671	2.342	1.795	0.836	1.317
PC 36:4|PC 18:2_18:2	0.173	0.169	0.13	0.168	0.288	0.294	0.298	0.536	0.544	0.24	0.128	0.115	0.321	0.25	0.167	0.151	0.199	0.209	0.287	0.242	0.15	0.189	0.265	0.221	0.195	0.276	0.307	0.195	0.34	0.297	0.211	0.086	0.128
PC 37:1	0.028	0.023	0.023	0.023	0.027	0.041	0.038	0.035	0.049	0.027	0.022	0.021	0.042	0.026	0.025	0.018	0.03	0.034	0.037	0.027	0.022	0.025	0.027	0.019	0.026	0.024	0.042	0.026	0.038	0.037	0.031	0.017	0.02
PC 37:2	0.032	0.031	0.027	0.032	0.05	0.048	0.049	0.07	0.072	0.041	0.038	0.033	0.062	0.044	0.036	0.034	0.045	0.047	0.057	0.043	0.032	0.036	0.047	0.042	0.041	0.054	0.062	0.036	0.06	0.056	0.039	0.022	0.034
PC 38:1	0.068	0.058	0.054	0.053	0.093	0.09	0.095	0.095	0.091	0.072	0.062	0.057	0.101	0.058	0.064	0.054	0.075	0.07	0.097	0.062	0.049	0.059	0.077	0.061	0.062	0.068	0.094	0.046	0.087	0.082	0.069	0.041	0.065
PC 38:2	0.044	0.044	0.039	0.039	0.08	0.068	0.081	0.098	0.055	0.055	0.047	0.045	0.086	0.05	0.046	0.043	0.046	0.057	0.074	0.048	0.042	0.053	0.068	0.06	0.047	0.055	0.072	0.042	0.093	0.081	0.068	0.028	0.044
PC 38:3	0.027	0.028	0.022	0.031	0.035	0.039	0.046	0.044	0.039	0.025	0.022	0.018	0.033	0.027	0.025	0.018	0.032	0.029	0.039	0.025	0.024	0.026	0.032	0.029	0.025	0.025	0.03	0.024	0.036	0.033	0.026	0.016	0.018
PC 38:4	0.059	0.059	0.053	0.066	0.076	0.082	0.085	0.146	0.143	0.056	0.049	0.042	0.092	0.061	0.06	0.042	0.078	0.057	0.081	0.053	0.048	0.061	0.081	0.068	0.064	0.092	0.089	0.048	0.077	0.073	0.052	0.032	0.039
PC 38:5	0.058	0.056	0.045	0.058	0.076	0.076	0.084	0.087	0.083	0.047	0.045	0.039	0.069	0.084	0.051	0.047	0.061	0.052	0.078	0.048	0.048	0.052	0.068	0.055	0.047	0.07	0.06	0.07	0.067	0.066	0.047	0.033	0.045
PC 40:1	0.025	0.018	0.017	0.014	0.023	0.027	0.024	0.023	0.026	0.026	0.015	0.019	0.028	0.017	0.016	0.016	0.022	0.021	0.027	0.022	0.014	0.016	0.02	0.015	0.015	0.014	0.025	0.011	0.028	0.026	0.022	0.012	0.021
PC 40:2	0.059	0.038	0.043	0.023	0.016	0.025	0.02	0.006	0.012	0.035	0.04	0.035	0.019	0.025	0.03	0.019	0.018	0.014	0.018	0.032	0.007	0.015	0.01	0.009	0.009	0.002	0.007	0.009	0.013	0.011	0.02	0.021	0.029
PC 40:3	0.054	0.032	0.039	0.022	0.023	0.031	0.027	0.012	0.019	0.036	0.038	0.033	0.024	0.025	0.024	0.023	0.019	0.021	0.022	0.023	0.011	0.015	0.015	0.015	0.011	0.004	0.007	0.009	0.026	0.017	0.021	0.013	0.025
PC 47:5	0.02	0.02	0.016	0.015	0.038	0.032	0.024	0.032	0.029	0.024	0.019	0.018	0.016	0.014	0.017	0.012	0.025	0.021	0.041	0.023	0.013	0.018	0.021	0.022	0.013	0.013	0.014	0.013	0.015	0.017	0.01	0.012	0.014
PC 48:6	0.119	0.102	0.092	0.097	0.188	0.158	0.131	0.217	0.187	0.14	0.149	0.095	0.089	0.097	0.074	0.056	0.17	0.138	0.222	0.125	0.137	0.194	0.191	0.21	0.101	0.104	0.091	0.073	0.11	0.109	0.069	0.047	0.077
PE 30:1	0.0166072	0.0170888	0.0164367	0.0231349	0.0245056	0.0326061	0.0266503	0.0661353	0.0595493	0.0243239	0.0222556	0.0224339	0.0292324	0.0251225	0.0223619	0.0279864	0.0188033	0.0270958	0.0309394	0.0248644	0.0166265	0.0189055	0.0207086	0.0167776	0.0284334	0.0383942	0.0285103	0.0183081	0.0186212	0.0184978	0.015844	0.013051	0.0287237
PE 32:0|PE 16:0_16:0	0.0197546	0.0295429	0.0263029	0.0443081	0.0528709	0.0274987	0.0184431	0.141794	0.127083	0.0520743	0.0368707	0.0322223	0.0570796	0.0782325	0.0356354	0.029157	0.049523	0.0625182	0.0705527	0.0575767	0.0440911	0.0474673	0.0860264	0.0620748	0.0406745	0.0613233	0.0508448	0.0548909	0.0591096	0.0575019	0.0368805	0.0213479	0.0223064
PE 32:1	0.0973994	0.0941828	0.0800847	0.140832	0.187737	0.185549	0.167244	0.340434	0.299519	0.204454	0.183185	0.1406	0.189326	0.143948	0.115918	0.14017	0.132	0.186212	0.219096	0.205647	0.157241	0.213605	0.233792	0.207658	0.206103	0.376687	0.169684	0.106188	0.191027	0.159687	0.113798	0.0679993	0.140826
PE 34:1	0.0351065	0.0343863	0.0309339	0.0393167	0.0473239	0.0335889	0.0440553	0.0527423	0.0483657	0.0541753	0.0469751	0.0385452	0.0409063	0.0428376	0.0436604	0.0305548	0.0460144	0.044788	0.0530024	0.0476476	0.0356056	0.0437439	0.0539383	0.0408593	0.0331342	0.051049	0.0336712	0.0318349	0.0583551	0.0556284	0.0424087	0.0220199	0.0326566
PE 34:1|PE 16:0_18:1	0.648797	0.646872	0.548724	0.815114	1.10717	1.00248	1.02855	1.767	1.79437	1.08782	1.0069	0.856801	1.12376	0.918311	0.74774	0.729621	0.999218	1.08382	1.25667	1.08237	0.803886	0.978444	1.33002	1.07653	0.798342	1.38995	0.978039	0.628176	1.55134	1.24682	0.917924	0.389321	0.68166
PE 34:2	0.0234023	0.0227944	0.0199151	0.0338747	0.0500712	0.0443434	0.0383257	0.0606616	0.0574552	0.0407723	0.0285501	0.0232126	0.0394442	0.0343972	0.0248924	0.0292487	0.0287219	0.0393486	0.0421311	0.0388219	0.0354965	0.0440761	0.0542827	0.0464929	0.0403947	0.0572041	0.0339858	0.0281353	0.0307426	0.0271165	0.0211641	0.0124088	0.0257032
PE 34:2|PE 16:0_18:2	0.601581	0.579846	0.459846	0.916563	1.07769	1.1019	0.95101	1.47361	1.43927	1.0896	0.787378	0.601055	1.03211	0.902517	0.64594	0.711818	0.77459	1.13408	1.21203	1.0897	1.04862	1.21809	1.48489	1.30767	1.0342	1.80105	0.878702	0.63364	0.898948	0.72179	0.564935	0.287341	0.64271
PE 34:3	0.0463791	0.0499357	0.037066	0.0630215	0.0948971	0.0885734	0.073181	0.113863	0.125184	0.089191	0.0454667	0.034745	0.0854395	0.068238	0.0451083	0.0413672	0.0685388	0.106017	0.116525	0.113149	0.0725848	0.0986548	0.123484	0.113692	0.0917525	0.130689	0.0984265	0.0562123	0.0934094	0.0802821	0.0418627	0.0209859	0.0475123
PE 34:3|PE 16:0_18:3	0.0444863	0.0480438	0.0354794	0.0754424	0.112773	0.0993428	0.092345	0.255591	0.253222	0.109992	0.0482664	0.0427096	0.120289	0.079174	0.0528548	0.0636863	0.065504	0.105803	0.118819	0.116358	0.0690739	0.095758	0.13788	0.107282	0.0843595	0.165783	0.0980359	0.053023	0.0922805	0.080043	0.0424846	0.0206787	0.0482216
PE 35:2	0.0290921	0.027112	0.0236386	0.0315469	0.0473684	0.0375034	0.0388653	0.061192	0.0594796	0.038554	0.03007	0.0274768	0.0372947	0.032052	0.026751	0.0274824	0.0297254	0.037667	0.0445731	0.0365029	0.0238898	0.0246983	0.0347094	0.0302246	0.0271618	0.0396296	0.0374471	0.0245736	0.040813	0.0383761	0.0249062	0.0146017	0.0258474
PE 36:1	0.0367527	0.0325926	0.0289666	0.0360011	0.046781	0.0417123	0.0375837	0.0512172	0.0347461	0.0463126	0.0403892	0.045591	0.0470387	0.0363114	0.0438344	0.0313282	0.0441827	0.0351964	0.0484312	0.0453423	0.0283329	0.0336879	0.0330763	0.0210482	0.0228113	0.0341015	0.0426069	0.0224315	0.0728987	0.0595161	0.0489036	0.0257832	0.0359546
PE 36:1|PE 18:0_18:1	0.916263	0.918257	0.759929	0.846993	1.51113	1.37006	1.41004	1.97072	1.96752	1.20135	1.01173	0.98059	1.44075	1.06596	0.982379	0.816638	1.14792	1.08672	1.29393	1.16015	0.703292	0.881605	1.34904	1.05621	0.934468	1.31385	1.50964	0.883578	1.74751	1.65591	1.24802	0.639025	0.821486
PE 36:2	0.10076	0.0966546	0.0809807	0.101101	0.130577	0.111908	0.116209	0.168419	0.159842	0.125442	0.1228	0.109014	0.143469	0.116622	0.112566	0.0874189	0.102513	0.118078	0.123773	0.121907	0.0703321	0.0968163	0.114805	0.10488	0.0731983	0.118993	0.131487	0.0872264	0.171991	0.152599	0.126472	0.0558424	0.0926992
PE 36:2|PE 18:1_18:1	2.18726	2.12258	1.76391	1.9726	3.22344	3.21674	3.25235	5.31898	5.24617	3.02767	2.73972	2.45601	3.55927	2.86879	2.54409	2.0383	2.61538	2.72973	2.93792	3.12699	1.80423	2.10942	3.09629	2.50931	2.12004	3.05148	3.20187	2.0482	5.14936	4.33546	3.2455	1.17395	2.04951
PE 36:3	0.0419894	0.0401231	0.0335597	0.0476308	0.0736193	0.0743539	0.0687433	0.10502	0.10062	0.0598297	0.041187	0.0318426	0.0745472	0.0619966	0.0452442	0.0460772	0.0446357	0.0586389	0.0623049	0.0614738	0.0377346	0.0451146	0.061411	0.0518161	0.0553201	0.0827796	0.0602558	0.0463998	0.0632382	0.0563244	0.0371586	0.020708	0.0401383
PE 36:3|PE 18:1_18:2	0.905096	0.862295	0.672824	1.06158	1.85696	1.77199	1.59363	2.91101	2.89521	1.38715	0.828854	0.661875	1.77028	1.46037	0.932372	0.954889	0.916716	1.34243	1.44392	1.40587	0.866623	1.03797	1.56857	1.23273	1.28283	2.0986	1.54606	0.999897	1.53259	1.35697	0.895233	0.385086	0.835366
PE 36:4|PE 18:2_18:2	0.0779613	0.0731926	0.0647381	0.098376	0.133831	0.127512	0.125157	0.243826	0.213532	0.126894	0.0634562	0.0538516	0.1435	0.120681	0.0791153	0.0851051	0.084984	0.118508	0.119718	0.111671	0.0697391	0.088009	0.103118	0.0956767	0.0960365	0.160068	0.117017	0.0875999	0.118597	0.110493	0.0705007	0.0365169	0.0738399
PE 36:5	0.0144421	0.0173562	0.0125515	0.0322519	0.0528339	0.0437106	0.0383817	0.068193	0.0680451	0.0342213	0.0274372	0.0210947	0.052835	0.0431938	0.0252334	0.0214323	0.0249599	0.037728	0.0374053	0.036954	0.0374197	0.0516883	0.081571	0.0602009	0.0453061	0.100938	0.0433649	0.0294086	0.0357869	0.0310395	0.0187898	0.0113617	0.0179387
PE 37:2	0.0175273	0.0171939	0.014298	0.0191231	0.0268214	0.0251984	0.0273876	0.0362981	0.0437021	0.0221534	0.019067	0.0160474	0.0276729	0.0223332	0.0199526	0.0164828	0.0220247	0.0218871	0.0243567	0.0241297	0.0126907	0.0155287	0.022678	0.0192486	0.0180098	0.0195129	0.0250867	0.0149168	0.0257354	0.026784	0.0170838	0.00951871	0.0139239
PE 38:2	0.0255006	0.0276032	0.0211452	0.0256355	0.0495207	0.0419712	0.0494826	0.0532968	0.0596518	0.0362542	0.0263678	0.025847	0.0391416	0.0295421	0.0259638	0.0221011	0.0315776	0.0303238	0.0377494	0.036813	0.0199606	0.0288255	0.0352049	0.0275667	0.0243656	0.0307102	0.0411959	0.0182336	0.0541017	0.0469697	0.0279806	0.0120977	0.0201614
PE 38:3	0.0422178	0.0432045	0.0344846	0.0415456	0.0681604	0.0652716	0.0645146	0.0966671	0.0912754	0.0408878	0.0313709	0.0271389	0.0593783	0.0430132	0.0370777	0.0304571	0.0632046	0.0466579	0.0505682	0.0434511	0.0279481	0.0323788	0.0551698	0.0427289	0.0341078	0.0464053	0.0521757	0.0305598	0.0499274	0.0474164	0.0331415	0.0204239	0.0273598
PE 38:4	0.0310589	0.0289948	0.0237441	0.0327392	0.0498176	0.0487498	0.0504068	0.109604	0.0852114	0.0351484	0.0269468	0.0215587	0.0445874	0.030738	0.0303577	0.0257562	0.0364653	0.0315228	0.0369779	0.029465	0.0254758	0.0271158	0.0433646	0.0342906	0.0321364	0.0418774	0.0311499	0.0233048	0.0423886	0.0374422	0.0288188	0.0134984	0.0205244
PE 38:4	0.0311415	0.0271702	0.0266703	0.0300564	0.0466374	0.0514192	0.041119	0.0461389	0.0486822	0.0356613	0.0250914	0.0261912	0.0412574	0.0489378	0.0340151	0.0300883	0.0265765	0.0277618	0.0306123	0.0319434	0.0233148	0.0238091	0.038165	0.0289338	0.0255389	0.0359725	0.033598	0.032293	0.0397021	0.0413315	0.0228909	0.0175347	0.0216434
PE 38:5	0.0404143	0.0387344	0.0332875	0.0567146	0.0735126	0.0733161	0.0715133	0.0913151	0.087147	0.0434645	0.040527	0.0385443	0.059841	0.0797732	0.0461368	0.0453104	0.0498959	0.0614399	0.0558335	0.0488901	0.0410978	0.0465326	0.0638816	0.0531393	0.0467159	0.0682282	0.0564623	0.0562663	0.0617063	0.0565596	0.0422353	0.026408	0.0420405
PE 40:5	0.0359998	0.0368202	0.0285124	0.0532349	0.0808377	0.0675823	0.070768	0.0769132	0.0734799	0.0387203	0.0293739	0.0255327	0.0721776	0.0662268	0.0481649	0.0450439	0.0451774	0.0524195	0.0595457	0.0413382	0.0330977	0.0325813	0.0562145	0.040215	0.039407	0.0523429	0.0654414	0.0547905	0.0549032	0.0557506	0.0391021	0.0245791	0.0387716
PE 40:6	0.0180348	0.019615	0.0167413	0.0242664	0.033549	0.0325222	0.0331535	0.0430359	0.0442514	0.0223174	0.0164677	0.0146541	0.0353716	0.0350118	0.0208694	0.0229689	0.0205173	0.0248704	0.0280666	0.019841	0.0159618	0.0182149	0.0245202	0.0196566	0.0253052	0.0304236	0.0290229	0.0266498	0.0279732	0.0233698	0.0187511	0.0121952	0.021548
PI 22:0	0.064	0.067	0.036	0.054	0.058		0.076	0.079	0.106	0.063	0.055	0.054	0.073	0.078	0.056	0.043	0.079	0.071	0.078	0.049	0.071	0.054	0.069	0.085	0.075	0.088	0.056	0.071	0.062	0.046	0.022	0.028	0.04
PI 34:1	0.048	0.041	0.035	0.051	0.057		0.06	0.114	0.101	0.054	0.059	0.04	0.047	0.052	0.032	0.041	0.042	0.048	0.069	0.056	0.049	0.05	0.07	0.085	0.068	0.112	0.055	0.032	0.052	0.041	0.02	0.013	0.032
PI 34:1	0.015	0.014	0.011	0.016	0.025		0.026	0.053	0.054	0.021	0.019	0.014	0.027	0.02	0.011	0.017	0.016	0.018	0.025	0.02	0.019	0.019	0.028	0.025	0.025	0.044	0.023	0.012	0.02	0.015	0.007	0.004	0.011
PI 36:1	0.087	0.074	0.061	0.09	0.102		0.107	0.139	0.123	0.081	0.087	0.075	0.103	0.094	0.063	0.072	0.106	0.07	0.109	0.088	0.052	0.056	0.083	0.072	0.075	0.091	0.085	0.052	0.097	0.074	0.041	0.026	0.051
PI 36:1	0.022	0.021	0.017	0.024	0.026		0.03	0.038	0.037	0.024	0.028	0.022	0.029	0.028	0.02	0.02	0.029	0.021	0.037	0.026	0.018	0.019	0.026	0.022	0.022	0.027	0.024	0.018	0.025	0.021	0.013	0.01	0.017
PI 36:2	0.044	0.044	0.044	0.044	0.082		0.106	0.146	0.14	0.063	0.062	0.046	0.1	0.073	0.041	0.061	0.049	0.05	0.102	0.072	0.045	0.047	0.079	0.068	0.076	0.134	0.077	0.045	0.098	0.061	0.033	0.012	0.044
PS 36:1	0.144	0.133	0.102	0.116	0.199	0.167	0.192	0.267	0.268	0.174	0.148	0.149	0.145	0.166	0.13	0.109	0.127	0.117	0.134	0.151	0.102	0.106	0.164	0.139	0.127	0.163	0.131	0.101	0.188	0.137	0.096	0.052	0.084
PS 36:1	0.178	0.154	0.147	0.153	0.203	0.169	0.195	0.216	0.26	0.195	0.182	0.157	0.178	0.169	0.153	0.146	0.169	0.15	0.178	0.174	0.129	0.136	0.175	0.161	0.144	0.162	0.155	0.123	0.195	0.167	0.13	0.11	0.12
PS 36:2|PS 18:1_18:1	0.1	0.079	0.069	0.079	0.123	0.108	0.121	0.142	0.155	0.115	0.095	0.064	0.1	0.106	0.089	0.07	0.075	0.071	0.105	0.104	0.06	0.064	0.09	0.078	0.075	0.112	0.079	0.069	0.105	0.07	0.043	0.031	0.052
PS 36:3	0.034	0.036	0.027	0.035	0.069	0.058	0.058	0.112	0.115	0.058	0.033	0.026	0.054	0.051	0.037	0.035	0.031	0.037	0.05	0.056	0.026	0.03	0.048	0.039	0.04	0.066	0.043	0.034	0.049	0.037	0.019	0.012	0.024
SM 32:0;2O	0.198	0.172	0.155	0.206	0.179	0.234	0.233	0.309	0.297	0.246	0.202	0.171	0.249	0.196	0.19	0.177	0.191	0.229	0.266	0.239	0.158	0.201	0.229	0.21	0.223	0.297	0.269	0.158	0.357	0.321	0.299	0.139	0.188
SM 32:1;2O	0.116	0.097	0.098	0.098	0.345	0.159	0.116	0.231	0.222	0.161	0.159	0.097	0.138	0.122	0.128	0.108	0.146	0.222	0.43	0.161	0.138	0.146	0.181	0.284	0.482	0.756	0.528	0.262	0.48	0.481	0.138	0.081	0.118
SM 32:1;2O|SM 18:1;2O/14:0	0.332	0.31	0.268	0.319	0.395	0.418	0.456	0.729	0.683	0.455	0.301	0.275	0.516	0.303	0.306	0.301	0.378	0.18	0.433	0.453	0.323	0.398	0.479	0.448	0.441	0.714	0.537	0.273	0.529	0.468	0.397	0.194	0.321
SM 33:0;2O	0.045	0.037	0.033	0.054	0.078	0.071	0.07	0.092	0.085	0.065	0.042	0.039	0.07	0.065	0.05	0.037	0.046	0.054	0.076	0.065	0.035	0.046	0.058	0.051	0.046	0.064	0.067	0.047	0.1	0.092	0.078	0.032	0.039
SM 33:0;2O	0.062	0.043	0.058	0.057	0.073	0.063	0.087	0.116	0.096	0.057	0.067	0.055	0.104	0.078	0.072	0.089	0.063	0.39	0.153	0.069	0.057	0.065	0.091	0.069	0.095	0.161	0.118	0.071	0.085	0.086	0.052	0.054	0.078
SM 33:1;2O	0.127	0.121	0.087	0.111	0.211	0.161	0.124	0.208	0.197	0.123	0.108	0.085	0.135	0.145	0.165	0.12	0.159	0.158	0.231	0.219	0.134	0.161	0.177	0.191	0.2	0.243	0.248	0.169	0.285	0.219	0.124	0.099	0.113
SM 33:1;2O|SM 17:1;2O/16:0	0.169	0.146	0.141	0.179	0.154	0.199	0.221	0.3	0.276	0.189	0.158	0.124	0.234	0.186	0.182	0.16	0.164	0.112	0.254	0.215	0.144	0.181	0.202	0.17	0.201	0.256	0.241	0.158	0.275	0.254	0.252	0.141	0.182
SM 34:0;2O	0.552	0.437	0.42	0.786	0.752	0.743	0.699	0.943	0.847	0.945	0.826	0.635	0.812	0.74	0.579	0.489	0.542	2.508	1.111	0.879	0.798	0.935	0.934	0.933	0.88	1.167	0.829	0.634	1.238	0.932	1.034	0.424	0.547
SM 34:1;2O	0.074	0.061	0.05	0.076	0.128	0.087	0.086	0.137	0.123	0.105	0.084	0.053	0.133	0.084	0.071	0.059	0.071	0.066	0.122	0.099	0.092	0.114	0.12	0.116	0.113	0.191	0.125	0.064	0.129	0.12	0.098	0.047	0.064
SM 34:1;2O|SM 18:1;2O/16:0	3.971	3.48	3.106	4.294	6.002	5.124	5.359	7.862	7.168	5.617	4.185	3.245	6.392	4.613	3.959	3.212	4.065	2.224	5.94	5.453	5.056	5.773	6.777	6.352	6.079	8.997	6.57	3.766	6.589	5.961	5.108	2.627	3.65
SM 34:2;2O	0.078	0.07	0.065	0.072	0.078	0.079	0.08	0.071	0.084	0.076	0.06	0.056	0.076	0.065	0.071	0.07	0.066	0.061	0.086	0.072	0.064	0.069	0.073	0.072	0.065	0.068	0.082	0.067	0.089	0.088	0.094	0.063	0.072
SM 35:1;2O	0.094	0.088	0.072	0.063	0.138	0.121	0.081	0.09	0.104	0.074	0.073	0.061	0.137	0.092	0.088	0.084	0.092	0.099	0.104	0.092	0.074	0.073	0.109	0.098	0.096	0.101	0.14	0.083	0.172	0.166	0.134	0.067	0.073
SM 35:1;2O|SM 19:1;2O/16:0	0.112	0.1	0.09	0.081	0.14	0.116	0.118	0.12	0.129	0.097	0.077	0.066	0.124	0.093	0.1	0.087	0.103	0.085	0.133	0.1	0.076	0.084	0.107	0.089	0.093	0.103	0.128	0.09	0.164	0.156	0.148	0.068	0.094
SM 36:0;2O|SM 14:0;2O/22:0	0.057	0.051	0.061	0.079	0.086	0.1	0.095	0.117	0.123	0.088	0.103	0.089	0.082	0.123	0.06	0.051	0.049	0.158	0.086	0.076	0.089	0.105	0.083	0.091	0.098	0.15	0.065	0.092	0.108	0.084	0.072	0.046	0.062
SM 36:1;2O	0.263	0.218	0.214	0.314	0.36	0.388	0.377	0.574	0.504	0.359	0.381	0.27	0.358	0.475	0.285	0.194	0.281	0.813	0.394	0.325	0.407	0.491	0.515	0.548	0.589	0.852	0.419	0.368	0.517	0.382	0.289	0.174	0.218
SM 36:1;2O|SM 22:1;2O/14:0	0.268	0.21	0.199	0.295	0.431	0.347	0.355	0.56	0.499	0.332	0.379	0.262	0.426	0.463	0.277	0.191	0.267	0.257	0.413	0.322	0.408	0.478	0.509	0.532	0.577	0.849	0.423	0.365	0.504	0.375	0.286	0.176	0.214
SM 37:1;2O	0.032	0.031	0.023	0.027	0.044	0.036	0.033	0.039	0.039	0.027	0.031	0.022	0.039	0.046	0.029	0.028	0.032	0.031	0.037	0.026	0.023	0.03	0.035	0.028	0.036	0.036	0.04	0.036	0.059	0.05	0.042	0.022	0.029
SM 38:0;2O	0.172	0.172	0.143	0.123	0.223	0.214	0.234	0.224	0.166	0.109	0.165	0.135	0.199	0.195	0.18	0.138	0.141	0.157	0.164	0.117	0.128	0.145	0.195	0.168	0.167	0.175	0.241	0.16	0.305	0.264	0.232	0.114	0.154
SM 38:1;2O|SM 26:1;2O/12:0	0.619	0.516	0.485	0.421	0.701	0.638	0.686	0.775	0.695	0.466	0.509	0.43	0.675	0.549	0.493	0.415	0.605	0.259	0.554	0.473	0.457	0.524	0.649	0.591	0.615	0.781	0.759	0.46	1.022	0.92	0.668	0.303	0.485
SM 39:0;2O	0.404	0.356	0.339	0.371	0.468	0.455	0.43	0.456	0.374	0.444	0.34	0.342	0.456	0.432	0.405	0.292	0.414	0.306	0.566	0.427	0.251	0.322	0.369	0.366	0.331	0.298	0.451	0.336	0.666	0.68	0.627	0.318	0.354
SM 39:1;2O|SM 21:1;2O/18:0	0.819	0.645	0.612	0.658	0.681	0.681	0.722	0.892	0.818	0.665	0.551	0.556	0.803	0.626	0.796	0.555	0.706	0.277	0.744	0.64	0.459	0.598	0.606	0.617	0.672	0.663	0.869	0.597	1.096	1.127	0.979	0.59	0.654
SM 39:7;2O	0.172	0.186	0.116	0.234	0.208	0.239	0.258	0.287	0.406	0.232	0.155	0.141	0.209	0.246	0.102	0.158	0.283	0.256	0.182	0.193	0.162	0.223	0.342	0.386	0.203	0.286	0.15	0.184	0.098	0.266	0.227	0.128	0.151
SM 40:0;2O	0.212	0.17	0.211	0.233	0.351	0.318	0.255	0.294	0.223	0.27	0.242	0.208	0.28	0.328	0.223	0.175	0.248	0.124	0.318	0.242	0.241	0.3	0.302	0.284	0.231	0.25	0.309	0.255	0.452	0.413	0.396	0.198	0.219
SM 40:1;2O	0.05	0.032	0.044	0.026	0.034	0.053	0.041	0.036	0.038	0.049	0.046	0.048	0.039	0.034	0.032	0.045	0.029	0.032	0.028	0.031	0.022	0.025	0.033	0.025	0.026	0.022	0.02	0.022	0.035	0.024	0.026	0.023	0.031
SM 40:1;2O|SM 18:1;2O/22:0	2.902	2.359	2.188	2.48	2.94	2.867	2.798	3.523	2.929	2.924	2.602	2.142	3.645	3.012	2.631	1.892	2.978	1.188	3.605	3.01	2.861	3.566	3.646	3.656	3.326	3.442	3.93	2.489	5.667	5.197	4.133	1.926	2.487
SM 40:2;2O	0.105	0.097	0.082	0.059	0.096	0.089	0.102	0.132	0.12	0.087	0.086	0.075	0.085	0.081	0.066	0.072	0.09	0.364	0.079	0.089	0.055	0.07	0.081	0.071	0.067	0.084	0.083	0.067	0.123	0.112	0.078	0.036	0.068
SM 40:2;2O	0.107	0.122	0.106	0.158	0.165	0.148	0.181	0.182	0.177	0.153	0.129	0.098	0.181	0.135	0.115	0.119	0.142	0.107	0.175	0.211	0.112	0.131	0.193	0.181	0.168	0.156	0.175	0.125	0.234	0.201	0.184	0.104	0.128
SM 41:0;2O	0.248	0.189	0.204	0.26	0.349	0.307	0.28	0.273	0.237	0.369	0.269	0.217	0.3	0.313	0.254	0.178	0.265	0.182	0.494	0.316	0.268	0.302	0.289	0.325	0.302	0.24	0.354	0.259	0.454	0.339	0.392	0.227	0.237
SM 41:1;2O	0.035	0.03	0.027	0.025	0.047	0.048	0.043	0.063	0.062	0.039	0.031	0.03	0.052	0.035	0.033	0.028	0.044	0.776	0.053	0.038	0.031	0.034	0.055	0.043	0.037	0.044	0.057	0.031	0.049	0.05	0.034	0.02	0.033
SM 41:1;2O|SM 18:1;2O/23:0	1.56	1.259	1.315	1.63	1.418	1.42	1.416	1.79	1.568	2.024	1.248	1.201	1.763	1.47	1.523	1.002	1.614	0.793	2.125	1.753	1.216	1.737	1.715	1.719	1.515	1.298	1.848	1.323	2.957	2.572	2.806	1.454	1.39
SM 41:10;2O	0.035	0.038	0.032	0.043	0.061	0.078	0.059	0.12	0.107	0.055	0.03	0.027	0.063	0.043	0.037	0.037	0.049	0.053	0.055	0.042	0.031	0.037	0.059	0.045	0.045	0.063	0.058	0.041	0.061	0.06	0.042	0.02	0.032
SM 41:2;2O	0.077	0.074	0.068	0.071	0.092	0.086	0.088	0.116	0.122	0.086	0.081	0.077	0.104	0.093	0.08	0.067	0.09	0.083	0.116	0.089	0.079	0.092	0.107	0.09	0.093	0.113	0.11	0.08	0.128	0.123	0.112	0.06	0.07
SM 41:2;2O	0.071	0.05	0.051	0.036	0.03	0.046	0.03	0.017	0.021	0.049	0.053	0.046	0.028	0.035	0.029	0.027	0.029	0.134	0.033	0.043	0.019	0.028	0.028	0.028	0.014	0.01	0.01	0.012	0.028	0.026	0.022	0.025	0.045
SM 42:0;2O	0.075	0.054	0.048	0.079	0.074	0.086	0.055	0.055	0.051	0.103	0.088	0.075	0.076	0.091	0.074	0.036	0.065	0.061	0.126	0.079	0.075	0.099	0.08	0.105	0.082	0.06	0.08	0.069	0.132	0.133	0.121	0.065	0.057
SM 42:1;2O|SM 18:1;2O/24:0	1.525	1.153	1.303	1.628	1.227	1.341	1.192	1.49	1.229	2.13	1.472	1.326	1.815	1.609	1.501	1.085	1.705	0.771	2.244	1.963	1.723	2.096	1.923	1.962	1.665	1.516	1.963	1.378	3.28	2.794	2.654	1.221	1.431
SM 42:2;2O|SM 24:0;2O/18:2	0.344	0.293	0.262	0.246	0.328	0.298	0.292	0.383	0.369	0.391	0.318	0.277	0.276	0.303	0.225	0.196	0.291	0.177	0.371	0.396	0.265	0.338	0.322	0.322	0.24	0.305	0.293	0.243	0.467	0.41	0.369	0.152	0.219
SM 42:7;2O	0.074	0.042	0.048	0.03	0.019	0.027	0.019	0.012	0.012	0.044	0.06	0.051	0.02	0.023	0.03	0.024	0.024	0.014	0.026	0.027	0.02	0.024	0.024	0.021	0.015	0.008	0.008	0.011	0.025	0.021	0.024	0.029	0.044
SM 43:1;2O|SM 18:1;2O/25:0	0.186	0.166	0.138	0.148	0.139	0.137	0.122	0.142	0.113	0.155	0.112	0.103	0.174	0.143	0.155	0.109	0.146	0.069	0.181	0.145	0.102	0.124	0.138	0.132	0.096	0.086	0.176	0.133	0.301	0.27	0.271	0.116	0.136
SM 43:2;2O	0.039	0.044	0.034	0.027	0.037	0.03	0.041	0.03	0.036	0.032	0.027	0.025	0.038	0.037	0.028	0.028	0.04	0.134	0.041	0.028	0.02	0.028	0.03	0.029	0.019	0.023	0.032	0.032	0.053	0.052	0.042	0.017	0.025
TAG 24:0|TAG 8:0_8:0_8:0	2.562	3.231	2.234	1.806	17.799	8.206	12.457	19.447	18.713	2.348	1.261	2.096	10.531	5.616	2.397	3.91	3.452	3.174	3514	2.424	1.301	1.58	3.852	2.134	2.911	6.737	3.607	1.947	0.984	1.157	0.601	0.579	2.417
TAG 24:0|TAG 8:0_8:0_8:0	4.864	5.779	4.604	4.871	6.735	6.728	7.137	9.384	9.881	5.806	4.566	4.754	6.316	6.452	5.223	4.911	6.703	6.3	7.578	7.163	5.122	5.293	7.813	6.732	5.811	8.306	7.704	6.586	5.63	6.284	3.853	3.265	4.307
TAG 25:0|TAG 8:0_8:0_9:0	3.693	4.68	3.08	4.024	7.293	6.413	6.198	15.473	16.645	5.4	2.378	2.728	6.224	6.637	3.627	2.835	4.496	5.422	6.492	7.086	3.223	3.459	8.211	5.57	3.862	6.417	7.069	5.172	5.19	5.752	2.645	1.43	2.03
TAG 25:0|TAG 8:0_8:0_9:0	0.926	1.2	0.822	1.075	1.762	1.53	1.52	2.749	2.816	1.298	0.683	0.735	1.491	1.583	0.987	0.777	1.219	1.343	1.638	1.696	0.91	0.964	1.858	1.385	0.997	1.601	1.734	1.373	1.314	1.502	0.784	0.475	0.619
TAG 26:0|TAG 8:0_8:0_10:0	61.495	79.844	53.788	49.975	135.292	130.178	137.638	227.529	245.962	67.581	49.24	50.728	110.326	92.386	59.079	73.472	93.35	101.896	117.814	85.506	57.025	59.692	121.466	89.33	97.237	163.752	126.35	80.906	58.354	66.005	32.433	28.174	58.055
TAG 26:0|TAG 8:0_8:0_10:0	7.942	9.139	8.168	7.531	10.608	10.879	10.809	11.403	12.35	8.636	7.826	7.848	10.154	9.719	8.611	9.133	9.819	9.941	11.049	9.395	8.436	8.782	10.46	9.587	10.217	11.888	11.123	9.344	7.979	8.639	6.422	6.077	8.781
TAG 27:0|TAG 8:0_9:0_10:0	9.538	12.175	8.033	8.745	27.077	22.476	22.821	43.827	47.159	10.889	6.472	6.628	17.728	16.394	8.952	9.878	12.093	14.389	16.867	13.074	7.733	8.26	18.024	13.173	12.86	21.431	19.553	14.537	9.656	11.197	5.223	3.768	7.522
TAG 27:0|TAG 8:0_9:0_10:0	2.037	2.527	1.889	1.984	3.746	3.339	3.578	4.177	4.301	2.213	1.575	1.596	2.789	2.832	2.12	2.094	2.482	2.676	2.991	2.347	1.727	1.876	2.863	2.433	2.47	3.092	3.007	2.929	1.973	2.214	1.368	1.161	1.928
TAG 28:0|TAG 8:0_10:0_10:0	148.352	178.769	129.671	132.453	324.272	276.51	294.663	485.503	527.183	162.158	129.929	135.44	235.088	202.617	140.752	167.327	208.611	228.811	245.622	203.063	146.573	161.462	286.346	226.213	219.977	359.301	286.22	187.966	146.649	167.7	87.046	74.392	139.554
TAG 28:0|TAG 8:0_10:0_10:0	10.26	10.803	9.455	9.84	12.17	11.722	11.909	12.227	13.429	10.875	9.445	10.589	10.666	10.9	10.565	10.911	11.697	11.266	12.769	10.866	10.812	10.617	11.417	11.514	11.104	12.844	11.823	11.654	9.817	9.998	9.059	9.452	10.95
TAG 29:0|TAG 8:0_10:0_11:0	17.374	21.414	15.015	15.347	52.388	45.318	46.115	78.171	84.743	17.577	12.363	11.797	31.944	28.894	15.582	19.666	21.918	26.283	30.692	21.417	14.183	14.575	30.704	23.234	25.826	42.146	37.533	25.892	15.995	18.548	8.812	7.225	15.459
TAG 29:0|TAG 8:0_10:0_11:0	2.54	2.911	2.576	2.44	4.334	4.138	4.093	4.043	4.238	2.305	2.183	2.085	3.117	3.103	2.551	2.76	2.882	2.85	3.299	2.581	2.177	2.165	2.905	2.659	3.067	3.587	3.667	3.416	1.93	2.388	1.662	1.784	2.544
TAG 29:1|TAG 8:0_8:0_13:1	2.636	3.101	2.296	2.114	6.69	6.403	6.006	11.462	12.529	2.807	1.571	1.749	4.552	3.853	2.082	2.504	2.338	3.183	3.573	3.367	1.813	1.902	3.811	2.85	3.358	4.482	5.022	3.307	2.329	2.843	1.492	1.128	1.83
TAG 29:1|TAG 8:0_8:0_13:1	0.517	0.626	0.469	0.412	1.288	1.128	1.1	1.443	1.541	0.537	0.328	0.349	0.784	0.7	0.407	0.497	0.42	0.57	0.621	0.611	0.358	0.372	0.623	0.485	0.557	0.697	0.895	0.676	0.425	0.528	0.284	0.212	0.39
TAG 30:0|TAG 8:0_10:0_12:0	244.445	303.612	219.772	217.353	542.811	466.434	489.256	802.526	866.989	256.199	233.706	223.455	433.87	369.698	238.961	282.034	343.291	385.228	451.575	314.266	264.522	266.653	495.897	386.905	408.785	658.735	507.869	348.378	244.425	269.542	145.668	133.246	240.265
TAG 30:0|TAG 8:0_10:0_12:0	9.937	10.527	10.604	10.252	13.515	11.339	12.085	13.894	14.499	10.57	10.4	10.281	11.818	11.102	10.521	10.904	11.305	10.612	13.095	11.379	10.852	10.628	12.219	10.719	12.522	14.032	12.863	12.207	10.552	10.718	10.285	10.374	10.835
TAG 30:1|TAG 8:0_8:0_14:1	77.621	92.415	70.19	62.765	155.811	139.028	143.546	241.51	265.603	83.741	61.359	65.166	141.591	109.662	67.059	85.41	90.15	106.319	130.596	100.269	65.997	68.557	129.751	100.793	100.192	158.562	156.711	99.493	85.277	95.007	50.517	35.54	68.288
TAG 30:1|TAG 8:0_8:0_14:1	7.735	8.353	8.085	7.07	8.564	9.973	10.086	10.029	11.288	8.337	7.956	7.662	9.813	9.063	7.055	9.407	8.672	8.768	10.667	8.332	7.759	7.325	8.726	8.015	9.11	10.505	10.607	9.434	8.505	9.083	7.194	6.367	8.346
TAG 31:0|TAG 8:0_10:0_13:0	26.855	31.941	23.053	25.2	82.231	70.552	71.668	119.244	127.095	26.365	19.776	19.221	51.079	44.953	24.109	31.665	35.041	40.386	47.292	31.857	23.767	24.654	49.218	37.438	42.717	70.21	53.587	40.605	26.303	29.119	14.026	11.977	25.128
TAG 31:0|TAG 8:0_11:0_12:0	2.695	2.943	2.735	2.591	4.303	4.127	4.099	4.099	4.075	2.399	2.412	2.228	3.266	3.205	2.569	3.127	2.963	2.823	3.345	2.558	2.345	2.534	3.053	2.705	3.369	3.882	3.403	3.32	2.211	2.528	1.953	2.065	2.9
TAG 31:0|TAG 9:0_9:0_13:0	0.221	0.233	0.255	0.283	0.33	0.333	0.367	0.344	0.358	0.423	0.452	0.443	0.489	0.482	0.58	0.544	0.636	0.659	0.702	0.664	0.674	0.726	0.736	0.762	0.832	0.853	0.949	0.953	0.887	0.967	0.953	0.974	1.044
TAG 31:1|TAG 8:0_10:0_13:1	0.899	1.027	0.887	0.791	2.136	1.943	1.9	2.141	2.23	0.846	0.637	0.601	1.45	1.112	0.726	1.08	0.753	1.005	1.176	0.944	0.663	0.686	1.003	0.859	1.102	1.46	1.603	1.145	0.726	0.844	0.476	0.371	0.882
TAG 31:1|TAG 8:0_9:0_14:1	4.868	5.671	4.158	4.069	14.963	13.293	13.095	23.906	25.377	4.82	3.084	3.027	9.547	7.348	3.681	5.557	4.591	6.36	7.694	5.753	3.589	3.763	7.556	5.782	6.637	10.942	10.512	6.636	4.517	5.213	2.533	1.738	4.178
TAG 32:0|TAG 8:0_10:0_14:0	411.484	500.069	382.982	393.987	845.876	731.93	774.973	1118.57	1214.52	441.948	411.747	412.653	693.075	626.386	432.855	502.082	605.103	619.606	749.125	518.991	474.803	485.581	814.444	660.983	687.279	1054.04	783.06	582.344	460.651	480.774	263.505	254.569	425.973
TAG 32:0|TAG 8:0_10:0_14:0	10.029	10.838	11.734	10.321	14.076	13.081	13.308	15.036	14.762	10.541	10.911	10.805	13.661	12.499	11.419	12.317	12.831	12.09	14.752	10.907	11.45	12.273	13.732	11.79	13.233	15.559	13.529	13.836	10.458	11.382	10.359	11.464	11.69
TAG 32:1|TAG 8:0_10:0_14:1	130.821	154.051	114.369	117.11	284.256	251.355	260.265	431.188	478.495	145.258	109.554	116.542	249.558	182.356	122.592	162.449	162.985	189.436	218.746	177.16	129.543	136.311	238.748	190.944	196.821	311.34	285.88	171.464	141.92	165.832	89.299	63.3	131.747
TAG 32:1|TAG 8:0_10:0_14:1	8.905	9.465	8.047	8.838	10.572	11.087	10.521	11.915	12.051	8.934	8.624	8.949	11.185	9.622	9.485	10.888	9.372	9.563	11.074	10.736	8.345	9.877	9.163	9.139	11.018	11.27	12.235	9.819	7.909	10.697	8.702	7.527	10.173
TAG 32:2|TAG 8:0_8:0_16:2	12.143	14.763	10.438	10.146	32.178	28.289	30.746	51.484	56.101	14.005	7.781	8.249	28.609	17.732	9.712	16.393	14.831	18.233	21.986	17.617	10.243	10.873	21.847	16.737	18.712	30.574	32.579	15.844	14.082	15.502	7.572	4.481	12.734
TAG 32:2|TAG 8:0_8:0_16:2	2.527	2.829	2.448	2.158	4.021	3.963	4.154	4.119	4.31	2.461	1.859	1.865	4.036	2.74	2.131	3.274	2.777	2.817	3.268	2.874	2.075	2.129	2.775	2.495	3.114	3.759	4.629	2.746	2.303	2.704	1.934	1.379	2.92
TAG 33:0|TAG 11:0_11:0_11:0	0.222	0.261	0.281	0.261	0.314	0.337	0.363	0.323	0.333	0.429	0.473	0.507	0.494	0.524	0.553	0.569	0.653	0.635	0.755	0.714	0.748	0.739	0.738	0.721	0.866	0.783	0.872	0.877	0.951	0.951	0.985	1.163	1.165
TAG 33:0|TAG 8:0_10:0_15:0	71.816	83.94	64.003	74.355	171.29	141.665	143.888	224.596	240.428	75.027	62.645	60.49	112.297	122.19	77.823	77.827	106.586	106.907	123.932	84.848	76.261	74.792	128.157	107.016	111.293	159.155	124.976	109.844	85.403	90.753	47.584	43.362	66.427
TAG 33:0|TAG 8:0_12:0_13:0	3.084	3.178	3.135	3.068	4.197	3.737	3.862	4.136	3.973	2.706	3.307	3.051	3.214	3.534	3.471	3.173	3.557	3.329	3.655	2.769	3.061	2.962	3.114	2.963	3.96	3.789	3.504	4.01	2.959	2.995	2.743	3.527	3.355
TAG 33:1|TAG 8:0_11:0_14:1	10.114	12.124	8.466	10.921	33.452	28.052	27.48	50.516	55.562	12.279	7.819	7.626	21.663	17.043	9.315	13.104	12.101	16.021	19.058	15.33	9.921	10.648	20.194	15.705	16.325	27.672	23.2	15.238	13.108	14.127	6.868	4.018	9.864
TAG 33:1|TAG 8:0_9:0_16:1	1.407	1.609	1.427	1.55	2.764	2.604	2.51	2.625	2.898	1.591	1.364	1.345	2.156	1.817	1.425	1.84	1.46	1.742	1.922	1.736	1.391	1.575	1.725	1.559	2.077	2.362	2.284	1.953	1.561	1.716	1.251	0.974	1.718
TAG 33:2|TAG 8:0_9:0_16:2	0.259	0.303	0.23	0.3	0.902	0.66	0.76	1.118	1.306	0.308	0.147	0.149	0.516	0.42	0.211	0.334	0.259	0.345	0.422	0.308	0.205	0.227	0.416	0.314	0.336	0.606	0.607	0.355	0.317	0.313	0.174	0.101	0.261
TAG 34:0|TAG 10:0_12:0_12:0	0.118	0.135	0.107	0.117	0.184	0.167	0.156	0.244	0.21	0.109	0.112	0.116	0.143	0.165	0.116	0.113	0.168	0.138	0.19	0.12	0.132	0.128	0.26	0.184	0.136	0.224	0.157	0.125	0.109	0.095	0.062	0.067	0.085
TAG 34:0|TAG 8:0_12:0_14:0	758.033	868.151	714.395	757.183	1209.2	1073.79	1081.52	1475.91	1543.55	810.321	800.104	775.178	1016.3	1074.45	832.417	808.755	1069.01	1054.34	1193.01	912.891	923.095	934.075	1312.8	1176	1125.29	1468.41	1162.45	986.238	886.207	896.799	529.039	589.189	764.847
TAG 34:0|TAG 8:0_12:0_14:0	12.326	14.886	13.165	13.051	18.312	15.522	16.082	16.713	16.596	13.621	13.814	14.424	14.029	16.95	14.394	14.347	17.842	17.128	17.85	15.557	15.476	16.633	17.013	16.812	18.618	20.017	17.088	15.878	14.522	15.014	10.243	14.079	14.257
TAG 34:1|TAG 8:0_10:0_16:1	232.099	268.711	218.556	251.398	471.197	402.525	431.822	694.133	735.686	302.809	234.882	239.685	420.906	345.428	241.326	293.861	314.543	363.405	423.246	350.885	295.377	301.536	469.373	394.25	361.461	571.197	460.7	313.582	314.405	323.207	190.269	138.477	249.428
TAG 34:1|TAG 8:0_12:0_14:1	8.966	8.981	9.915	9.287	13.198	12.369	12.989	14.737	15.481	10.569	9.486	9.289	12.739	9.458	10.411	10.431	10.966	11.029	12.386	11.321	10.76	10.274	11.589	9.702	11.748	14.907	12.595	11.019	10.472	10.034	9.534	9.316	10.53
TAG 34:2|TAG 8:0_8:0_18:2	18.933	23.167	16.017	18.708	57.323	47.911	50.308	88.311	96.609	23.905	12.333	13.63	47.086	29.501	15.204	28.455	24.854	30.552	35.971	29.908	18.76	19.913	38.773	29.175	32.444	55.955	48.912	25.61	22.696	24.017	12.028	7.018	20.833
TAG 34:2|TAG 8:0_8:0_18:2	2.882	3.316	2.794	2.789	5.18	4.76	4.946	5.236	5.326	3.184	2.149	2.246	4.973	3.605	2.304	4.406	3.216	3.626	3.983	3.598	2.694	2.817	3.729	3.108	3.92	5.166	5.055	3.436	2.929	3.196	2.279	1.473	3.518
TAG 34:3|TAG 8:0_10:0_16:3	1.208	1.567	1.149	1.206	3.273	2.866	3.207	3.346	3.419	1.25	0.628	0.595	2.466	1.745	1.118	1.704	1.828	1.771	2.139	1.49	0.968	0.989	1.726	1.348	1.855	2.445	2.753	1.684	1.02	1.188	0.642	0.575	1.384
TAG 34:3|TAG 8:0_8:0_18:3	4.343	5.715	3.602	4.293	15.774	12.578	14.408	23.734	26.137	4.886	2.079	2.024	10.934	7.81	3.722	5.83	7.323	7.507	9.534	6.189	3.613	3.69	8.698	6.328	7.299	12.689	12.332	6.815	4.544	5.161	2.228	1.555	4.401
TAG 34:4|TAG 8:0_8:0_18:4	0.156	0.189	0.125	0.155	0.548	0.489	0.499	0.644	0.7	0.199	0.108	0.1	0.366	0.275	0.131	0.191	0.171	0.196	0.26	0.218	0.118	0.133	0.263	0.196	0.208	0.615	0.424	0.264	0.145	0.159	0.078	0.067	0.151
TAG 35:0|TAG 10:0_10:0_15:0	2.549	2.489	2.515	2.489	3.219	3.08	2.992	2.935	3.445	2.372	2.971	2.748	2.737	3.142	2.913	2.321	2.995	3.107	3.295	2.343	2.801	2.977	3.093	2.919	3.683	3.444	2.694	2.862	2.539	2.388	2.141	3.219	2.717
TAG 35:1|TAG 8:0_13:0_14:1	30.953	37.02	27.596	36.205	76.435	62.173	64.093	113.355	120.986	39.798	27.288	28.468	56.131	52.509	31.893	35.274	41.306	49.137	56.188	47.054	35.477	37.228	61.373	51.553	43.514	69.283	59.621	46.971	46.419	50.762	26.422	15.961	28.22
TAG 35:2|TAG 8:0_13:1_14:1	1.041	1.199	1.039	1.473	2.956	2.537	2.446	4.365	4.803	1.716	0.79	0.781	2.14	1.931	1.045	1.291	1.25	1.651	2.051	1.858	1.239	1.278	2.188	1.739	1.41	2.314	2.351	1.637	1.986	1.978	1.086	0.509	0.969
TAG 35:3|TAG 8:0_9:0_18:3	0.151	0.172	0.119	0.196	0.559	0.448	0.474	0.626	0.711	0.177	0.089	0.081	0.294	0.294	0.15	0.185	0.221	0.228	0.284	0.212	0.135	0.135	0.254	0.225	0.215	0.3	0.316	0.216	0.19	0.194	0.109	0.074	0.129
TAG 36:0|TAG 10:0_10:0_16:0	0.072	0.07	0.063	0.074	0.14	0.092	0.089	0.195	0.195	0.082	0.072	0.079	0.072	0.095	0.08	0.074	0.113	0.112	0.143	0.102	0.123	0.124	0.166	0.158	0.115	0.227	0.119	0.084	0.088	0.1	0.056	0.046	0.056
TAG 36:0|TAG 8:0_12:0_16:0	912.804	1017.61	884.471	981.721	1320.93	1183.26	1195.88	1500.51	1575.71	995.51	995.71	949.156	1113.86	1260.67	1019.57	938.811	1278.48	1219.26	1397.88	1065.61	1209.4	1168.69	1501.05	1398.57	1303.85	1637.77	1233.78	1163.2	1046.61	1035.35	671.644	768.456	895.641
TAG 36:0|TAG 8:0_12:0_16:0	12.349	12.186	11.726	14.218	14.52	14.144	14.398	13.083	13.782	13.333	14.41	12.713	12.952	15.224	13.764	11.327	16.83	15.044	15.829	13.546	16.487	15.277	15.113	16.541	14.632	16.125	14.052	14.65	12.227	13.616	10.583	12.516	13.141
TAG 36:0|TAG 8:0_14:0_14:0	0.038	0.046	0.037	0.046	0.089	0.07	0.078	0.134	0.172	0.056	0.052	0.044	0.06	0.072	0.058	0.045	0.064	0.061	0.081	0.058	0.068	0.063	0.12	0.109	0.086	0.117	0.077	0.088	0.063	0.053	0.031	0.029	0.034
TAG 36:0|TAG 8:0_14:0_14:0	0.211	0.244	0.173	0.272	0.416	0.293	0.369	0.519	0.581	0.24	0.128	0.137	0.287	0.323	0.196	0.194	0.324	0.346	0.323	0.304	0.241	0.237	0.401	0.339	0.211	0.353	0.326	0.289	0.254	0.263	0.139	0.103	0.15
TAG 36:1|TAG 10:0_12:0_14:1	504.406	574.55	482.164	560.075	814.831	711.842	750.903	1034.02	1105.87	600.285	512.398	530.747	747.68	747.513	549.988	571.584	669.285	710.673	806.954	688.43	617.299	633.992	892.125	795.334	637.531	916.942	824.722	693.55	678.746	712.076	466.693	341.737	510.489
TAG 36:1|TAG 8:0_10:0_18:1	12.795	13.317	12.558	12.898	17.32	14.188	16.737	18.545	19.254	13.496	12.438	13.034	16.524	16.976	14.02	13.935	15.491	17.078	17.554	15.224	16.32	14.495	17.562	16.897	14.957	17.493	16.704	16.503	14.097	17.017	13.528	11.923	13.786
TAG 36:2|TAG 8:0_10:0_18:2	6.653	6.793	7.461	7.065	9.092	8.195	8.717	8.856	9.181	6.86	6.65	6.481	8.443	7.441	6.843	8.121	7.94	7.501	8.633	8.293	6.933	6.957	7.976	7.433	7.672	9.054	9.382	8.263	6.729	7.518	7.098	6.314	7.897
TAG 36:2|TAG 8:0_14:1_14:1	85.741	103.462	78.75	99.22	187.144	155.969	166.928	250.925	270.981	113.142	71.376	73.719	154.868	135.197	87.007	108.278	122.63	129.382	154.386	142.887	96.461	101.728	172.024	138.859	115.59	188.423	177.265	120.081	118.113	124.649	72.361	44.289	88.185
TAG 36:3|TAG 10:0_10:0_16:3	3.659	4.852	3.759	4.315	6.499	5.872	6.229	6.348	6.259	4.151	2.718	2.743	5.775	5.552	4.297	4.762	6.258	5.406	6.664	4.983	4.094	4.111	5.517	5.035	4.647	5.624	6.003	5.704	4.657	5.062	3.175	2.751	4.332
TAG 36:4|TAG 8:0_10:0_18:4	0.236	0.271	0.222	0.458	0.895	0.856	0.891	1.216	1.514	0.58	0.329	0.301	0.891	0.596	0.368	0.383	0.467	0.466	0.566	0.717	0.341	0.457	0.733	0.584	0.926	1.764	0.933	0.491	0.469	0.472	0.227	0.158	0.269
TAG 36:5|TAG 8:0_8:0_20:5	0.09	0.107	0.076	0.105	0.273	0.265	0.293	0.354	0.387	0.108	0.067	0.068	0.258	0.167	0.103	0.112	0.118	0.122	0.157	0.124	0.102	0.104	0.211	0.158	0.204	0.306	0.274	0.152	0.091	0.103	0.059	0.06	0.09
TAG 36:5|TAG 9:0_9:0_18:5	0.096	0.051	0.074	0.03	0.04	0.072	0.049	0.03	0.037	0.059	0.062	0.053	0.05	0.039	0.045	0.061	0.032	0.039	0.037	0.036	0.025	0.028	0.025	0.028	0.036	0.019	0.02	0.019	0.025	0.019	0.02	0.022	0.041
TAG 37:0|TAG 8:0_14:0_15:0	121.417	135.505	113.144	119.121	206.17	180.441	178.378	263.417	277.483	122.023	109.513	110.29	159.806	183.931	139.598	109.89	168.798	170.681	193.494	136.85	135.589	136.04	210.458	177.631	173.913	212.371	171.475	152.967	136.082	135.397	74.947	89.887	105.691
TAG 37:0|TAG 8:0_14:0_15:0	2.283	2.176	2.363	2.096	2.367	2.344	2.119	2.643	2.679	2.152	2.445	2.443	2.256	2.552	2.504	2.096	2.665	2.728	2.42	1.97	2.612	2.643	2.706	2.545	2.79	2.751	2.232	2.457	2.026	2.091	1.841	2.821	2.45
TAG 37:1|TAG 10:0_10:0_17:1	3.751	3.523	3.75	3.825	3.965	3.633	3.736	3.566	4.134	3.338	4.281	3.954	3.658	4.01	3.765	3.229	3.367	3.62	4.067	3.392	3.86	3.79	3.68	3.864	3.278	3.296	3.636	4.153	3.952	3.904	4.073	3.842	3.573
TAG 37:3|TAG 9:0_10:0_18:3	0.81	1.001	0.829	1.071	1.943	1.59	1.759	2.519	2.862	0.986	0.511	0.479	1.348	1.565	0.91	0.807	1.388	1.197	1.454	1.209	0.757	0.802	1.378	1.149	0.876	1.256	1.524	1.477	1.164	1.289	0.732	0.486	0.669
TAG 38:0|TAG 10:0_12:0_16:0	0.085	0.086	0.082	0.086	0.129	0.099	0.116	0.221	0.221	0.095	0.084	0.087	0.108	0.117	0.092	0.084	0.122	0.116	0.132	0.108	0.113	0.108	0.135	0.12	0.11	0.16	0.122	0.114	0.095	0.091	0.066	0.068	0.078
TAG 38:0|TAG 10:0_12:0_16:0	7.33	7.515	8.293	7.275	8.384	9.938	9.174	9.35	10.213	8.236	8.558	9.034	8.672	9.978	8.366	8.134	9.935	9.358	9.959	9.438	9.539	8.789	9.52	8.759	9.355	9.346	9.9	9.071	6.963	8.071	6.68	9.24	8.459
TAG 38:0|TAG 8:0_12:0_18:0	0.104	0.104	0.102	0.083	0.127	0.099	0.079	0.124	0.144	0.086	0.099	0.097	0.107	0.111	0.103	0.094	0.113	0.097	0.137	0.092	0.107	0.1	0.132	0.112	0.105	0.12	0.099	0.105	0.079	0.074	0.069	0.094	0.08
TAG 38:0|TAG 8:0_14:0_16:0	676.663	742.367	619.859	657.546	1005.61	900.85	901.967	1173.43	1222.96	698.221	656.307	652.67	862.086	907.805	733.588	648.94	927.719	858.64	995.381	766.068	789.629	768.665	1047.23	937.908	942.023	1124.59	917.464	809.945	708.941	698.075	423.246	552.078	633.193
TAG 38:1|TAG 10:0_10:0_18:1	0.292	0.173	0.308	0.17	0.338	0.121	0.222	0.426	0.345	0.405	0.294	0.273	0.294	0.332	0.243	0.343	0.243	0.283	0.288	0.288	0.203	0.225	0.316	0.288	0.247	0.303	0.229	0.202	0.323	0.253	0.151	0.083	0.224
TAG 38:1|TAG 10:0_12:0_16:1	767.582	850.328	754.909	842.902	1040.71	934.651	995.567	1212.9	1265.65	875.41	790.742	788.273	958.737	1019.44	847.779	765.54	998.039	957.93	1090.26	963.939	846.049	859.825	1151.4	1000.97	777.66	1022.33	1074.09	998.887	983.244	1018.77	739.325	582.46	691.149
TAG 38:1|TAG 10:0_12:0_16:1	13.243	13.817	14.01	14.759	16.077	15.548	16.934	14.65	15.172	16.023	15.077	14.019	16.085	18.516	15.796	15.169	18.812	16.601	18.452	18.01	16.952	16.75	16.632	16.447	13.96	15.887	19.112	18.874	17.458	18.627	15.493	12.345	13.346
TAG 38:1|TAG 8:0_11:0_19:1	0.093	0.115	0.085	0.109	0.159	0.153	0.149	0.195	0.241	0.119	0.06	0.058	0.147	0.151	0.094	0.089	0.142	0.108	0.149	0.142	0.082	0.092	0.154	0.123	0.096	0.108	0.151	0.129	0.144	0.136	0.08	0.055	0.07
TAG 38:1|TAG 8:0_8:0_22:1	0.102	0.103	0.092	0.094	0.092	0.091	0.089	0.101	0.098	0.092	0.103	0.112	0.113	0.105	0.117	0.098	0.105	0.095	0.122	0.095	0.097	0.08	0.095	0.092	0.1	0.092	0.114	0.108	0.114	0.104	0.109	0.118	0.109
TAG 38:3|TAG 10:0_10:0_18:3	6.429	6.845	6.319	7.274	7.865	6.564	7.575	7.724	7.062	6.604	5.241	5.48	6.778	7.712	6.504	6.304	8.753	7.472	8.18	8.005	7.443	7.714	7.937	7.794	6.563	6.989	7.489	7.604	7.016	7.091	6.174	5.882	6.448
TAG 38:5|TAG 8:0_10:0_20:5	0.37	0.464	0.304	0.611	0.989	0.85	0.861	1.363	1.495	0.544	0.338	0.338	1.05	0.892	0.547	0.42	0.585	0.585	0.714	0.716	0.576	0.626	1.282	0.961	0.793	1.428	1.2	0.768	0.483	0.541	0.273	0.258	0.33
TAG 38:5|TAG 9:0_9:0_20:5	0.153	0.089	0.137	0.065	0.07	0.112	0.076	0.053	0.053	0.127	0.128	0.121	0.07	0.071	0.083	0.11	0.054	0.064	0.067	0.074	0.056	0.064	0.046	0.055	0.066	0.036	0.032	0.04	0.053	0.036	0.043	0.045	0.086
TAG 39:0|TAG 8:0_15:0_16:0	76.981	88.377	66.638	66.001	138.17	123.779	124.693	181.777	194.921	72.674	58.986	61.58	112.012	106.47	80.954	69.814	101.46	100.572	117.41	82.938	65.333	65.581	114.533	91.259	109.474	128.295	120.912	89.829	73.109	80.003	39.351	50.014	66.008
TAG 39:0|TAG 8:0_15:0_16:0	1.859	1.782	1.958	1.777	1.581	1.669	1.619	1.641	1.611	1.706	1.938	1.768	1.598	1.898	1.946	1.451	1.824	1.569	1.833	1.546	1.676	1.718	1.74	1.562	2.081	1.726	1.68	1.791	1.421	1.607	1.503	2.265	1.747
TAG 39:0|TAG 9:0_11:0_19:0	0.175	0.188	0.258	0.23	0.262	0.277	0.287	0.26	0.266	0.305	0.321	0.386	0.321	0.382	0.429	0.423	0.433	0.405	0.456	0.492	0.464	0.497	0.413	0.512	0.571	0.506	0.544	0.676	0.561	0.607	0.797	0.804	0.711
TAG 39:1|TAG 8:0_15:0_16:1	87.169	99.436	77.575	86.073	140.201	126.057	132.85	188.657	197.52	91.366	69.885	74.136	123.978	122.153	89.678	79.773	103.731	106.985	127.593	107.858	71	73.524	127.511	104.269	81.981	113.555	137.908	109.656	108.31	118.385	69.733	46.845	66.049
TAG 39:2|TAG 8:0_13:0_18:2	16.44	18.157	15.408	15.772	22.227	19.206	20.377	29.416	31.71	16.345	11.24	12.648	21.337	21.107	13.911	12.599	16.007	16.914	20.423	18.687	12.137	12.493	20.932	17.345	12.142	15.895	22.672	18.944	21.895	22.931	13.915	7.419	10.066
TAG 39:2|TAG 8:0_14:0_17:2	0.112	0.13	0.135	0.149	0.167	0.162	0.177	0.191	0.191	0.218	0.201	0.211	0.253	0.265	0.258	0.286	0.327	0.327	0.358	0.347	0.364	0.397	0.355	0.369	0.41	0.432	0.437	0.488	0.446	0.517	0.556	0.524	0.568
TAG 40:0|TAG 10:0_14:0_16:0	404.583	457.14	366.364	357.178	738.206	664.127	680.13	888.358	941.736	402.522	380.082	370.327	590.781	519.636	429.335	453.093	561.19	552.96	630.77	460.723	426.411	430.061	624.245	542.221	663.834	816.013	636.127	448.895	372.129	383.966	212.18	299.648	424.881
TAG 40:0|TAG 10:0_14:0_16:0	4.848	5.142	5.532	4.678	6.549	6.098	6.719	6.487	7.174	4.7	5.68	4.967	5.79	5.713	5.867	5.724	5.81	6.023	6.509	5.272	5.165	5.702	6.197	5.387	6.499	7.506	5.891	5.581	4.598	4.659	4.47	5.879	6.191
TAG 40:1|TAG 10:0_14:0_16:1	7.37	7.544	8.346	9.069	9.308	10.087	9.54	9.224	9.147	8.77	8.765	8.357	8.685	9.123	8.154	8.5	9.594	8.655	10.847	9.675	7.336	7.686	9.241	8.655	7.504	9.026	10.736	9.647	9.222	10.15	8.144	7.123	7.881
TAG 40:1|TAG 8:0_14:0_18:1	473.123	534.54	467.31	487.561	713.82	635.649	665.526	819.197	861.108	537.476	449.297	478.142	643.122	622.365	532.828	490.511	578.278	573.085	681.651	584.11	438.076	453.214	656.851	573.424	483.991	641.97	730.758	611.058	574.528	635.207	419.93	351.446	433.727
TAG 40:1|TAG 8:0_16:0_16:1	0.197	0.251	0.193	0.205	0.318	0.281	0.288	0.404	0.432	0.203	0.151	0.187	0.294	0.276	0.253	0.155	0.272	0.199	0.276	0.255	0.163	0.167	0.379	0.237	0.162	0.208	0.233	0.189	0.178	0.22	0.128	0.107	0.122
TAG 40:2|TAG 8:0_16:1_16:1	7.542	7.469	7.76	8.386	10.224	8.637	10.416	10.667	10.909	8.774	7.004	8.29	10.078	9.799	8.486	7.521	8.375	8.762	9.622	9.335	6.655	7.318	9.316	8.21	7.406	7.744	11.606	9.42	10.574	10.665	8.941	7.334	7.575
TAG 40:3|TAG 8:0_14:0_18:3	4.819	5.129	4.876	5.265	5.973	5.48	6.424	5.539	6.324	4.871	3.818	4.035	5.928	5.221	4.662	4.839	5.171	4.721	5.758	5.381	4.321	4.297	5.295	4.83	4.066	4.418	6.34	5.615	5.405	5.342	5.178	4.313	5.112
TAG 40:3|TAG 8:0_14:1_18:2	89.221	106.068	80.262	94.848	151.711	132.404	149.955	184.154	200.494	103.22	58.456	64.097	136.717	122.896	84.667	86.843	115.066	107.446	128.957	122.126	75.965	79.285	134.58	107.943	82.572	112.737	154.659	111.664	118.912	126.015	77.564	46.997	75.736
TAG 40:5|TAG 9:0_9:0_22:5	0.318	0.171	0.241	0.135	0.102	0.177	0.111	0.052	0.059	0.205	0.232	0.213	0.111	0.132	0.17	0.178	0.109	0.12	0.112	0.12	0.09	0.118	0.084	0.087	0.106	0.029	0.036	0.068	0.088	0.062	0.083	0.091	0.133
TAG 41:0|TAG 10:0_15:0_16:0	48.291	55.652	41.323	40.248	116.303	105.843	101.179	150.86	157.593	48.11	37.368	36.616	83.135	67.656	49.582	57.034	66.914	67.212	79.357	54.202	41.161	42.984	73.245	59.124	86.09	102.054	84.334	56.286	42.978	45.572	21.177	29.827	52.936
TAG 41:0|TAG 10:0_15:0_16:0	1.142	1.16	1.149	1.027	1.308	1.314	1.112	1.277	1.279	1.017	1.173	1.066	1.106	1.196	1.272	1.054	1.058	1.044	1.138	0.863	1.081	1.11	1.06	0.936	1.317	1.349	1.131	1.079	0.784	0.807	0.769	1.352	1.34
TAG 41:1|TAG 8:0_15:0_18:1	41.166	50.303	37.325	37.329	90.791	82.477	83.496	125.385	133.506	45.403	31.709	32.504	75.344	57.053	41.305	46.789	49.191	54.51	63.138	52.431	30.339	32.329	59.19	46.247	50.617	69.219	81.634	51.905	45.498	53.94	27.834	21.076	39.053
TAG 41:1|TAG 8:0_15:0_18:1	1.601	1.732	1.906	1.528	1.706	1.859	1.766	1.894	1.913	1.656	1.663	1.674	1.729	1.653	1.705	1.804	1.35	1.531	1.681	1.63	1.299	1.292	1.319	1.317	1.52	1.618	1.974	1.688	1.41	1.697	1.791	1.659	1.918
TAG 41:2|TAG 8:0_14:0_19:2	0.12	0.121	0.16	0.165	0.15	0.163	0.174	0.159	0.148	0.269	0.241	0.231	0.225	0.256	0.276	0.337	0.268	0.298	0.349	0.378	0.385	0.425	0.364	0.4	0.381	0.375	0.401	0.463	0.413	0.429	0.561	0.618	0.552
TAG 41:2|TAG 8:0_15:0_18:2	10.246	10.874	8.758	8.986	17.086	15.284	15.866	23.624	24.407	10.465	6.54	7.055	15.276	12.986	9.121	9.328	10.365	10.599	12.822	12.285	6.379	6.988	12.815	10.094	8.575	11.204	17.298	11.754	12.591	14.545	8.209	4.544	7.543
TAG 41:2|TAG 8:0_15:0_18:2	0.462	0.448	0.477	0.435	0.557	0.53	0.545	0.619	0.609	0.451	0.353	0.337	0.506	0.499	0.43	0.446	0.425	0.406	0.446	0.448	0.331	0.326	0.404	0.408	0.332	0.35	0.574	0.474	0.429	0.528	0.507	0.345	0.368
TAG 41:3|TAG 8:0_15:0_18:3	0.409	0.456	0.432	0.4	0.766	0.652	0.704	0.853	0.896	0.484	0.21	0.239	0.614	0.514	0.397	0.431	0.43	0.425	0.46	0.51	0.26	0.248	0.412	0.314	0.297	0.383	0.643	0.476	0.452	0.485	0.378	0.25	0.344
TAG 41:4|TAG 8:0_13:0_20:4	0.168	0.203	0.153	0.235	0.35	0.308	0.296	0.395	0.446	0.216	0.142	0.135	0.276	0.277	0.19	0.177	0.216	0.22	0.248	0.196	0.137	0.163	0.232	0.201	0.161	0.246	0.296	0.275	0.226	0.232	0.113	0.104	0.155
TAG 42:0|TAG 10:0_14:0_18:0	4.206	4.823	4.899	4.187	5.132	4.916	4.736	4.97	4.973	4.431	5.28	4.627	5.193	5.03	4.503	5.348	5.229	5.025	5.864	4.856	5.153	5.056	4.511	4.945	6.063	6.356	4.966	5.098	3.981	3.715	3.863	5.193	5.368
TAG 42:0|TAG 10:0_16:0_16:0	0.052	0.037	0.046	0.028	0.065	0.041	0.045	0.11	0.108	0.043	0.037	0.045	0.046	0.048	0.042	0.037	0.05	0.054	0.05	0.043	0.039	0.046	0.055	0.047	0.041	0.072	0.047	0.044	0.042	0.035	0.025	0.019	0.034
TAG 42:0|TAG 12:0_14:0_16:0	340.323	405.723	323.265	301.574	689.411	614.952	597.763	807.496	837.108	363.434	349.921	325.808	543.492	455.954	350.232	417.402	513.056	491.253	564.482	415.228	381.375	391.419	557.361	483.092	602.331	743.526	551.729	372.914	318.801	319.117	168.938	238.882	393.092
TAG 42:0|TAG 8:0_16:0_18:0	0.202	0.229	0.254	0.232	0.37	0.278	0.336	0.387	0.364	0.294	0.286	0.284	0.355	0.377	0.363	0.319	0.365	0.385	0.425	0.397	0.354	0.361	0.414	0.405	0.446	0.464	0.502	0.496	0.431	0.468	0.4	0.475	0.476
TAG 42:0|TAG 8:0_16:0_18:0	0.517	0.572	0.577	0.586	0.766	0.745	0.707	0.71	0.72	0.584	0.548	0.537	0.746	0.626	0.591	0.649	0.614	0.565	0.684	0.603	0.45	0.585	0.603	0.593	0.645	0.7	0.729	0.626	0.547	0.653	0.494	0.506	0.631
TAG 42:1|TAG 10:0_16:0_16:1	4.064	4.221	4.535	4.656	6.134	6.428	6.424	5.847	6.169	4.659	4.817	4.373	6.392	4.582	4.876	5.564	5.17	4.706	5.703	4.976	3.967	4.648	5.571	4.992	5.195	5.915	6.219	5.684	4.752	5.587	4.485	4.307	5.393
TAG 42:1|TAG 8:0_16:0_18:1	277.94	320.193	265.389	267.943	528.494	478.298	499.375	641.02	669.485	317.296	267.795	267.719	469.027	353.599	292.814	351.53	361.764	376.951	428.906	363.27	264.679	279.457	408.854	351.248	380.18	506.314	510.88	341.545	307.527	354.153	221.958	185.786	317.137
TAG 42:2|TAG 10:0_14:1_18:1	118.371	138.145	112.172	104.717	228.861	208.544	226.921	289.047	300.358	135.448	97.131	105.172	204.126	137.988	108.376	144.7	145.042	147.183	176.545	155.359	91.908	97.926	159.508	131.37	146.785	189.085	223.65	136.309	140.848	163.039	98.988	65.274	123.897
TAG 42:2|TAG 8:0_16:0_18:2	3.056	3.341	3.154	3.137	4.756	4.533	4.862	5.934	5.207	3.539	2.968	3.204	4.701	3.291	2.923	3.685	3.676	3.101	4.54	3.81	2.501	2.437	3.621	3.084	4.014	4.228	5.584	3.525	3.339	4.268	3.387	2.277	3.726
TAG 42:3|TAG 10:0_14:1_18:2	28.032	33.318	26.719	25.748	64.575	58.58	65.966	83.161	87.763	34.345	16.7	18.966	55.983	34.286	26.027	38.052	36.901	37.48	43.322	41.086	20.968	22.702	39.725	31.027	34.82	48.275	63.248	33.409	31.442	36.026	21.505	13.942	33.125
TAG 42:3|TAG 8:0_16:0_18:3	1.273	1.392	1.373	1.288	2.366	2.164	2.434	2.699	2.778	1.601	0.998	1.072	2.302	1.403	1.392	1.838	1.673	1.535	1.59	1.745	1.042	1.115	1.426	1.228	1.591	1.753	2.44	1.472	1.372	1.479	1.291	1.073	1.828
TAG 42:4|TAG 8:0_14:1_20:3	7.832	9.721	7.521	8.588	16.495	13.733	16.716	21.232	23.432	9.693	3.964	4.521	15.351	10.967	7.865	8.253	11.59	10.743	12.979	11.446	5.978	6.679	11.809	9.375	8.375	11.218	16.667	9.868	9.326	10.826	5.977	3.929	6.99
TAG 42:5|TAG 11:0_11:0_20:5	0.656	0.329	0.552	0.219	0.157	0.253	0.173	0.097	0.116	0.371	0.488	0.467	0.173	0.248	0.337	0.256	0.199	0.217	0.203	0.2	0.164	0.218	0.155	0.163	0.169	0.052	0.069	0.087	0.204	0.12	0.164	0.224	0.196
TAG 42:5|TAG 9:0_11:0_22:5	0.394	0.234	0.38	0.17	0.129	0.222	0.166	0.076	0.083	0.27	0.32	0.302	0.149	0.187	0.247	0.21	0.177	0.149	0.123	0.172	0.122	0.136	0.123	0.119	0.106	0.032	0.038	0.105	0.155	0.088	0.124	0.142	0.152
TAG 42:6|TAG 9:0_11:0_22:6	0.255	0.148	0.222	0.124	0.096	0.139	0.099	0.08	0.083	0.2	0.192	0.188	0.112	0.131	0.149	0.145	0.106	0.094	0.099	0.128	0.084	0.109	0.073	0.087	0.101	0.053	0.067	0.075	0.115	0.073	0.093	0.092	0.109
TAG 43:0|TAG 10:0_15:0_18:0	0.896	0.822	0.945	0.758	0.985	0.994	0.918	1.002	0.952	0.802	0.852	0.753	0.83	0.868	0.867	0.809	0.926	0.864	0.949	0.73	0.811	0.85	0.787	0.836	1.09	0.842	0.73	0.809	0.581	0.573	0.543	0.933	0.819
TAG 43:0|TAG 12:0_15:0_16:0	46.423	55.049	42.619	40.193	105.298	93.835	87.722	136.524	140.666	50.39	39.142	36.752	74.676	63.474	48.157	54.748	69.198	66.38	79.344	55.87	44.157	47.051	73.555	59.874	82.143	90.035	72.656	50.285	41.412	44.036	21.799	29.502	49.269
TAG 43:0|TAG 13:0_13:0_17:0	0.177	0.201	0.243	0.226	0.224	0.225	0.232	0.208	0.219	0.332	0.32	0.367	0.336	0.393	0.455	0.414	0.409	0.396	0.551	0.48	0.581	0.597	0.457	0.616	0.601	0.516	0.609	0.695	0.635	0.665	0.774	1.001	0.872
TAG 43:1|TAG 10:0_14:0_19:1	0.105	0.125	0.086	0.078	0.208	0.14	0.19	0.382	0.383	0.161	0.093	0.096	0.174	0.147	0.113	0.106	0.177	0.159	0.16	0.169	0.101	0.101	0.16	0.12	0.116	0.155	0.24	0.132	0.183	0.194	0.096	0.058	0.086
TAG 43:1|TAG 10:0_15:0_18:1	35.61	42.709	31.073	32.279	93.067	84.792	87.448	129.811	135.877	40.925	26.954	23.878	72.019	49.975	34.412	47.728	44.215	51.049	58.263	47.398	27.438	29.606	51.755	41.644	53.855	76.529	77.757	45.177	40.261	45.623	22.183	18.054	40.452
TAG 43:1|TAG 10:0_15:0_18:1	1.496	1.556	1.577	1.307	1.613	1.778	1.6	1.885	1.625	1.382	1.457	1.415	1.625	1.408	1.444	1.797	1.235	1.302	1.507	1.311	1.191	1.354	1.178	1.163	1.493	1.761	1.691	1.638	1.188	1.419	1.398	1.489	1.815
TAG 43:1|TAG 8:0_16:0_19:1	0.116	0.134	0.088	0.082	0.242	0.142	0.193	0.376	0.505	0.175	0.081	0.105	0.2	0.166	0.123	0.141	0.177	0.159	0.202	0.179	0.093	0.103	0.169	0.134	0.133	0.175	0.258	0.154	0.189	0.168	0.103	0.061	0.095
TAG 43:2|TAG 10:0_15:1_18:1	6.373	7.271	5.638	5.434	17.34	16.378	17.1	24.028	26.407	7.922	4.182	4.318	14.337	8.382	5.358	9.077	6.782	8.322	9.658	8.685	4.226	4.606	8.338	6.455	8.315	12.35	15.152	7.934	7.366	8.682	4.777	2.759	7.157
TAG 43:2|TAG 8:0_16:0_19:2	0.093	0.116	0.152	0.143	0.103	0.14	0.153	0.128	0.132	0.194	0.21	0.226	0.202	0.23	0.245	0.289	0.266	0.245	0.283	0.307	0.316	0.319	0.263	0.306	0.289	0.296	0.362	0.395	0.333	0.399	0.565	0.552	0.47
TAG 43:2|TAG 8:0_17:1_18:1	0.309	0.386	0.372	0.302	0.52	0.547	0.528	0.571	0.605	0.373	0.27	0.279	0.508	0.353	0.307	0.46	0.254	0.326	0.366	0.37	0.229	0.231	0.282	0.275	0.353	0.394	0.52	0.39	0.315	0.34	0.357	0.235	0.391
TAG 43:3|TAG 10:0_15:0_18:3	0.336	0.375	0.306	0.329	0.808	0.67	0.741	0.94	0.834	0.425	0.185	0.187	0.578	0.357	0.292	0.429	0.375	0.371	0.387	0.367	0.232	0.216	0.347	0.29	0.345	0.423	0.573	0.391	0.309	0.371	0.191	0.162	0.366
TAG 43:4|TAG 8:0_19:1_16:3	0.111	0.124	0.099	0.12	0.219	0.198	0.213	0.263	0.255	0.111	0.069	0.08	0.175	0.166	0.111	0.116	0.12	0.129	0.15	0.114	0.064	0.077	0.118	0.097	0.108	0.164	0.187	0.147	0.102	0.112	0.07	0.057	0.1
TAG 43:5|TAG 8:0_15:0_20:5	0.13	0.145	0.129	0.163	0.268	0.231	0.276	0.332	0.337	0.13	0.092	0.093	0.24	0.299	0.174	0.148	0.172	0.18	0.21	0.135	0.116	0.132	0.224	0.164	0.153	0.191	0.248	0.26	0.161	0.198	0.106	0.089	0.112
TAG 44:0|TAG 12:0_14:0_18:0	3.257	3.442	3.539	3.135	4.33	3.864	3.647	3.512	3.647	3.429	3.841	3.406	3.658	3.754	3.489	3.828	3.519	3.189	4.382	3.441	3.474	4.104	3.455	3.422	4.264	3.921	3.395	3.256	2.739	2.919	2.827	3.873	3.754
TAG 44:1|TAG 10:0_12:0_22:1	0.109	0.116	0.12	0.134	0.179	0.18	0.19	0.202	0.237	0.162	0.148	0.147	0.203	0.198	0.186	0.225	0.195	0.2	0.244	0.233	0.187	0.216	0.246	0.223	0.233	0.301	0.339	0.323	0.279	0.329	0.309	0.284	0.34
TAG 44:1|TAG 10:0_16:0_18:1	304.177	353.624	289.116	299.441	571.357	520.734	549.008	708.023	734.773	364.333	303.474	301.056	504.03	398.349	320.32	397.713	404.991	422.154	490.838	413.736	310.183	320.475	468.051	405.163	441.714	573.813	547.899	365.923	356.926	383.41	234.485	209.053	365.082
TAG 44:1|TAG 10:0_16:0_18:1	3.76	4.3	4.509	4.093	5.114	5.586	5.537	5.808	5.207	5.195	4.667	4.019	5.812	4.872	4.318	5.233	5.102	5.023	5.98	4.717	4.925	4.948	4.965	4.645	5.025	5.745	5.769	4.479	4.727	5.29	4.747	4.659	4.653
TAG 44:2|TAG 10:0_16:0_18:2	0.201	0.166	0.236	0.13	0.147	0.232	0.19	0.141	0.158	0.27	0.213	0.201	0.145	0.12	0.185	0.256	0.135	0.136	0.118	0.119	0.11	0.113	0.091	0.084	0.112	0.079	0.087	0.094	0.208	0.126	0.113	0.079	0.139
TAG 44:2|TAG 10:0_16:0_18:2	2.618	2.775	2.749	2.551	4.244	4.483	4.006	4.559	4.194	2.998	2.58	2.306	4.166	2.911	2.537	3.684	2.9	3.03	3.697	3.053	2.41	2.807	2.937	2.694	3.213	4.101	4.119	3.144	3.137	3.094	2.95	2.286	4.028
TAG 44:2|TAG 10:0_16:1_18:1	94.097	109.085	88.64	87.864	214.45	188.014	202.058	261.923	282.803	117.885	77.861	79.195	182.986	117.62	84.592	135.521	116.633	130.875	153.281	130.435	84.084	90.137	135.686	114.543	139.3	201.728	198.023	111.223	115.647	123.779	75.75	49.881	118.91
TAG 44:3|TAG 10:0_16:0_18:3	0.929	1.08	1.025	1.041	1.635	1.659	1.798	1.935	1.832	1.298	0.815	0.755	1.575	1.1	0.913	1.52	1.147	1.152	1.317	1.211	0.857	0.902	1.042	0.852	1.364	1.547	1.904	1.073	0.838	1.098	0.951	0.787	1.534
TAG 44:3|TAG 8:0_18:1_18:2	18.2	21.312	16.388	17.605	51.589	45.446	51.538	68.296	73.467	23.618	11.519	11.945	43.371	23.886	16.172	29.44	25.422	27.518	32.01	27.192	14.768	16.448	27.593	21.749	29.497	44.077	47.727	22.201	19.582	23.139	12.752	8.191	24.444
TAG 44:4|TAG 8:0_18:1_18:3	2.792	3.273	2.248	2.819	7.86	6.911	7.645	11.182	11.549	3.257	1.404	1.404	6.726	3.764	2.621	3.854	4.224	3.917	4.694	4.049	1.988	2.186	4.177	3.383	4.19	5.752	7.84	3.304	2.734	3.336	1.794	1.218	3.157
TAG 44:4|TAG 8:0_18:1_18:3	0.248	0.222	0.228	0.225	0.422	0.399	0.496	0.453	0.443	0.208	0.155	0.151	0.402	0.238	0.219	0.329	0.29	0.26	0.323	0.257	0.179	0.178	0.258	0.244	0.279	0.308	0.438	0.256	0.215	0.237	0.213	0.152	0.278
TAG 44:5|TAG 11:0_11:0_22:5	0.19	0.107	0.156	0.059	0.034	0.114	0.078	0.042	0.052	0.122	0.113	0.124	0.06	0.078	0.101	0.089	0.065	0.068	0.059	0.069	0.033	0.05	0.038	0.044	0.058	0.019	0.012	0.032	0.049	0.026	0.037	0.081	0.085
TAG 44:5|TAG 8:0_14:0_22:5	0.671	0.83	0.663	0.838	1.599	1.279	1.286	1.479	1.613	0.751	0.492	0.441	1.406	1.441	1.009	0.863	0.968	0.953	0.991	0.778	0.658	0.703	1.023	0.712	0.942	1.312	1.375	1.19	0.675	0.79	0.494	0.588	0.823
TAG 44:5|TAG 8:0_18:2_18:3	0.818	0.996	0.81	1.041	1.945	1.843	1.879	2.124	2.126	0.83	0.599	0.601	1.712	1.714	1.194	1.031	1.187	1.14	1.295	0.804	0.743	0.81	1.265	1.01	1.26	1.675	1.637	1.522	0.763	0.997	0.635	0.758	0.896
TAG 44:6|TAG 8:0_14:0_22:6	1.266	0.685	1.15	0.416	0.385	0.689	0.497	0.308	0.355	0.936	0.733	0.879	0.485	0.565	0.669	0.59	0.375	0.384	0.377	0.507	0.248	0.315	0.178	0.295	0.287	0.127	0.207	0.264	0.546	0.28	0.347	0.227	0.332
TAG 45:0|TAG 14:0_15:0_16:0	51.128	59.374	48.158	45.238	96.88	79.916	71.256	109.537	118.406	59.093	47.076	45.636	67.937	67.342	53.47	53.619	79.918	59.795	92.344	63.115	53.685	53.59	78.634	64.58	66.331	66.46	55.107	42.433	39.583	43.341	25.423	35.328	42.564
TAG 45:0|TAG 14:0_15:0_16:0	0.541	0.614	0.636	0.482	0.751	0.645	0.551	0.594	0.56	0.545	0.621	0.605	0.492	0.558	0.542	0.572	0.651	0.587	0.804	0.506	0.627	0.606	0.543	0.588	0.623	0.523	0.473	0.452	0.34	0.363	0.376	0.671	0.475
TAG 45:0|TAG 15:0_15:0_15:0	0.167	0.172	0.198	0.189	0.175	0.198	0.172	0.179	0.183	0.28	0.349	0.343	0.288	0.304	0.401	0.389	0.424	0.372	0.438	0.431	0.526	0.551	0.392	0.471	0.535	0.493	0.538	0.624	0.469	0.518	0.626	0.82	0.655
TAG 45:0|TAG 15:0_15:0_15:0	0.118	0.115	0.103	0.123	0.275	0.245	0.276	0.341	0.359	0.165	0.057	0.059	0.261	0.144	0.11	0.155	0.156	0.14	0.163	0.165	0.087	0.089	0.14	0.113	0.131	0.182	0.268	0.113	0.127	0.131	0.076	0.055	0.124
TAG 45:1|TAG 10:0_18:0_17:1	1.357	1.21	1.489	1.212	1.618	1.434	1.606	1.812	1.735	1.412	1.499	1.382	1.502	1.402	1.341	1.621	1.24	1.37	1.462	1.168	1.326	1.33	1.202	1.329	1.751	1.545	1.405	1.449	1.375	1.36	1.281	1.284	1.555
TAG 45:1|TAG 12:0_15:0_18:1	43.414	50.621	39.467	44.157	102.855	91.767	96.033	144.51	155.235	56.576	38.418	38.138	82.215	63.654	45.126	57.832	59.553	64.137	74.303	63.126	41.698	44.153	70.511	59.383	72.177	92.2	87.69	55.343	59.642	64.008	32.136	24.913	51.319
TAG 45:2|TAG 10:0_16:0_19:2	0.064	0.063	0.08	0.071	0.089	0.093	0.087	0.072	0.09	0.133	0.118	0.117	0.129	0.1	0.144	0.183	0.141	0.14	0.174	0.162	0.176	0.181	0.161	0.174	0.161	0.184	0.218	0.223	0.174	0.226	0.288	0.255	0.288
TAG 45:2|TAG 10:0_17:1_18:1	0.421	0.472	0.499	0.414	0.63	0.661	0.722	0.681	0.584	0.457	0.377	0.377	0.59	0.41	0.395	0.567	0.36	0.425	0.494	0.446	0.338	0.387	0.345	0.346	0.467	0.568	0.616	0.465	0.424	0.448	0.44	0.344	0.551
TAG 45:2|TAG 13:0_14:1_18:1	8.085	9.645	7.212	7.624	22.851	21.483	22.42	32.026	34.702	10.325	5.471	5.884	18.183	10.682	7.15	11.359	9.571	11.355	13.32	12.028	6.11	6.471	11.716	9.327	12.02	17.926	19.23	9.928	10.526	11.683	5.788	3.425	9.44
TAG 45:3|TAG 10:0_17:1_18:2	0.431	0.46	0.411	0.424	0.98	0.921	0.988	1.15	1.285	0.521	0.267	0.283	0.769	0.558	0.379	0.565	0.474	0.504	0.595	0.555	0.296	0.295	0.482	0.404	0.447	0.618	0.824	0.495	0.52	0.563	0.331	0.211	0.532
TAG 45:4|TAG 10:0_15:0_20:4	0.079	0.098	0.07	0.086	0.224	0.228	0.218	0.26	0.293	0.078	0.053	0.053	0.156	0.136	0.086	0.098	0.099	0.111	0.117	0.089	0.055	0.055	0.111	0.083	0.101	0.149	0.151	0.107	0.069	0.089	0.049	0.04	0.085
TAG 45:5|TAG 8:0_17:0_20:5	0.059	0.07	0.055	0.077	0.175	0.152	0.173	0.186	0.217	0.064	0.047	0.037	0.137	0.113	0.076	0.081	0.073	0.08	0.079	0.065	0.049	0.049	0.081	0.072	0.079	0.111	0.131	0.105	0.062	0.072	0.041	0.04	0.07
TAG 46:0|TAG 10:0_17:0_19:0	0.305	0.342	0.31	0.261	0.505	0.451	0.461	0.634	0.625	0.382	0.297	0.289	0.439	0.385	0.344	0.377	0.402	0.427	0.505	0.424	0.347	0.375	0.476	0.419	0.485	0.559	0.595	0.42	0.416	0.405	0.293	0.349	0.418
TAG 46:0|TAG 12:0_16:0_18:0	0.064	0.085	0.062	0.06	0.153	0.114	0.093	0.247	0.251	0.083	0.057	0.065	0.089	0.078	0.056	0.065	0.133	0.06	0.149	0.099	0.081	0.081	0.186	0.112	0.074	0.093	0.071	0.043	0.038	0.04	0.026	0.029	0.046
TAG 46:0|TAG 12:0_16:0_18:0	2.397	2.36	2.392	2.034	2.652	2.168	2.309	2.065	2.309	2.434	2.533	2.421	1.932	2.25	2.28	2.135	2.489	2.064	3.156	2.134	2.931	2.639	2.554	2.604	2.475	2.189	1.695	1.882	1.403	1.284	1.708	2.645	2.071
TAG 46:0|TAG 14:0_14:0_18:0	0.077	0.092	0.079	0.078	0.162	0.154	0.141	0.226	0.227	0.112	0.061	0.058	0.149	0.101	0.09	0.103	0.136	0.129	0.149	0.123	0.092	0.088	0.139	0.108	0.097	0.155	0.162	0.091	0.114	0.112	0.062	0.045	0.088
TAG 46:0|TAG 14:0_16:0_16:0	268.8	345.019	288.08	266.551	468.236	402.689	353.302	473.133	509.861	355.416	294.841	276.1	356.122	343.583	289.089	319.206	439.997	277.531	513.197	360.452	368.982	380.418	483.422	422.069	330.443	354.596	272.92	207.369	190.401	189.67	126.816	189.288	230.445
TAG 46:0|TAG 14:0_16:0_16:0	0.047	0.055	0.047	0.056	0.13	0.102	0.11	0.145	0.173	0.07	0.054	0.048	0.087	0.088	0.052	0.06	0.105	0.094	0.078	0.078	0.067	0.069	0.113	0.092	0.094	0.133	0.073	0.057	0.086	0.089	0.04	0.031	0.055
TAG 46:1|TAG 10:0_18:0_18:1	0.308	0.39	0.379	0.375	0.602	0.573	0.629	0.653	0.588	0.423	0.394	0.347	0.495	0.433	0.403	0.473	0.434	0.426	0.5	0.484	0.35	0.393	0.474	0.435	0.493	0.542	0.521	0.398	0.433	0.487	0.372	0.316	0.462
TAG 46:1|TAG 12:0_16:0_18:1	345.627	390.731	317.092	351.445	590.283	535.433	563.815	715.257	745.495	411.253	355.491	356.012	515.315	452.437	379.809	412.728	454.364	477.697	551.377	458.141	380.87	397.355	526.42	486.209	515.971	634.836	579.042	416.462	448.945	455.335	276.521	270.339	411.809
TAG 46:1|TAG 12:0_16:0_18:1	3.665	4.048	3.245	3.554	4.528	4.25	5.052	4.045	3.754	4.05	4.429	4.099	4.684	4.027	4.155	3.958	4.121	4.495	5.199	4.096	4.22	4.199	4.156	4.458	5.097	4.907	4.874	4.44	4.585	4.966	3.63	4.75	4.867
TAG 46:1|TAG 14:0_14:0_18:1	0.088	0.094	0.075	0.071	0.154	0.153	0.137	0.294	0.308	0.096	0.079	0.076	0.158	0.092	0.063	0.098	0.112	0.096	0.143	0.105	0.08	0.074	0.143	0.102	0.109	0.154	0.115	0.077	0.065	0.07	0.043	0.052	0.073
TAG 46:1|TAG 16:0_16:0_14:1	0.115	0.134	0.116	0.138	0.206	0.192	0.211	0.239	0.29	0.191	0.16	0.158	0.244	0.184	0.195	0.244	0.23	0.251	0.267	0.265	0.227	0.228	0.261	0.254	0.293	0.362	0.351	0.313	0.269	0.349	0.281	0.272	0.37
TAG 46:2|TAG 10:0_18:1_18:1	130.711	158.547	125.532	130.206	284.581	257.11	274.228	362.639	379.871	173.031	121.648	122.275	242.61	173.72	136.003	180.274	173.009	180.897	219.308	195.15	129.534	136.189	206.643	172.256	197.389	263.963	272.576	163.094	178.728	190.412	113.47	81.392	168.56
TAG 46:2|TAG 14:0_14:1_18:1	3.034	3.315	3.554	3.114	4.904	4.644	4.67	5.687	4.81	4.264	3.908	3.262	3.991	3.655	3.876	4.047	3.731	4.062	4.4	4.112	3.513	3.955	4.041	3.781	4.617	4.222	4.841	3.894	4.069	4.3	3.664	3.456	4.874
TAG 46:3|TAG 10:0_18:1_18:2	29.498	36.684	26.571	29.508	82.898	74.121	80.112	107.229	112.682	39.696	19.992	21.247	71.108	40.258	28.53	47.576	42.578	43.932	50.825	47.274	24.205	26.99	45.362	36.919	45.651	67.559	77.189	36.496	38.437	42.459	21.768	14.545	41.513
TAG 46:3|TAG 10:0_18:1_18:2	1.526	1.657	1.595	1.538	2.199	2.37	2.303	2.518	2.334	1.801	1.23	1.33	2.234	1.581	1.586	2.293	1.737	1.572	1.699	1.798	1.322	1.537	1.55	1.3	1.689	2.287	2.591	1.648	1.603	1.745	1.564	1.381	2.388
TAG 46:4|TAG 10:0_18:1_18:3	4.511	5.547	4.069	4.633	15.916	14.207	16.159	21.834	23.301	6.317	2.435	2.463	13.671	6.367	4	8.356	6.659	7.296	8.593	7.592	3.436	3.781	6.83	5.425	7.698	11.904	14.479	5.86	5.445	6.439	3.312	1.899	6.769
TAG 46:4|TAG 12:0_14:0_20:4	0.335	0.419	0.382	0.326	0.658	0.668	0.749	0.683	0.751	0.444	0.262	0.246	0.65	0.397	0.346	0.591	0.399	0.417	0.463	0.443	0.277	0.301	0.325	0.32	0.455	0.526	0.707	0.388	0.311	0.344	0.36	0.243	0.595
TAG 46:5|TAG 10:0_18:2_18:3	0.214	0.258	0.222	0.27	0.544	0.497	0.525	0.655	0.671	0.318	0.117	0.126	0.496	0.281	0.189	0.33	0.294	0.244	0.322	0.324	0.159	0.175	0.259	0.199	0.28	0.347	0.505	0.27	0.242	0.26	0.177	0.11	0.276
TAG 46:5|TAG 8:0_16:0_22:5	0.405	0.471	0.384	0.466	1.117	1.015	1.097	1.238	1.246	0.437	0.312	0.314	0.952	0.715	0.521	0.608	0.513	0.521	0.643	0.462	0.417	0.485	0.692	0.546	0.791	1.037	0.965	0.684	0.414	0.419	0.29	0.303	0.523
TAG 46:6|TAG 10:0_14:0_22:6	0.321	0.21	0.308	0.105	0.158	0.217	0.178	0.102	0.107	0.246	0.198	0.216	0.178	0.158	0.187	0.229	0.102	0.104	0.113	0.123	0.058	0.095	0.064	0.078	0.106	0.041	0.057	0.072	0.129	0.072	0.096	0.086	0.131
TAG 46:6|TAG 8:0_18:1_20:5	0.139	0.151	0.134	0.146	0.361	0.357	0.351	0.418	0.423	0.136	0.095	0.092	0.344	0.241	0.153	0.188	0.157	0.172	0.191	0.173	0.118	0.132	0.223	0.161	0.231	0.326	0.361	0.223	0.126	0.164	0.091	0.086	0.147
TAG 47:0|TAG 14:0_16:0_17:0	0.076	0.064	0.07	0.081	0.115	0.091	0.062	0.239	0.301	0.119	0.088	0.073	0.123	0.106	0.103	0.078	0.149	0.135	0.139	0.129	0.11	0.125	0.179	0.129	0.112	0.165	0.122	0.093	0.101	0.11	0.054	0.038	0.067
TAG 47:0|TAG 15:0_15:0_17:0	0.166	0.19	0.202	0.191	0.235	0.235	0.239	0.23	0.25	0.284	0.32	0.333	0.316	0.363	0.384	0.384	0.425	0.388	0.466	0.449	0.482	0.539	0.453	0.499	0.548	0.553	0.527	0.608	0.511	0.554	0.626	0.791	0.689
TAG 47:0|TAG 15:0_15:0_17:0	0.23	0.294	0.349	0.273	0.313	0.296	0.226	0.246	0.254	0.304	0.272	0.281	0.277	0.278	0.264	0.274	0.347	0.201	0.342	0.276	0.333	0.299	0.321	0.302	0.269	0.21	0.155	0.195	0.153	0.184	0.181	0.265	0.228
TAG 47:0|TAG 15:0_16:0_16:0	36.609	47.327	40.014	36.366	60.628	48.189	40.948	63.628	65.729	48.799	35.157	34.334	42.553	47.675	41.671	37.627	65.122	34.664	76.218	47.612	49.171	47.269	64.241	51.623	38.604	34.421	31.772	25.644	24.185	24.806	16.759	27.402	26.258
TAG 47:1|TAG 13:0_17:0_17:1	0.112	0.124	0.139	0.167	0.138	0.136	0.165	0.133	0.122	0.224	0.234	0.222	0.216	0.224	0.254	0.288	0.294	0.281	0.302	0.316	0.356	0.396	0.312	0.293	0.33	0.329	0.339	0.43	0.392	0.445	0.564	0.566	0.513
TAG 47:1|TAG 14:0_15:0_18:1	72.5	81.063	65.19	73.604	134.864	117.962	118.767	180.151	189.068	89.888	66.362	71.196	110.351	101.28	80.222	79.055	98.57	96.958	118.42	99.756	71.983	74.352	110.045	95.15	101.317	121.13	117.247	89.13	102.047	107.704	60.285	52.727	74.917
TAG 47:1|TAG 14:0_15:0_18:1	1.207	1.242	1.327	1.172	1.519	1.3	1.376	1.63	1.483	1.313	1.385	1.438	1.287	1.278	1.315	1.254	1.205	1.225	1.581	1.232	1.275	1.236	1.221	1.314	1.519	1.495	1.4	1.494	1.3	1.353	1.293	1.735	1.4
TAG 47:2|TAG 13:0_13:1_21:1	0.067	0.073	0.079	0.08	0.093	0.097	0.107	0.095	0.099	0.121	0.121	0.126	0.143	0.118	0.137	0.185	0.148	0.157	0.171	0.192	0.17	0.225	0.178	0.211	0.22	0.244	0.233	0.234	0.22	0.246	0.26	0.248	0.315
TAG 47:2|TAG 14:0_14:0_19:2	0.035	0.042	0.049	0.046	0.048	0.047	0.059	0.036	0.048	0.093	0.085	0.081	0.075	0.078	0.097	0.135	0.092	0.105	0.123	0.123	0.134	0.156	0.11	0.122	0.139	0.166	0.145	0.155	0.162	0.167	0.182	0.188	0.247
TAG 47:2|TAG 14:0_15:0_18:2	0.712	0.747	0.76	0.778	1.019	0.915	1.024	1.001	1.11	0.907	0.784	0.736	1.012	0.811	0.727	0.93	0.769	0.864	0.943	0.811	0.731	0.733	0.771	0.743	0.834	0.883	1.023	0.811	0.964	0.951	0.955	0.654	0.904
TAG 47:2|TAG 15:0_14:1_18:1	17.083	19.628	15.075	18.814	41.885	36.88	39.629	60.497	63.027	25.417	13.401	14.5	34.778	25.512	17.381	23.523	24.059	25.74	30.105	28.088	16.011	17.224	28.679	23.163	25.384	34.577	37.508	21.663	30.439	31.578	16.12	9.172	20.252
TAG 47:3|TAG 14:0_15:0_18:3	0.672	0.774	0.635	0.793	1.548	1.297	1.43	1.907	2.104	1.075	0.411	0.47	1.363	0.997	0.699	0.89	1.025	0.886	0.946	1.178	0.64	0.616	0.911	0.72	0.75	1.111	1.368	0.93	1.222	1.202	0.668	0.426	0.763
TAG 47:3|TAG 15:0_14:1_18:2	0.774	0.921	0.646	0.939	1.819	1.593	1.787	2.465	2.679	1.26	0.487	0.544	1.629	1.106	0.768	1.079	1.178	1.045	1.253	1.465	0.667	0.72	1.016	0.961	0.937	1.267	1.685	1.083	1.429	1.535	0.838	0.449	0.882
TAG 47:4|TAG 11:0_18:1_18:3	0.112	0.139	0.103	0.128	0.299	0.28	0.3	0.372	0.397	0.131	0.079	0.082	0.213	0.181	0.116	0.146	0.147	0.145	0.175	0.155	0.09	0.094	0.155	0.121	0.161	0.196	0.233	0.149	0.132	0.14	0.089	0.064	0.124
TAG 47:4|TAG 12:0_15:0_20:4	0.109	0.152	0.101	0.125	0.318	0.277	0.302	0.384	0.403	0.138	0.076	0.084	0.221	0.171	0.119	0.166	0.152	0.146	0.19	0.163	0.097	0.11	0.152	0.13	0.167	0.243	0.236	0.144	0.143	0.138	0.094	0.065	0.129
TAG 48:0|TAG 14:0_16:0_18:0	187.191	261.032	226.259	197.274	305.015	250.659	202.741	265.519	266.307	281.781	189.481	181.598	218.117	222.886	211.447	214.987	322.388	125.755	393.471	258.855	288.47	300.932	352.915	314.066	161.689	148.74	142.36	113.673	95.103	97.84	82.967	123.041	130.795
TAG 48:0|TAG 14:0_16:0_18:0	1.454	1.645	1.686	1.437	1.544	1.337	1.216	1.275	1.093	2.093	1.596	1.532	1.201	1.233	1.628	1.484	1.642	0.932	1.871	1.483	2.094	1.883	1.683	1.822	1.306	1.025	1.037	0.939	0.601	0.679	0.982	1.696	1.307
TAG 48:0|TAG 14:0_17:0_17:0	0.072	0.095	0.082	0.116	0.143	0.123	0.124	0.22	0.214	0.116	0.073	0.083	0.125	0.143	0.084	0.083	0.175	0.148	0.151	0.111	0.13	0.129	0.2	0.152	0.144	0.207	0.133	0.108	0.14	0.13	0.066	0.045	0.081
TAG 48:0|TAG 15:0_16:0_17:0	0.173	0.144	0.138	0.158	0.275	0.226	0.222	0.462	0.543	0.202	0.152	0.154	0.219	0.243	0.187	0.163	0.284	0.255	0.301	0.238	0.204	0.241	0.332	0.266	0.203	0.318	0.231	0.195	0.236	0.241	0.097	0.091	0.134
TAG 48:0|TAG 16:0_16:0_16:0	0.076	0.094	0.082	0.118	0.15	0.119	0.128	0.203	0.213	0.114	0.075	0.082	0.122	0.142	0.085	0.085	0.164	0.147	0.146	0.119	0.128	0.134	0.204	0.147	0.136	0.201	0.129	0.108	0.145	0.113	0.071	0.044	0.077
TAG 48:1|TAG 12:0_18:0_18:1	0.136	0.188	0.161	0.213	0.309	0.28	0.286	0.427	0.42	0.234	0.21	0.223	0.336	0.289	0.247	0.295	0.32	0.298	0.372	0.295	0.3	0.319	0.38	0.379	0.436	0.449	0.439	0.382	0.377	0.423	0.323	0.288	0.405
TAG 48:1|TAG 14:0_16:0_18:1	441.578	484.236	423.887	463.403	663.814	601.221	630.014	781.239	806.727	501.728	465.536	470.895	569.792	572.307	491.666	480.053	595.065	600.23	646.983	558.147	503.941	502.978	644.759	601.942	605.094	715.697	641.781	528.631	570.348	579.231	384.316	388.59	499.384
TAG 48:1|TAG 14:0_16:0_18:1	3.205	3.18	3.393	3.392	3.643	3.433	4.06	3.095	3.126	3.386	4.013	3.725	3.423	3.403	3.707	3.166	3.69	4.417	4.039	3.165	3.942	4.415	3.4	4.289	4.463	4.201	3.521	3.986	4.324	4.273	4.509	4.441	4.665
TAG 48:2|TAG 14:0_16:0_18:2	203.077	227.049	191.698	221.679	364.417	321.386	339.012	453.867	469.131	267.196	199.967	208.408	319.91	269.351	213.242	252.066	278.041	284.872	328.808	296.252	227.089	230.405	324.122	285.926	277.507	362.584	348.577	247.614	296.53	303.432	192.999	138.198	236.195
TAG 48:3|TAG 12:0_18:1_18:2	45.898	55.299	42.633	54.37	107.054	93.28	101.88	142.773	148.255	69.712	36.09	37.38	91.326	65.602	48.005	67.338	72.358	74.055	83.457	79.102	50.682	53.725	83.895	71.07	72.268	101.854	102.61	59.377	71.984	73.743	41.057	26.298	59.382
TAG 48:3|TAG 14:0_16:0_18:3	1.922	1.965	2.098	2.204	2.556	2.23	2.58	3.24	2.85	2.547	1.87	1.674	2.524	2.204	2.066	2.584	2.397	2.524	2.515	2.527	2.241	2.371	2.366	2.441	2.516	2.702	2.941	2.291	2.486	2.424	2.236	1.694	2.38
TAG 48:4|TAG 12:0_18:1_18:3	6.776	8.629	6.12	8.555	21.112	18.785	20.518	30.03	31.378	10.9	4.219	4.485	17.726	10.015	6.758	10.923	11.343	11.803	13.785	13.027	6.489	7.3	12.942	10.264	11.585	18.393	19.735	8.788	10.714	11.301	5.523	3.15	9.138
TAG 48:4|TAG 12:0_18:1_18:3	0.485	0.601	0.582	0.621	0.761	0.784	0.871	0.891	0.796	0.648	0.387	0.389	0.739	0.507	0.494	0.743	0.581	0.582	0.705	0.71	0.527	0.57	0.536	0.549	0.615	0.806	0.842	0.565	0.56	0.593	0.557	0.428	0.687
TAG 48:5|TAG 10:0_16:0_22:5	0.45	0.269	0.38	0.191	0.233	0.406	0.275	0.185	0.215	0.369	0.315	0.308	0.248	0.236	0.247	0.32	0.176	0.206	0.198	0.211	0.141	0.176	0.122	0.153	0.22	0.097	0.105	0.117	0.164	0.113	0.11	0.145	0.29
TAG 48:5|TAG 12:0_18:2_18:3	0.475	0.611	0.478	0.641	1.556	1.483	1.536	1.589	1.688	0.576	0.455	0.446	1.265	0.978	0.6	0.768	0.652	0.722	0.857	0.664	0.553	0.568	0.968	0.811	1.042	1.583	1.235	0.858	0.577	0.669	0.35	0.342	0.706
TAG 48:6|TAG 10:0_18:2_20:4	0.161	0.179	0.142	0.192	0.507	0.487	0.456	0.551	0.581	0.192	0.124	0.108	0.454	0.281	0.174	0.262	0.192	0.212	0.229	0.226	0.165	0.166	0.276	0.213	0.311	0.448	0.479	0.246	0.179	0.209	0.112	0.097	0.194
TAG 49:0|TAG 14:0_16:0_19:0	0.17	0.171	0.193	0.201	0.248	0.24	0.246	0.273	0.307	0.252	0.286	0.287	0.277	0.326	0.307	0.325	0.357	0.34	0.423	0.38	0.384	0.409	0.406	0.39	0.429	0.445	0.391	0.454	0.364	0.397	0.42	0.58	0.52
TAG 49:0|TAG 15:0_15:0_19:0	0.371	0.422	0.335	0.391	0.818	0.622	0.593	0.748	0.775	0.482	0.352	0.304	0.651	0.681	0.518	0.401	0.555	0.539	0.549	0.476	0.515	0.58	0.747	0.666	0.645	1.048	0.863	0.576	0.476	0.426	0.26	0.35	0.369
TAG 49:0|TAG 15:0_16:0_18:0	27.318	37.901	33.157	25.069	41.334	30.922	26.523	35.925	35.265	39.848	23.412	23.469	29.454	34.788	30.336	26.415	51.242	17.75	63.434	36.98	34.269	36.871	46.519	40.581	20.056	16.224	16.287	13.409	14.05	13.276	10.132	17.723	14.18
TAG 49:0|TAG 16:0_16:0_17:0	0.226	0.253	0.26	0.186	0.204	0.187	0.123	0.148	0.139	0.279	0.217	0.186	0.174	0.194	0.245	0.21	0.256	0.099	0.345	0.212	0.304	0.332	0.218	0.239	0.174	0.113	0.097	0.089	0.082	0.081	0.12	0.202	0.147
TAG 49:1|TAG 13:0_15:0_21:1	0.116	0.106	0.136	0.142	0.123	0.139	0.134	0.132	0.121	0.187	0.224	0.216	0.208	0.22	0.244	0.231	0.216	0.222	0.285	0.249	0.294	0.263	0.265	0.309	0.312	0.267	0.302	0.379	0.331	0.393	0.46	0.5	0.405
TAG 49:1|TAG 14:0_16:0_19:1	0.577	0.6	0.502	0.648	1.128	0.852	0.946	1.725	2.38	0.854	0.71	0.8	0.876	1.006	0.753	0.732	1.203	0.973	1.027	0.952	0.87	0.915	1.237	1.071	0.992	1.463	1.06	0.881	1.386	1.24	0.679	0.451	0.624
TAG 49:1|TAG 15:0_15:0_19:1	0.151	0.173	0.138	0.207	0.415	0.393	0.415	0.455	0.531	0.226	0.127	0.135	0.425	0.266	0.188	0.228	0.209	0.229	0.258	0.259	0.194	0.197	0.327	0.253	0.318	0.483	0.466	0.245	0.24	0.249	0.137	0.101	0.193
TAG 49:1|TAG 15:0_16:0_18:1	104.936	116.593	99.657	108.254	164.976	140.933	141.167	209.176	218.283	120.895	101.179	104.086	135.659	144.327	118.331	100.972	150.418	136.834	162.755	131.119	113.661	109.795	157.841	134.869	135.31	147.356	141.422	122.263	139.851	143.221	86.559	84.713	98.854
TAG 49:1|TAG 15:0_16:0_18:1	1.202	1.281	1.28	1.197	1.304	1.273	1.089	1.624	1.456	1.212	1.291	1.314	1.263	1.277	1.319	1.122	1.402	1.373	1.584	1.187	1.415	1.284	1.252	1.291	1.452	1.312	1.129	1.286	1.112	1.244	1.2	1.549	1.285
TAG 49:2|TAG 12:0_18:1_19:1	0.139	0.071	0.142	0.169	0.277	0.234	0.222	0.462	0.587	0.166	0.144	0.135	0.229	0.246	0.18	0.225	0.249	0.083	0.264	0.197	0.116	0.152	0.188	0.186	0.199	0.312	0.177	0.177	0.287	0.326	0.134	0.098	0.14
TAG 49:2|TAG 14:0_16:0_19:2	0.088	0.096	0.109	0.113	0.123	0.149	0.128	0.118	0.109	0.17	0.176	0.18	0.173	0.181	0.199	0.24	0.222	0.216	0.253	0.248	0.259	0.284	0.264	0.272	0.265	0.301	0.294	0.329	0.335	0.354	0.391	0.383	0.385
TAG 49:2|TAG 14:0_16:1_19:1	0.157	0.155	0.137	0.138	0.276	0.206	0.271	0.573	0.578	0.273	0.132	0.156	0.252	0.238	0.172	0.158	0.233	0.197	0.214	0.227	0.165	0.125	0.183	0.245	0.197	0.306	0.179	0.198	0.328	0.296	0.115	0.082	0.147
TAG 49:2|TAG 15:0_16:0_18:2	0.901	0.896	0.913	0.866	1.057	0.87	1.083	1.172	1.203	0.916	0.921	0.947	0.988	1.024	0.928	0.909	0.851	0.974	1.072	1.015	0.895	0.925	0.881	0.92	0.989	1.034	1.214	1.076	1.024	1.18	1.065	1.017	1
TAG 49:2|TAG 15:0_16:1_18:1	35.392	40.62	31.893	39.273	65.772	54.029	59.998	88.661	91.27	46.832	30.025	32.977	57.051	50.313	37.956	38.369	48.007	48.778	56.575	53.595	34.151	35.476	54.231	45.852	43.983	55.766	63.69	44.817	59.531	62.551	34.9	22.75	35.377
TAG 49:3|TAG 14:1_14:1_21:1	0.043	0.052	0.049	0.056	0.065	0.075	0.082	0.076	0.076	0.079	0.059	0.067	0.099	0.083	0.082	0.121	0.101	0.105	0.114	0.122	0.089	0.104	0.112	0.122	0.132	0.157	0.183	0.145	0.128	0.145	0.153	0.123	0.189
TAG 49:3|TAG 15:0_16:0_18:3	2.494	2.757	2.38	3.406	5.098	4.395	5.188	6.991	7.371	3.901	1.527	1.968	4.879	3.634	2.664	2.899	3.296	3.638	3.84	4.521	2.287	2.464	3.847	3.27	2.6	3.778	5.632	3.552	5.525	5.813	3.452	1.541	2.637
TAG 49:3|TAG 15:0_16:0_18:3	0.122	0.136	0.142	0.162	0.196	0.156	0.199	0.19	0.221	0.182	0.099	0.105	0.188	0.152	0.124	0.126	0.129	0.143	0.171	0.174	0.112	0.133	0.15	0.128	0.126	0.139	0.186	0.167	0.217	0.231	0.202	0.099	0.132
TAG 49:4|TAG 13:1_17:1_19:2	0.251	0.279	0.23	0.336	0.615	0.519	0.576	0.699	0.708	0.326	0.198	0.211	0.464	0.434	0.322	0.305	0.395	0.34	0.377	0.384	0.238	0.249	0.397	0.349	0.322	0.426	0.49	0.401	0.375	0.406	0.228	0.162	0.25
TAG 49:4|TAG 15:0_16:1_18:3	0.241	0.278	0.231	0.326	0.512	0.455	0.455	0.671	0.691	0.344	0.179	0.201	0.423	0.336	0.271	0.287	0.363	0.319	0.4	0.375	0.235	0.261	0.38	0.323	0.311	0.434	0.432	0.324	0.355	0.391	0.252	0.156	0.249
TAG 49:5|TAG 14:0_15:0_20:5	0.085	0.109	0.076	0.104	0.288	0.248	0.261	0.304	0.339	0.107	0.063	0.066	0.21	0.185	0.106	0.114	0.128	0.128	0.135	0.123	0.089	0.082	0.151	0.123	0.141	0.217	0.216	0.138	0.119	0.13	0.064	0.055	0.086
TAG 50:0|TAG 16:0_16:0_18:0	138.742	191.544	186.516	139.511	199.733	156.158	117.816	137.592	132.622	207.724	122.245	121.802	128.453	161.092	152.944	147.539	249.122	55.753	308.494	177.844	204.668	218.902	251.059	220.904	82.068	65.295	70.863	59.591	50.448	49.492	54.934	78.282	75.001
TAG 50:0|TAG 16:0_16:0_18:0	0.096	0.141	0.097	0.182	0.229	0.187	0.208	0.264	0.287	0.185	0.126	0.129	0.191	0.225	0.122	0.139	0.232	0.208	0.215	0.219	0.155	0.199	0.253	0.211	0.127	0.193	0.167	0.175	0.379	0.31	0.197	0.075	0.132
TAG 50:1|TAG 14:0_18:0_18:1	0.306	0.338	0.282	0.353	0.485	0.458	0.452	0.531	0.631	0.429	0.313	0.336	0.487	0.419	0.393	0.387	0.474	0.461	0.537	0.494	0.424	0.466	0.523	0.521	0.522	0.625	0.607	0.525	0.525	0.579	0.466	0.456	0.517
TAG 50:1|TAG 15:0_18:0_17:1	0.079	0.089	0.077	0.112	0.168	0.14	0.159	0.217	0.245	0.126	0.087	0.087	0.145	0.178	0.087	0.101	0.172	0.141	0.171	0.141	0.111	0.11	0.179	0.141	0.107	0.174	0.157	0.119	0.171	0.183	0.104	0.051	0.08
TAG 50:1|TAG 16:0_16:0_18:1	440.677	470.18	416.147	463.001	633.253	567.232	579.864	725.334	742.089	478.121	477.942	461.261	554.24	563.043	500.657	438.344	598.757	593.731	641.962	521.928	522.785	513.765	643.246	598.657	596.834	687.456	600.914	514.814	543.525	536.773	360.318	398.638	462.002
TAG 50:1|TAG 16:0_16:0_18:1	2.74	2.775	2.936	3.012	2.816	2.496	2.917	2.745	2.552	2.821	3.211	3.127	2.729	2.792	3.306	2.59	3.053	3.813	3.067	2.573	3.341	2.806	2.239	3.208	3.809	4.119	4.355	4.094	3.33	3.781	3.599	3.561	3.74
TAG 50:2|TAG 14:0_18:1_18:1	0.185	0.191	0.162	0.17	0.382	0.266	0.249	0.491	0.534	0.19	0.153	0.156	0.252	0.211	0.165	0.17	0.242	0.193	0.296	0.21	0.177	0.186	0.312	0.235	0.195	0.266	0.252	0.171	0.19	0.203	0.12	0.103	0.136
TAG 50:2|TAG 16:0_16:0_18:2	0.11	0.145	0.114	0.184	0.2	0.194	0.212	0.301	0.304	0.185	0.12	0.131	0.225	0.185	0.159	0.179	0.198	0.221	0.254	0.246	0.175	0.184	0.232	0.237	0.193	0.252	0.296	0.227	0.302	0.321	0.221	0.145	0.222
TAG 50:2|TAG 16:0_16:1_18:1	276.615	310.685	270.264	303.421	424.31	384.898	411.725	493.492	515.884	332.059	274.72	287.511	378.953	367.785	304.713	303.587	357.265	355.252	403.353	370.815	301.344	309.279	399.219	365.984	334.781	406.846	421.855	337.992	384.789	405.199	281.619	221.823	296.785
TAG 50:2|TAG 16:0_16:1_18:1	2.748	3.318	3.355	3.318	3.809	3.41	3.711	2.869	3.002	2.995	3.622	3.186	3.31	3.39	3.878	3.51	3.492	3.528	3.997	3.354	3.821	3.449	3.458	3.961	3.692	3.181	3.68	3.904	3.552	3.832	3.231	3.634	3.707
TAG 50:3|TAG 14:0_18:1_18:2	101.496	115.117	93.714	112.671	187.657	162.234	177.281	227.426	243.25	132.219	84.037	91.447	160.479	136.645	104.065	122.391	138.213	132.77	156.488	151.418	103.564	109.162	153.393	136.25	124.445	166.17	181.522	121.983	149.274	155.988	98.726	64.396	109.718
TAG 50:3|TAG 14:0_18:1_18:2	2.537	2.711	2.739	2.801	3.885	3.262	3.584	3.549	3.903	3.008	2.476	2.709	3.36	3.22	2.676	3.19	2.933	3.109	3.723	3.088	2.883	2.846	2.979	3.181	3.027	3.559	3.913	3.208	2.999	3.669	3.399	2.962	3.016
TAG 50:4|TAG 14:0_18:1_18:3	23.639	28.39	20.621	30.012	56.49	47.179	54.83	74.171	79.039	35.673	15.814	16.433	47.907	36.01	24.497	32.212	39.966	36.09	43.074	41.642	23.55	25.184	42.523	33.915	31.801	46.049	52.773	30.936	39.539	42.521	22.08	12.347	27.436
TAG 50:4|TAG 14:0_18:1_18:3	1.414	1.426	1.425	1.612	1.814	1.701	1.862	1.89	1.965	1.757	1.127	1.134	1.843	1.622	1.39	1.862	1.764	1.584	1.894	1.673	1.46	1.541	1.533	1.523	1.472	1.662	1.883	1.568	1.69	1.734	1.741	1.183	1.699
TAG 50:5|TAG 14:0_16:0_20:5	1.037	1.318	0.991	1.588	3.031	2.529	2.651	3.111	3.187	1.659	1.275	1.019	2.534	2.357	1.858	1.473	1.902	1.873	1.975	1.748	1.777	2.038	3.043	2.469	2.873	3.78	2.685	2.212	1.474	1.665	0.877	1.044	1.293
TAG 50:5|TAG 14:0_18:2_18:3	0.943	1.121	0.954	1.603	2.375	2.024	2.242	3.396	3.758	1.988	0.568	0.61	2.357	1.511	1.119	1.424	1.579	1.555	2.032	2.301	1.055	1.103	1.712	1.463	1.321	2.014	2.648	1.373	1.998	2.039	1.179	0.526	1.237
TAG 50:6|TAG 12:0_18:1_20:5	0.193	0.248	0.187	0.311	0.7	0.6	0.638	0.683	0.801	0.344	0.207	0.197	0.671	0.439	0.294	0.335	0.315	0.343	0.373	0.383	0.303	0.326	0.498	0.431	0.438	0.714	0.722	0.43	0.328	0.353	0.195	0.154	0.269
TAG 51:0|TAG 14:0_14:0_23:0	0.409	0.509	0.609	0.38	0.367	0.346	0.235	0.263	0.252	0.524	0.373	0.344	0.309	0.397	0.428	0.498	0.519	0.192	0.6	0.419	0.541	0.61	0.436	0.471	0.259	0.199	0.195	0.221	0.159	0.166	0.25	0.346	0.283
TAG 51:0|TAG 16:0_17:0_18:0	18.254	29.575	27.37	17.046	31.756	23.407	18.941	23.484	23.009	27.986	14.286	15.126	22.237	25.033	22.217	17.817	38.721	10.304	44.944	24.351	21.148	23.611	34.19	25.093	11.595	8.819	11.696	9.08	8.715	8.754	6.802	10.051	9.128
TAG 51:1|TAG 16:0_17:0_18:1	94.088	103.864	86.782	91.775	144.356	124.494	128.413	175.768	182.456	100.471	82.993	87.45	128.324	129.393	104.25	81.294	132.774	114.198	137.022	114.612	83.511	86.296	133.059	111.43	105.185	112.746	128.861	99.804	118.672	118.631	66.756	72.108	76.52
TAG 51:1|TAG 16:0_17:0_18:1	1.419	1.211	1.518	1.351	1.373	1.25	1.272	1.35	1.587	1.558	1.434	1.4	1.338	1.603	1.56	1.331	1.405	1.522	1.598	1.473	1.601	1.62	1.39	1.591	1.632	1.525	1.401	1.419	1.351	1.34	1.434	1.774	1.465
TAG 51:2|TAG 15:0_18:1_18:1	67.994	74.816	63.871	67.848	104.646	90.723	98.84	131.204	137.416	74.925	58.87	62.989	97.379	88.974	70.616	61.371	79.856	79.322	90.98	84.388	53.284	53.881	85.761	71.293	67.056	80.837	110.043	85.499	109.421	115.449	71.005	45.475	59.684
TAG 51:2|TAG 16:0_16:0_19:2	0.106	0.094	0.121	0.131	0.114	0.138	0.136	0.124	0.127	0.18	0.195	0.191	0.157	0.205	0.218	0.224	0.25	0.234	0.261	0.265	0.286	0.297	0.271	0.31	0.302	0.306	0.319	0.342	0.334	0.346	0.454	0.451	0.418
TAG 51:2|TAG 16:0_17:1_18:1	1.787	1.861	1.605	2.041	2.264	1.897	2.145	2.705	2.448	2.414	1.528	1.617	2.644	2.244	2.124	1.647	2.279	2.564	3.094	2.607	1.855	1.908	2.649	2.454	2.08	2.644	2.64	1.753	2.486	2.444	1.471	1.547	1.691
TAG 51:2|TAG 17:0_16:1_18:1	1.128	1.217	1.169	1.115	1.382	1.208	1.383	1.504	1.375	1.167	1.276	1.15	1.352	1.155	1.14	1.068	1.06	1.137	1.067	1.227	0.951	0.906	1.171	1.141	1.137	1.115	1.436	1.517	1.399	1.466	1.513	1.409	1.232
TAG 51:3|TAG 14:0_18:1_19:2	0.049	0.064	0.06	0.07	0.072	0.084	0.077	0.086	0.087	0.107	0.085	0.092	0.112	0.112	0.115	0.124	0.152	0.155	0.168	0.155	0.144	0.161	0.154	0.171	0.156	0.201	0.214	0.188	0.203	0.22	0.21	0.179	0.217
TAG 51:3|TAG 15:0_18:1_18:2	9.432	10.37	8.621	10.688	16.934	14.041	17.551	20.898	22.44	11.531	6.27	7.123	17.035	13.173	9.326	9.581	11.283	11.831	12.175	13.11	6.322	6.823	11.407	9.308	9.394	12.178	19.869	14.113	19.157	20.207	12.684	5.682	9.022
TAG 51:3|TAG 16:0_17:1_18:2	0.294	0.274	0.256	0.24	0.329	0.281	0.402	0.33	0.419	0.262	0.219	0.238	0.349	0.317	0.289	0.253	0.258	0.299	0.288	0.272	0.2	0.221	0.241	0.21	0.231	0.263	0.434	0.372	0.395	0.403	0.412	0.262	0.269
TAG 51:4|TAG 15:0_18:1_18:3	0.788	0.807	0.698	0.986	1.428	1.136	1.339	1.535	1.584	0.925	0.508	0.531	1.212	1.125	0.786	0.759	1.104	0.937	1.069	1.024	0.579	0.593	0.991	0.769	0.708	0.936	1.253	1.013	1.196	1.22	0.907	0.517	0.637
TAG 51:5|TAG 15:0_16:0_20:5	0.238	0.283	0.215	0.342	0.674	0.512	0.642	0.7	0.779	0.32	0.192	0.204	0.562	0.496	0.336	0.274	0.417	0.361	0.426	0.364	0.273	0.278	0.514	0.399	0.405	0.543	0.597	0.416	0.407	0.46	0.215	0.183	0.237
TAG 51:7|TAG 14:0_17:2_20:5	0.039	0.037	0.038	0.042	0.143	0.103	0.117	0.192	0.179	0.064	0.057	0.025	0.104	0.11	0.052	0.065	0.1	0.091	0.083	0.08	0.09	0.064	0.125	0.087	0.14	0.199	0.104	0.084	0.091	0.114	0.056	0.031	0.058
TAG 52:0|TAG 15:0_18:0_19:0	0.187	0.204	0.161	0.2	0.313	0.214	0.274	0.376	0.443	0.229	0.171	0.178	0.256	0.304	0.173	0.146	0.315	0.284	0.313	0.244	0.214	0.22	0.306	0.255	0.207	0.277	0.256	0.245	0.332	0.309	0.184	0.117	0.132
TAG 52:0|TAG 16:0_16:0_20:0	1.45	1.449	2.154	1.483	1.237	1.125	0.794	0.715	0.628	1.822	1.403	1.24	0.889	1.256	1.476	1.566	1.69	0.49	1.964	1.38	1.938	1.954	1.586	1.71	0.816	0.591	0.565	0.719	0.454	0.432	1.031	1.215	1.127
TAG 52:0|TAG 16:0_18:0_18:0	75.297	103.954	124.829	67.049	113.45	85.204	59.419	57.409	53.71	120.514	57.197	65.405	64.402	93.522	83.562	73.003	148.797	20.43	187.734	100.132	98.137	108.892	136.844	110.304	35.444	21.888	30.171	26.588	22.191	20.669	27.448	36.017	34.933
TAG 52:0|TAG 17:0_17:0_18:0	0.064	0.083	0.061	0.088	0.167	0.127	0.156	0.178	0.188	0.09	0.072	0.08	0.139	0.149	0.073	0.072	0.141	0.102	0.14	0.111	0.067	0.075	0.124	0.102	0.08	0.083	0.138	0.117	0.208	0.187	0.112	0.054	0.065
TAG 52:1|TAG 16:0_18:0_18:1	361.126	386.551	327.7	377.099	531.248	478.353	500.708	597.436	635.324	379.94	354.808	363.744	478.821	480.771	414.031	331.741	493.903	453.587	485.254	430.632	340.542	341.332	482.765	427.84	423.432	450.061	495.269	403.881	437.109	438.145	274.678	321.553	323.325
TAG 52:1|TAG 16:0_18:0_18:1	2.659	2.601	2.33	3.117	3.06	2.892	3.194	2.968	2.794	2.496	2.967	3.081	2.707	3.312	3.247	2.882	2.806	3.849	2.586	3.326	2.878	2.726	2.696	2.989	3.366	4.139	4.064	3.54	3.484	3.665	3.317	4.143	3.534
TAG 52:2|TAG 15:0_18:1_19:1	0.114	0.123	0.107	0.141	0.213	0.166	0.192	0.326	0.41	0.222	0.14	0.157	0.229	0.248	0.146	0.134	0.224	0.209	0.269	0.216	0.189	0.189	0.29	0.231	0.143	0.234	0.246	0.215	0.352	0.343	0.174	0.07	0.093
TAG 52:2|TAG 16:0_18:1_18:1	343.207	371.984	323.944	376.798	479.392	427.342	465.098	525.928	555.178	374.122	340.488	355.711	436.271	442.766	374.908	340.892	434.695	419.317	463.911	422.478	321.192	328.024	438.477	397.976	353.361	421.579	504.926	437.535	488.207	506.049	362.762	280.281	337.032
TAG 52:2|TAG 16:0_18:1_18:1	2.627	2.44	2.645	2.446	2.455	2.663	2.724	2.229	2.098	3.172	2.441	2.631	2.206	2.332	2.932	2.561	2.801	2.681	3.338	2.68	2.608	2.295	2.043	2.635	3.021	2.944	2.854	3.382	2.703	3.152	3.304	2.987	3.337
TAG 52:3|TAG 16:0_18:1_18:2	153.712	169.184	145.649	177.204	247.512	215.639	232.598	273.582	282.351	179.047	132.049	141.311	213.305	206.125	158.909	155.624	202.719	188.908	216.914	204.893	148.302	149.47	214.944	184.99	163.116	203.481	239.412	193.304	218.142	228.829	155.602	109.436	156.726
TAG 52:3|TAG 16:0_18:1_18:2	2.348	2.633	2.506	2.939	2.974	2.777	2.93	3.026	3.001	2.775	2.274	2.55	2.928	2.864	2.476	2.438	2.809	2.647	3.126	2.858	2.693	2.282	2.878	2.417	2.749	2.599	3.204	3.136	2.699	3.031	2.702	2.664	2.943
TAG 52:4|TAG 16:0_18:1_18:3	51.818	61.036	47.244	66.87	97.068	80.771	93.13	113.768	118.74	68.282	36.785	38.973	83.717	75.696	54.431	54.448	77.903	73.273	83.9	80.009	52.281	54.765	83.419	72.295	57.222	77.441	96.394	68.269	80.425	84.692	48.04	31.52	48.93
TAG 52:4|TAG 16:0_18:1_18:3	1.705	1.764	1.762	2.033	2.214	1.762	2.274	2.272	2.259	1.901	1.446	1.452	2.003	2.015	1.806	1.726	1.907	2.069	2.247	2.175	1.8	1.893	1.97	1.936	1.782	1.974	2.547	2.253	1.945	2.176	1.867	1.863	1.832
TAG 52:5|TAG 14:0_16:0_22:5	1.869	2.096	1.704	2.594	4.346	3.625	3.898	3.991	3.99	2.139	1.929	1.8	3.196	3.758	2.652	1.983	2.825	2.694	2.996	2.348	2.742	2.859	4.211	3.748	3.567	4.741	3.501	3.343	2.487	2.717	1.708	1.771	1.804
TAG 52:5|TAG 16:0_16:0_20:5	1.611	1.665	1.591	2.335	4.263	3.662	3.548	3.444	3.832	1.982	1.928	1.748	3.347	3.728	2.76	1.736	2.83	2.572	2.783	2.05	2.936	2.909	4.239	3.721	3.617	4.784	3.01	3.177	2.103	2.352	1.256	1.702	1.566
TAG 52:5|TAG 16:0_18:2_18:3	0.171	0.18	0.179	0.263	0.298	0.248	0.283	0.313	0.344	0.258	0.126	0.136	0.268	0.235	0.186	0.213	0.222	0.227	0.256	0.279	0.187	0.221	0.254	0.208	0.185	0.23	0.303	0.254	0.287	0.293	0.267	0.147	0.184
TAG 52:5|TAG 16:1_18:1_18:3	3.292	3.528	2.961	4.98	6.773	5.472	6.74	8.714	9.15	5.384	1.891	2.101	6.405	4.993	3.245	3.684	4.802	5.014	5.527	6.417	3.32	3.74	5.675	4.882	3.53	5.268	7.703	4.58	6.538	6.772	3.911	1.773	3.147
TAG 52:6|TAG 16:1_18:2_18:3	0.738	0.906	0.69	1.23	1.911	1.723	1.946	2.025	2.13	1.144	0.746	0.693	2.067	1.603	1.12	0.973	1.123	1.062	1.222	1.276	1.124	1.203	1.842	1.549	1.32	2.109	2.175	1.558	1.197	1.337	0.773	0.569	0.8
TAG 53:0|TAG 16:0_18:0_19:0	0.202	0.363	0.248	0.204	0.372	0.303	0.286	0.667	0.654	0.356	0.221	0.279	0.327	0.55	0.356	0.178	0.626	0.323	0.592	0.361	0.234	0.23	0.45	0.342	0.192	0.194	0.278	0.25	0.311	0.323	0.135	0.129	0.135
TAG 53:0|TAG 17:0_17:0_19:0	0.507	0.609	0.729	0.426	0.513	0.432	0.333	0.3	0.309	0.669	0.381	0.386	0.394	0.462	0.481	0.536	0.738	0.218	0.861	0.498	0.564	0.637	0.622	0.567	0.271	0.187	0.21	0.193	0.172	0.183	0.225	0.299	0.274
TAG 53:0|TAG 17:0_18:0_18:0	7.319	12.443	10.993	6.884	15.106	10.72	8.547	10.517	11.233	13.085	5.093	6.065	9.663	10.703	8.908	7.197	18.195	4.154	22.055	11.232	7.957	9.02	16.387	11.139	4.069	2.956	4.783	2.924	3.578	3.845	2.672	3.384	3.566
TAG 53:1|TAG 16:0_19:0_18:1	0.186	0.189	0.146	0.171	0.167	0.113	0.133	0.288	0.322	0.183	0.194	0.155	0.164	0.302	0.223	0.139	0.335	0.238	0.218	0.24	0.168	0.159	0.16	0.18	0.134	0.154	0.25	0.293	0.358	0.34	0.177	0.11	0.132
TAG 53:1|TAG 16:0_19:0_18:1	1.381	1.513	1.508	1.488	1.388	1.423	1.361	1.529	1.516	1.451	1.437	1.436	1.587	1.631	1.692	1.401	1.464	1.582	1.311	1.492	1.363	1.391	1.39	1.322	1.599	1.593	1.566	1.621	1.43	1.477	1.409	1.512	1.45
TAG 53:1|TAG 17:0_18:0_18:1	40.188	50.745	37.756	38.382	73.589	63.742	65.006	88.084	94.819	42.874	31.479	34.755	68.423	61.702	48.312	31.356	63.504	48.84	60.143	51.318	29.832	30.497	59.662	44.267	44.124	43.725	63.512	42.55	53.563	55.228	25.154	28.176	27.876
TAG 53:2|TAG 16:0_18:1_19:1	0.908	0.81	0.936	0.956	0.896	0.861	0.943	0.981	0.945	0.95	0.846	0.938	0.884	0.975	0.942	0.809	0.757	0.967	0.807	0.832	0.739	0.74	0.744	0.758	0.765	0.907	1.169	1.094	1.195	1.246	1.234	0.939	0.976
TAG 53:2|TAG 17:0_18:1_18:1	42.48	46.403	38.706	40.494	62.878	54.897	61.388	74.878	79.226	43.282	33.988	37.793	60.523	54.402	42.241	34.409	50.548	48.306	53.533	50.051	29.258	29.963	51.918	42.872	37.391	45.858	70.23	48.977	68.001	70.959	39.499	25.988	33.322
TAG 53:2|TAG 18:0_17:1_18:1	1.189	1.518	1.198	1.385	1.864	1.622	1.955	2.249	2.448	1.434	0.928	0.921	2.49	1.596	1.693	1.108	1.571	1.688	1.852	1.708	0.961	1.031	1.683	1.399	1.477	1.458	2.621	1.514	1.944	1.924	0.931	0.936	1.055
TAG 53:3|TAG 16:0_18:1_19:2	0.075	0.082	0.085	0.09	0.086	0.089	0.093	0.092	0.094	0.142	0.126	0.138	0.128	0.142	0.154	0.17	0.158	0.157	0.17	0.18	0.197	0.2	0.188	0.208	0.178	0.203	0.26	0.258	0.22	0.244	0.318	0.275	0.305
TAG 53:3|TAG 17:0_18:1_18:2	10.066	10.751	9.273	8.923	13.378	12.33	14.073	15.879	17.053	8.822	6.988	8.1	14.42	10.919	8.277	7.978	9.106	9.809	10.08	10.127	5.108	5.211	8.808	7.353	8.035	9.847	17.908	11.336	15.16	16.645	10.593	5.298	7.971
TAG 53:3|TAG 17:1_18:1_18:1	0.854	0.959	0.803	0.949	1.201	0.991	1.114	1.211	1.262	1.074	0.623	0.733	1.442	1.094	0.988	0.839	0.975	0.933	1.141	1.223	0.616	0.664	1.003	0.93	0.863	1.019	1.615	0.897	1.314	1.363	0.971	0.697	0.755
TAG 53:3|TAG 17:1_18:1_18:1	0.241	0.24	0.242	0.206	0.277	0.257	0.299	0.29	0.269	0.222	0.202	0.21	0.27	0.22	0.22	0.193	0.192	0.244	0.186	0.225	0.142	0.14	0.183	0.186	0.197	0.215	0.352	0.287	0.316	0.317	0.3	0.222	0.222
TAG 53:4|TAG 17:1_18:1_18:2	0.646	0.721	0.574	0.708	0.902	0.811	0.849	0.972	1.021	0.582	0.404	0.41	0.864	0.713	0.631	0.507	0.741	0.641	0.609	0.674	0.384	0.424	0.568	0.48	0.449	0.547	0.912	0.705	0.948	1.001	0.676	0.448	0.493
TAG 53:5|TAG 17:1_18:1_18:3	0.377	0.405	0.317	0.471	0.851	0.727	0.739	0.834	0.812	0.396	0.285	0.324	0.666	0.687	0.518	0.362	0.537	0.479	0.538	0.419	0.336	0.333	0.561	0.473	0.463	0.56	0.714	0.683	0.509	0.589	0.354	0.306	0.341
TAG 53:6|TAG 15:0_16:0_22:6	0.074	0.079	0.076	0.078	0.079	0.069	0.067	0.115	0.111	0.094	0.093	0.086	0.071	0.118	0.08	0.061	0.144	0.084	0.117	0.084	0.106	0.102	0.127	0.106	0.066	0.07	0.062	0.074	0.092	0.083	0.056	0.059	0.045
TAG 53:6|TAG 15:0_18:1_20:5	0.059	0.07	0.052	0.086	0.171	0.132	0.173	0.169	0.186	0.069	0.042	0.05	0.156	0.117	0.076	0.061	0.084	0.08	0.087	0.09	0.056	0.053	0.098	0.089	0.078	0.103	0.113	0.109	0.106	0.126	0.064	0.038	0.048
TAG 54:0|TAG 16:0_18:0_20:0	18.31	25.858	35.039	15.55	35.878	25.58	20.588	19.024	19.297	35.565	12.893	17.478	21.85	28.746	23.222	18.882	45.897	7.267	57.299	29.975	21.953	25.372	40.444	29.496	9.526	5.618	10.023	6.876	7.143	6.942	6.398	8.581	8.28
TAG 54:0|TAG 16:0_18:0_20:0	1.264	1.374	2.099	1.121	1.485	1.252	1.007	0.676	0.685	1.642	1.067	1.284	1.075	1.338	1.408	1.394	1.52	0.47	1.887	1.279	1.475	1.64	1.549	1.503	0.796	0.451	0.611	0.576	0.429	0.431	0.652	0.871	0.744
TAG 54:1|TAG 16:0_20:0_18:1	0.1	0.121	0.087	0.097	0.043	0.094	0.126	0.145	0.079	0.132	0.066	0.098	0.143	0.153	0.122	0.086	0.14	0.111	0.127	0.112	0.101	0.09	0.151	0.133	0.076	0.112	0.145	0.126	0.174	0.206	0.121	0.069	0.071
TAG 54:1|TAG 16:0_20:0_18:1	2.801	2.725	2.418	2.974	3.578	3.409	3.399	3.468	3.766	2.684	3.392	3.115	2.935	3.419	3.112	2.61	2.887	3.065	2.401	2.701	2.346	2.317	2.638	2.636	3.456	4.089	3.942	3.773	3.402	3.607	3.578	3.686	3.872
TAG 54:1|TAG 17:0_19:0_18:1	0.094	0.113	0.092	0.093	0.148	0.124	0.124	0.249	0.235	0.113	0.087	0.104	0.156	0.196	0.092	0.069	0.181	0.123	0.15	0.109	0.079	0.089	0.135	0.09	0.101	0.117	0.159	0.115	0.158	0.18	0.097	0.071	0.066
TAG 54:1|TAG 18:0_18:0_18:1	156.911	189.376	140.024	161.213	287.423	257.956	264.154	322.89	342.141	166.563	136.801	156.353	260.938	246.59	199.422	118.536	227.054	177.929	201.729	193.215	110.913	111.992	212.755	164.343	190.735	169.284	252.988	181.336	196.652	209.705	109.121	131.447	117.623
TAG 54:2|TAG 18:0_18:1_18:1	173.802	188.896	167.521	184.757	279.896	256.152	280.564	307.649	326.802	181.454	152.308	176.446	264.592	243.218	202.042	150.528	212.687	189.957	197.05	214.361	121.23	120.444	204.471	169.608	179.703	197.214	305.969	243.218	266.911	289.473	183.791	142.721	155.834
TAG 54:2|TAG 18:0_18:1_18:1	1.751	2.062	1.929	2.085	2.188	2.394	2.397	2.217	2.451	1.995	2.202	2.262	2.121	2.258	2.298	2.042	1.897	2.106	2.012	2.114	1.589	1.807	1.803	1.769	2.03	2.186	2.96	2.829	2.63	2.96	2.702	2.255	2.439
TAG 54:3|TAG 18:0_18:1_18:2	125.982	136.841	118.694	125.6	190.577	175.075	198.286	205.243	209.427	131.653	100.237	117.642	182.802	159.698	128.545	109.435	135.759	121.849	140.083	150.72	80.271	81.658	132.718	113.562	107.881	129.306	208.026	160.164	191.078	205.003	144.3	87.741	106.939
TAG 54:3|TAG 18:0_18:1_18:2	1.501	1.494	1.39	1.754	1.923	1.793	2.103	1.788	1.657	1.665	1.4	1.386	1.791	1.93	1.702	1.434	1.296	1.61	1.692	1.837	1.15	1.096	1.305	1.467	1.613	1.474	2.381	1.815	1.972	2.454	2.185	1.787	1.558
TAG 54:4|TAG 18:0_18:1_18:3	1.143	1.31	1.272	1.276	1.716	1.6	1.692	1.753	1.539	1.282	0.936	0.969	1.584	1.23	1.141	1.128	1.144	1.157	1.274	1.119	0.906	0.893	1.241	1.059	1.062	1.119	1.689	1.524	1.395	1.599	1.551	1.198	1.265
TAG 54:4|TAG 18:1_18:1_18:2	56.741	65.99	56.428	60.781	99.737	87.957	102.17	104.158	109.072	64.612	39.154	43.101	89.596	72.397	55.712	55.442	68.35	57.535	69.879	72.337	38.506	39.535	66.005	54.862	50.553	61.022	104.625	73.536	84.569	93.512	63.259	34.758	52.409
TAG 54:5|TAG 16:0_18:1_20:4	17.046	19.925	15.605	20.39	33.391	27.945	35.684	35.549	36.509	20.476	9.339	10.818	31.042	23.922	16.598	16.477	22.257	20.091	21.654	23.129	11.295	12.043	20.678	16.523	15.641	20.318	36.658	24.16	29.606	31.936	19.682	9.173	15.262
TAG 54:5|TAG 18:1_18:1_18:3	0.602	0.646	0.575	0.616	0.855	0.605	1.03	0.766	0.868	0.59	0.366	0.449	0.836	0.692	0.587	0.547	0.599	0.622	0.62	0.611	0.44	0.449	0.547	0.514	0.507	0.547	0.976	0.869	0.785	0.846	0.824	0.537	0.57
TAG 54:5|TAG 18:1_18:2_18:2	2.141	1.156	1.658	0.733	0.607	1.034	0.759	0.398	0.405	1.297	1.557	1.498	0.663	0.894	1.066	0.849	0.78	0.693	0.687	0.706	0.6	0.852	0.463	0.583	0.713	0.208	0.261	0.367	0.766	0.406	0.375	0.509	0.778
TAG 54:6|TAG 18:1_18:2_18:3	1.807	1.947	1.614	2.973	4.11	3.562	3.748	3.518	3.856	2.403	1.813	1.798	4.025	4.092	2.821	1.807	2.407	2.387	2.814	2.707	2.53	2.618	3.906	3.397	2.742	3.895	4.53	3.795	2.546	2.976	1.931	1.503	1.55
TAG 54:7|TAG 16:0_18:2_20:5	0.439	0.579	0.401	0.68	0.984	0.776	0.729	1.237	1.325	0.704	0.418	0.438	0.878	1.165	0.614	0.371	1.066	0.615	1.026	0.787	0.59	0.604	1.298	0.913	0.549	0.758	0.902	0.658	0.71	0.699	0.347	0.3	0.297
TAG 54:7|TAG 18:1_18:3_18:3	0.298	0.36	0.263	0.55	0.919	0.755	0.884	0.922	0.937	0.493	0.254	0.243	0.849	0.717	0.423	0.374	0.463	0.488	0.557	0.582	0.443	0.479	0.717	0.705	0.588	0.873	0.853	0.608	0.55	0.568	0.294	0.206	0.308
TAG 55:0|TAG 16:0_18:0_21:0	3.248	5.654	5.117	3.532	6.809	5.061	3.888	4.997	5.202	6.914	2.415	2.754	4.233	5.003	4.337	3.554	9.601	1.968	12.677	6.038	3.884	4.437	8.796	5.839	1.579	1.152	2.176	1.229	1.838	1.959	1.26	1.47	1.699
TAG 55:0|TAG 16:0_18:0_21:0	0.32	0.501	0.509	0.356	0.471	0.393	0.282	0.275	0.274	0.549	0.252	0.279	0.333	0.368	0.381	0.365	0.623	0.165	0.792	0.452	0.396	0.416	0.583	0.458	0.15	0.103	0.155	0.117	0.144	0.142	0.134	0.164	0.164
TAG 55:0|TAG 18:0_18:0_19:0	0.115	0.12	0.15	0.149	0.168	0.153	0.122	0.143	0.134	0.195	0.17	0.168	0.179	0.209	0.265	0.245	0.247	0.114	0.351	0.312	0.365	0.35	0.323	0.353	0.229	0.183	0.242	0.212	0.218	0.177	0.229	0.343	0.326
TAG 55:1|TAG 16:0_18:0_21:1	0.966	1.068	0.839	1.113	1.259	1.264	1.3	1.393	1.624	1.077	0.966	1.064	1.445	1.29	1.178	0.944	1.318	1.307	1.194	1.231	0.841	0.937	1.24	1.118	1.113	1.099	1.324	0.958	1.213	1.224	0.8	0.873	0.907
TAG 55:1|TAG 16:0_21:0_18:1	11.29	15.359	10.093	12.069	24.889	20.28	21.348	32.734	36.626	15.761	9.432	10.535	23.196	19.907	14.987	9.562	23.219	16.789	23.942	19.238	9.618	10.392	23.488	16.403	12.4	12.43	20.3	11.671	17.416	18.69	7.281	7.906	8.541
TAG 55:1|TAG 18:0_19:0_18:1	0.133	0.093	0.108	0.154	0.147	0.16	0.185	0.195	0.203	0.189	0.251	0.229	0.243	0.239	0.286	0.304	0.255	0.345	0.262	0.295	0.276	0.289	0.276	0.317	0.47	0.514	0.489	0.517	0.469	0.538	0.588	0.621	0.589
TAG 55:2|TAG 16:0_18:1_21:1	0.385	0.438	0.409	0.518	0.474	0.487	0.554	0.577	0.588	0.498	0.377	0.441	0.569	0.51	0.481	0.394	0.439	0.58	0.417	0.587	0.351	0.391	0.466	0.415	0.447	0.586	0.655	0.581	0.698	0.762	0.625	0.378	0.388
TAG 55:2|TAG 18:0_18:1_19:1	8.176	10.866	7.449	9.632	17.312	15.151	17.526	24.122	26.438	11.057	6.982	8.448	17.979	13.86	11.12	7.437	14.001	12.554	13.868	14.348	6.473	6.88	14.682	10.524	9.003	11.171	19.359	11.484	18.183	19.721	8.937	5.675	7.122
TAG 55:3|TAG 18:0_18:1_19:2	0.047	0.053	0.055	0.067	0.051	0.067	0.065	0.044	0.055	0.098	0.116	0.117	0.092	0.109	0.118	0.152	0.123	0.136	0.134	0.166	0.137	0.171	0.133	0.165	0.174	0.182	0.196	0.225	0.204	0.201	0.274	0.254	0.28
TAG 55:3|TAG 18:1_18:1_19:1	2.742	2.88	2.315	2.93	4.32	3.844	4.831	5.909	6.16	3.155	2.12	2.684	4.966	3.627	2.78	2.261	3.14	3.49	3.113	3.651	1.72	1.638	3.097	2.367	2.453	3.413	6.357	3.993	6.202	6.913	3.933	1.711	2.382
TAG 55:3|TAG 18:1_18:1_19:1	0.088	0.081	0.083	0.098	0.106	0.11	0.117	0.114	0.125	0.098	0.083	0.103	0.1	0.103	0.108	0.087	0.077	0.106	0.077	0.107	0.064	0.073	0.079	0.074	0.081	0.121	0.15	0.128	0.153	0.172	0.155	0.085	0.103
TAG 55:4|TAG 18:1_19:1_18:2	0.233	0.267	0.214	0.204	0.281	0.329	0.36	0.377	0.38	0.199	0.132	0.156	0.347	0.244	0.221	0.187	0.216	0.228	0.223	0.238	0.137	0.135	0.195	0.138	0.166	0.223	0.398	0.303	0.329	0.372	0.249	0.137	0.202
TAG 55:5|TAG 17:0_18:1_20:4	0.189	0.208	0.185	0.218	0.384	0.315	0.338	0.301	0.347	0.178	0.144	0.172	0.276	0.297	0.264	0.194	0.241	0.237	0.239	0.207	0.148	0.145	0.248	0.201	0.213	0.215	0.322	0.284	0.245	0.25	0.186	0.165	0.152
TAG 55:6|TAG 15:0_18:0_22:6	0.072	0.082	0.062	0.071	0.143	0.129	0.137	0.177	0.206	0.107	0.07	0.075	0.095	0.184	0.073	0.091	0.114	0.101	0.127	0.096	0.071	0.074	0.14	0.113	0.093	0.135	0.084	0.127	0.08	0.083	0.042	0.037	0.064
TAG 55:6|TAG 17:1_18:1_20:4	0.129	0.146	0.127	0.159	0.266	0.238	0.274	0.28	0.298	0.133	0.091	0.106	0.24	0.244	0.158	0.128	0.163	0.143	0.152	0.155	0.096	0.106	0.174	0.142	0.141	0.184	0.237	0.228	0.195	0.221	0.138	0.091	0.108
TAG 56:0|TAG 16:0_18:0_22:0	4.383	7.335	6.93	4.685	8.97	6.468	4.844	6.626	6.927	9.064	3.15	3.709	5.346	6.426	5.605	4.998	13.074	2.138	16.385	7.849	5.514	6.335	11.984	7.747	2.151	1.538	2.655	1.477	2.19	2.152	1.577	1.786	2.141
TAG 56:0|TAG 16:0_18:0_22:0	0.451	0.641	0.705	0.494	0.675	0.534	0.399	0.425	0.41	0.782	0.339	0.4	0.453	0.532	0.538	0.531	0.93	0.19	1.088	0.619	0.565	0.629	0.823	0.634	0.229	0.143	0.21	0.153	0.175	0.164	0.176	0.215	0.234
TAG 56:1|TAG 16:0_22:0_18:1	17.413	23.388	14.908	19.832	37.36	31.602	33.768	52.955	57.903	22.682	14.603	16.426	34.289	30.462	22.204	15.614	34.567	25.417	33.213	28.231	13.047	14.177	33.999	23.537	17.85	18.088	31.433	18.402	28.321	30.474	12.168	12.513	13.752
TAG 56:1|TAG 18:0_20:0_18:1	0.155	0.174	0.143	0.167	0.205	0.215	0.222	0.262	0.262	0.209	0.2	0.21	0.303	0.284	0.273	0.234	0.264	0.316	0.3	0.292	0.237	0.245	0.312	0.293	0.316	0.377	0.449	0.363	0.398	0.381	0.34	0.353	0.376
TAG 56:1|TAG 18:0_20:0_18:1	1.18	1.28	0.885	1.511	1.644	1.601	1.884	2.335	2.277	1.129	1.209	1.281	1.801	1.635	1.406	1.215	1.343	1.979	1.216	1.465	0.908	0.95	1.425	1.251	1.565	1.685	2.218	1.686	2.023	2.117	1.245	1.257	1.327
TAG 56:2|TAG 18:0_18:1_20:1	9.24	10.954	6.991	8.921	18.29	14.792	16.106	20.972	21.686	10.147	7.773	8.751	13.547	11.445	9.185	7.681	12.255	11.12	12.655	11.718	6.518	7.063	13.358	10.177	8.435	9.795	15.834	10.629	18.064	19.802	10.508	5.409	8.479
TAG 56:2|TAG 20:0_18:1_18:1	0.08	0.092	0.088	0.091	0.126	0.12	0.134	0.136	0.156	0.109	0.117	0.115	0.168	0.149	0.129	0.136	0.126	0.176	0.158	0.151	0.131	0.115	0.163	0.142	0.173	0.185	0.235	0.21	0.225	0.252	0.219	0.167	0.196
TAG 56:2|TAG 20:0_18:1_18:1	0.316	0.275	0.255	0.297	0.411	0.372	0.371	0.397	0.473	0.313	0.297	0.323	0.381	0.362	0.308	0.335	0.323	0.357	0.31	0.335	0.247	0.283	0.361	0.305	0.26	0.378	0.415	0.368	0.505	0.56	0.478	0.259	0.347
TAG 56:3|TAG 18:1_18:1_20:1	2.982	3.652	2.886	3.339	5.906	5.025	6.194	6.822	7.29	3.303	2.194	2.644	5.401	4.212	3.183	2.635	4.318	3.645	3.766	3.704	2.202	2.53	4.01	3.327	2.87	3.513	5.995	4.023	5.735	5.98	3.624	1.854	2.565
TAG 56:3|TAG 18:1_18:1_20:1	0.099	0.11	0.105	0.13	0.156	0.15	0.139	0.175	0.176	0.107	0.101	0.108	0.149	0.137	0.117	0.116	0.135	0.138	0.109	0.136	0.091	0.1	0.12	0.111	0.123	0.127	0.154	0.163	0.165	0.185	0.135	0.095	0.11
TAG 56:4|TAG 18:1_20:1_18:2	2.512	2.911	2.373	2.657	4.214	3.891	4.261	4.635	5.159	2.306	1.459	1.431	3.752	3.294	2.53	1.645	3.417	2.363	2.684	2.719	1.546	1.598	3.053	2.592	1.919	2.479	4.106	2.952	2.842	3.217	1.78	1.597	1.612
TAG 56:5|TAG 18:1_18:1_20:3	1.761	1.996	1.679	2.11	2.851	2.595	2.887	3.279	3.54	1.448	1.052	1.144	2.576	2.167	1.685	1.369	2.032	1.686	1.802	1.605	0.98	0.986	1.634	1.421	1.435	1.821	3.25	2.282	1.964	2.417	1.527	1.081	1.317
TAG 56:6|TAG 16:0_18:1_22:5	1.137	1.407	1.053	1.585	2.122	1.964	2.186	1.837	1.979	1.086	0.92	0.985	1.907	2.316	1.639	1.182	1.477	1.302	1.477	1.043	0.947	0.908	1.351	1.29	1.044	1.261	2.08	2.259	1.639	1.749	1.17	1.02	0.994
TAG 56:6|TAG 18:0_16:1_22:5	1.325	0.623	1.219	0.523	0.408	0.639	0.522	0.235	0.238	0.859	0.986	1.114	0.484	0.65	0.761	0.597	0.395	0.396	0.38	0.454	0.304	0.388	0.2	0.288	0.353	0.113	0.213	0.331	0.776	0.418	0.459	0.368	0.434
TAG 56:6|TAG 9:0_9:0_38:6	0.143	0.071	0.128	0.048	0.032	0.067	0.041	0.019	0.014	0.098	0.097	0.098	0.04	0.056	0.083	0.052	0.031	0.039	0.033	0.048	0.033	0.042	0.025	0.022	0.033	0.01	0.021	0.031	0.085	0.032	0.06	0.058	0.052
TAG 56:7|TAG 18:0_18:2_20:5	0.641	0.723	0.552	0.914	1.541	1.303	1.441	1.238	1.339	0.723	0.476	0.539	1.441	1.317	0.865	0.667	0.787	0.746	0.787	0.799	0.549	0.644	0.979	0.846	0.792	0.968	1.601	1.351	0.954	1.155	0.665	0.475	0.583
TAG 56:7|TAG 18:1_18:1_20:5	0.374	0.209	0.342	0.18	0.156	0.273	0.213	0.126	0.135	0.356	0.249	0.258	0.184	0.206	0.243	0.263	0.176	0.148	0.148	0.158	0.13	0.168	0.094	0.121	0.156	0.067	0.094	0.135	0.227	0.134	0.158	0.099	0.148
TAG 56:7|TAG 18:1_18:2_20:4	0.57	0.621	0.451	0.627	1.112	0.981	1.081	0.922	0.969	0.595	0.374	0.429	1.011	1.014	0.73	0.489	0.638	0.563	0.74	0.655	0.523	0.536	0.828	0.646	0.578	0.676	1.252	0.991	0.699	0.779	0.48	0.416	0.425
TAG 57:0|TAG 16:0_18:0_23:0	1.222	2.296	2.129	1.348	2.611	1.843	1.398	1.752	1.773	3.025	0.875	1.068	1.549	1.972	1.738	1.312	3.75	0.636	5.418	2.509	1.496	1.816	3.693	2.294	0.506	0.341	0.76	0.443	0.719	0.684	0.481	0.518	0.6
TAG 57:0|TAG 16:0_18:0_23:0	0.132	0.24	0.245	0.153	0.25	0.184	0.13	0.143	0.139	0.313	0.104	0.133	0.157	0.193	0.181	0.161	0.367	0.063	0.488	0.237	0.171	0.192	0.325	0.219	0.062	0.037	0.068	0.045	0.07	0.06	0.064	0.062	0.069
TAG 57:1|TAG 16:0_23:0_18:1	5.874	8.698	5.835	7.101	13.169	10.805	11.41	18.56	20.189	9.468	4.759	5.809	11.813	10.799	8.613	5.44	13.309	9.412	11.719	11.817	4.75	5.182	13.576	8.766	5.41	5.485	10.767	6.006	10.326	11.406	4.266	4.242	4.715
TAG 57:1|TAG 16:0_23:0_18:1	0.64	0.861	0.647	0.766	1.076	0.976	1.011	1.23	1.284	0.837	0.572	0.67	1.068	0.938	0.842	0.601	1.06	0.929	1.01	1.017	0.513	0.526	0.968	0.796	0.597	0.569	0.933	0.606	0.909	0.97	0.505	0.495	0.519
TAG 57:2|TAG 19:0_19:1_19:1	0.081	0.068	0.075	0.097	0.111	0.108	0.128	0.121	0.117	0.146	0.155	0.155	0.161	0.176	0.195	0.18	0.171	0.205	0.169	0.24	0.197	0.213	0.187	0.226	0.255	0.324	0.347	0.358	0.341	0.382	0.373	0.375	0.391
TAG 57:2|TAG 21:0_18:1_18:1	4.016	5.027	3.257	4.187	8.841	7.339	8.535	12.584	14.418	5.691	3.128	3.86	8.686	6.532	4.997	3.391	7.664	6.604	8.025	7.233	2.962	3.224	8.096	5.586	3.751	4.295	8.7	4.643	9.21	10.209	4.149	2.385	3.203
TAG 57:2|TAG 21:0_18:1_18:1	0.359	0.379	0.283	0.402	0.503	0.488	0.546	0.576	0.662	0.41	0.33	0.391	0.58	0.454	0.393	0.333	0.446	0.529	0.438	0.494	0.258	0.29	0.458	0.402	0.339	0.367	0.607	0.399	0.674	0.711	0.454	0.27	0.338
TAG 57:3|TAG 21:0_18:1_18:2	0.626	0.793	0.506	0.702	1.508	1.252	1.619	2.193	2.393	0.903	0.447	0.562	1.472	0.947	0.679	0.6	1.121	1.095	1.119	1.171	0.516	0.539	1.204	0.862	0.658	0.891	1.671	0.791	2.085	2.293	1.073	0.358	0.593
TAG 58:0|TAG 16:0_18:0_24:0	1.528	2.831	2.699	1.723	3.462	2.482	1.734	2.22	2.254	3.859	1.156	1.342	1.933	2.439	1.904	1.79	5.04	0.676	6.874	3.089	2.348	2.808	4.915	3.256	0.704	0.486	0.848	0.458	0.733	0.691	0.561	0.547	0.741
TAG 58:0|TAG 16:0_18:0_24:0	0.16	0.283	0.288	0.187	0.312	0.233	0.153	0.177	0.165	0.368	0.122	0.159	0.19	0.216	0.185	0.193	0.462	0.066	0.599	0.275	0.235	0.27	0.421	0.282	0.079	0.048	0.072	0.047	0.067	0.059	0.066	0.067	0.081
TAG 58:1|TAG 16:0_24:0_18:1	6.968	9.779	6.432	7.919	15.393	12.769	13.164	22.423	24.493	10.234	5.353	6.492	13.335	11.742	9.441	6.305	15.772	10.065	15.483	12.468	5.615	6.022	15.395	10.149	6.239	6.291	11.885	6.771	12.408	13.083	5.082	4.668	5.309
TAG 58:1|TAG 16:0_24:0_18:1	0.77	0.9	0.654	0.893	1.289	1.157	1.249	1.754	1.821	0.906	0.648	0.797	1.251	1.089	0.981	0.728	1.213	0.993	1.021	1.126	0.606	0.607	1.155	0.887	0.76	0.694	1.112	0.723	1.166	1.151	0.639	0.604	0.638
TAG 58:2|TAG 16:0_18:1_24:1	4.281	5.437	3.239	4.458	9.121	7.862	9.461	14.328	14.895	5.393	3.179	3.839	8.355	6.595	4.773	3.725	7.429	6.539	6.928	7.092	2.641	2.859	7.38	5.046	3.744	4.128	9.501	5.138	10.514	11.491	4.732	2.694	3.686
TAG 58:2|TAG 22:0_18:1_18:1	0.312	0.337	0.248	0.319	0.467	0.42	0.485	0.505	0.582	0.351	0.287	0.307	0.452	0.39	0.308	0.295	0.358	0.428	0.325	0.398	0.201	0.235	0.394	0.308	0.275	0.349	0.618	0.424	0.674	0.704	0.409	0.247	0.343
TAG 58:3|TAG 18:1_18:1_22:1	0.849	1.095	0.674	0.75	1.771	1.513	1.978	2.261	2.652	1.115	0.492	0.644	1.443	1.047	0.806	0.815	1.306	1.008	1.288	1.281	0.54	0.613	1.315	0.919	0.63	0.782	1.535	0.865	2.058	2.31	1.12	0.443	0.707
TAG 58:4|TAG 18:1_22:1_18:2	0.253	0.308	0.206	0.278	0.543	0.467	0.545	0.636	0.665	0.266	0.138	0.157	0.444	0.387	0.257	0.204	0.388	0.294	0.336	0.303	0.149	0.159	0.332	0.243	0.178	0.231	0.423	0.308	0.415	0.493	0.243	0.138	0.195
TAG 58:5|TAG 18:0_18:1_22:4	0.189	0.203	0.148	0.173	0.297	0.295	0.31	0.304	0.349	0.136	0.085	0.093	0.223	0.261	0.19	0.152	0.18	0.2	0.167	0.14	0.094	0.08	0.153	0.11	0.131	0.148	0.287	0.293	0.221	0.231	0.139	0.12	0.151
TAG 58:6|TAG 16:0_18:1_24:5	0.385	0.215	0.336	0.131	0.136	0.247	0.163	0.057	0.084	0.239	0.242	0.278	0.184	0.193	0.281	0.159	0.121	0.099	0.092	0.128	0.063	0.072	0.044	0.066	0.115	0.032	0.075	0.102	0.208	0.118	0.147	0.155	0.117
TAG 58:6|TAG 18:0_18:1_22:5	0.119	0.131	0.132	0.143	0.201	0.228	0.199	0.224	0.215	0.09	0.074	0.078	0.204	0.245	0.169	0.104	0.147	0.095	0.14	0.091	0.076	0.073	0.12	0.102	0.12	0.137	0.213	0.22	0.112	0.152	0.121	0.117	0.111
TAG 58:7|TAG 16:0_18:1_24:6	0.157	0.099	0.162	0.068	0.086	0.121	0.093	0.085	0.099	0.113	0.123	0.131	0.1	0.11	0.141	0.088	0.078	0.05	0.055	0.084	0.041	0.051	0.049	0.052	0.077	0.04	0.059	0.067	0.111	0.065	0.071	0.05	0.057
TAG 58:7|TAG 18:0_18:1_22:6	0.067	0.047	0.058	0.047	0.091	0.077	0.083	0.111	0.117	0.056	0.05	0.051	0.064	0.099	0.062	0.056	0.057	0.054	0.074	0.057	0.043	0.041	0.064	0.05	0.041	0.049	0.054	0.066	0.061	0.064	0.038	0.036	0.037
TAG 58:7|TAG 18:1_18:1_22:5	0.11	0.135	0.134	0.157	0.25	0.22	0.266	0.219	0.228	0.115	0.093	0.086	0.207	0.228	0.175	0.132	0.173	0.138	0.14	0.113	0.068	0.08	0.13	0.101	0.126	0.131	0.195	0.238	0.134	0.174	0.133	0.095	0.105
TAG 58:8|TAG 10:0_18:1_30:7	0.042	0.037	0.04	0.038	0.076	0.06	0.063	0.088	0.102	0.051	0.033	0.034	0.051	0.063	0.04	0.042	0.047	0.043	0.057	0.044	0.034	0.035	0.053	0.045	0.04	0.044	0.052	0.052	0.052	0.048	0.033	0.021	0.034
TAG 58:8|TAG 18:1_18:2_22:5	0.061	0.075	0.056	0.083	0.13	0.12	0.127	0.127	0.127	0.049	0.034	0.036	0.113	0.117	0.072	0.066	0.074	0.064	0.069	0.063	0.04	0.046	0.069	0.054	0.06	0.075	0.116	0.099	0.076	0.084	0.049	0.043	0.06
TAG 58:8|TAG 20:0_16:2_22:6	0.154	0.096	0.145	0.074	0.083	0.137	0.111	0.057	0.06	0.138	0.082	0.1	0.094	0.091	0.107	0.108	0.061	0.051	0.05	0.065	0.044	0.046	0.029	0.046	0.063	0.017	0.053	0.057	0.102	0.06	0.066	0.039	0.061
TAG 59:0|TAG 16:0_18:0_25:0	0.248	0.424	0.472	0.252	0.557	0.363	0.269	0.321	0.35	0.657	0.165	0.217	0.325	0.42	0.333	0.264	0.785	0.12	1.132	0.538	0.312	0.384	0.758	0.47	0.112	0.071	0.149	0.078	0.128	0.116	0.099	0.1	0.116
TAG 59:1|TAG 16:0_25:0_18:1	1.901	2.85	1.791	2.169	4.531	3.662	3.804	6.319	7.07	3.158	1.512	1.852	4.001	3.631	2.871	1.507	4.51	3.011	4.838	3.772	1.445	1.578	4.617	2.838	1.611	1.563	3.653	1.883	3.658	3.991	1.375	1.314	1.345
TAG 59:2|TAG 23:0_18:1_18:1	1.695	2.32	1.509	1.881	3.803	3.131	3.793	5.645	6.171	2.409	1.202	1.661	3.566	2.892	2.388	1.37	3.315	2.627	3.315	3.41	1.025	1.137	3.346	2.182	1.348	1.448	3.688	2.04	4.043	4.659	1.75	1.061	1.306
TAG 59:2|TAG 23:0_18:1_18:1	0.17	0.213	0.164	0.193	0.293	0.273	0.34	0.374	0.413	0.212	0.135	0.184	0.317	0.243	0.228	0.15	0.249	0.226	0.24	0.28	0.104	0.109	0.224	0.185	0.147	0.135	0.3	0.197	0.353	0.385	0.205	0.123	0.135
TAG 59:3|TAG 23:0_18:1_18:2	0.504	0.631	0.4	0.529	1.169	0.99	1.277	1.723	2.061	0.719	0.342	0.444	1.183	0.794	0.576	0.422	0.881	0.797	0.902	0.936	0.291	0.319	0.934	0.592	0.383	0.454	1.218	0.603	1.432	1.703	0.719	0.264	0.402
TAG 59:4|TAG 23:0_18:2_18:2	0.063	0.071	0.061	0.068	0.123	0.117	0.14	0.19	0.186	0.077	0.039	0.052	0.115	0.08	0.062	0.052	0.095	0.095	0.1	0.101	0.045	0.041	0.08	0.07	0.061	0.073	0.14	0.072	0.143	0.167	0.092	0.037	0.054
TAG 60:0|TAG 16:0_16:0_28:0	0.045	0.069	0.075	0.047	0.083	0.059	0.043	0.05	0.051	0.101	0.031	0.041	0.056	0.063	0.046	0.053	0.122	0.017	0.169	0.075	0.067	0.081	0.115	0.075	0.022	0.015	0.021	0.013	0.018	0.014	0.016	0.017	0.019
TAG 60:0|TAG 16:0_18:0_26:0	0.381	0.624	0.681	0.388	0.803	0.576	0.375	0.46	0.492	0.948	0.275	0.324	0.477	0.641	0.456	0.423	1.245	0.145	1.728	0.803	0.639	0.818	1.288	0.818	0.176	0.12	0.188	0.1	0.148	0.154	0.128	0.123	0.157
TAG 60:1|TAG 16:0_26:0_18:1	2.549	3.616	2.313	3.076	6.11	5.125	5.011	9.46	10.305	4.215	2.203	2.375	4.996	4.705	3.277	2.315	5.957	4.066	6.21	5.029	2.479	2.616	6.667	4.36	2.566	2.632	4.52	2.513	5.122	5.391	1.826	1.548	1.928
TAG 60:1|TAG 16:0_26:0_18:1	0.279	0.383	0.268	0.379	0.65	0.554	0.546	0.926	0.952	0.427	0.246	0.312	0.58	0.49	0.362	0.269	0.599	0.456	0.548	0.498	0.263	0.274	0.617	0.415	0.292	0.269	0.455	0.28	0.558	0.532	0.218	0.225	0.223
TAG 60:2|TAG 18:0_18:1_24:1	1.614	2.095	1.319	1.773	3.486	2.941	3.387	5.83	6.323	2.36	1.178	1.501	3.187	2.558	1.953	1.367	3.075	2.216	2.901	3.1	1.053	1.143	3.234	2.081	1.286	1.38	3.074	1.873	3.962	4.194	1.633	0.897	1.3
TAG 60:2|TAG 24:0_18:1_18:1	0.166	0.193	0.137	0.194	0.267	0.265	0.297	0.431	0.423	0.21	0.138	0.184	0.283	0.221	0.197	0.153	0.244	0.206	0.205	0.259	0.114	0.117	0.237	0.184	0.145	0.139	0.272	0.193	0.328	0.343	0.19	0.107	0.152
TAG 60:3|TAG 24:0_18:1_18:2	0.371	0.505	0.328	0.395	0.912	0.738	0.922	1.429	1.48	0.575	0.265	0.321	0.737	0.609	0.429	0.369	0.727	0.539	0.64	0.734	0.224	0.258	0.711	0.467	0.302	0.362	0.866	0.476	1.008	1.116	0.459	0.206	0.34
TAG 60:4|TAG 18:1_24:1_18:2	0.078	0.104	0.066	0.083	0.173	0.155	0.193	0.275	0.304	0.114	0.049	0.057	0.147	0.115	0.08	0.071	0.148	0.112	0.134	0.138	0.049	0.051	0.127	0.092	0.064	0.074	0.153	0.089	0.167	0.179	0.079	0.045	0.068
TAG 61:1|TAG 18:0_25:0_18:1	0.244	0.35	0.234	0.28	0.623	0.524	0.511	0.979	1.073	0.423	0.192	0.241	0.572	0.537	0.351	0.197	0.6	0.368	0.636	0.525	0.195	0.211	0.658	0.403	0.236	0.215	0.476	0.251	0.514	0.549	0.172	0.158	0.16
TAG 61:2|TAG 25:0_18:1_18:1	0.242	0.342	0.209	0.274	0.606	0.482	0.573	0.956	1.019	0.415	0.197	0.251	0.545	0.475	0.325	0.197	0.521	0.393	0.525	0.52	0.163	0.178	0.581	0.358	0.206	0.223	0.595	0.297	0.721	0.777	0.245	0.148	0.182
TAG 61:3|TAG 25:0_18:1_18:2	0.057	0.078	0.055	0.067	0.138	0.123	0.141	0.222	0.247	0.093	0.046	0.054	0.132	0.105	0.077	0.054	0.113	0.092	0.117	0.113	0.041	0.044	0.117	0.082	0.053	0.061	0.137	0.075	0.169	0.178	0.068	0.033	0.047
TAG 62:0|TAG 16:0_18:0_28:0	0.099	0.16	0.184	0.105	0.197	0.156	0.102	0.117	0.104	0.244	0.083	0.094	0.127	0.157	0.128	0.117	0.276	0.051	0.416	0.196	0.189	0.25	0.319	0.237	0.064	0.054	0.068	0.044	0.053	0.053	0.048	0.049	0.063
TAG 62:1|TAG 16:0_28:0_18:1	0.583	0.803	0.536	0.68	1.478	1.273	1.192	2.469	2.771	0.95	0.469	0.497	1.432	1.26	0.751	0.482	1.37	0.861	1.466	1.182	0.608	0.696	1.74	1.099	0.704	0.702	1.133	0.546	1.147	1.199	0.344	0.391	0.367
TAG 62:2|TAG 26:0_18:1_18:1	0.477	0.629	0.398	0.579	1.172	0.979	1.042	1.96	2.16	0.734	0.34	0.388	1.007	0.852	0.542	0.413	0.951	0.718	0.909	0.935	0.389	0.442	1.186	0.771	0.456	0.524	1.036	0.66	1.381	1.446	0.478	0.218	0.362
TAG 62:2|TAG 26:0_18:1_18:1	0.054	0.061	0.046	0.069	0.122	0.091	0.106	0.178	0.189	0.076	0.041	0.048	0.107	0.085	0.056	0.052	0.089	0.079	0.08	0.09	0.042	0.047	0.104	0.065	0.05	0.056	0.097	0.064	0.137	0.137	0.06	0.029	0.044
TAG 64:1|TAG 16:0_30:0_18:1	0.119	0.184	0.12	0.149	0.333	0.309	0.257	0.628	0.665	0.226	0.117	0.124	0.363	0.315	0.178	0.113	0.322	0.195	0.305	0.271	0.183	0.219	0.483	0.312	0.196	0.219	0.283	0.123	0.271	0.268	0.079	0.073	0.086
TAG 64:2|TAG 28:0_18:1_18:1	0.074	0.093	0.065	0.082	0.171	0.152	0.148	0.334	0.373	0.127	0.053	0.055	0.198	0.163	0.088	0.065	0.152	0.111	0.174	0.163	0.078	0.094	0.242	0.159	0.104	0.114	0.193	0.089	0.212	0.221	0.058	0.038	0.054
TAG 64:3|TAG 16:0_18:1_30:2	0.023	0.027	0.02	0.027	0.042	0.033	0.037	0.068	0.075	0.033	0.01	0.011	0.046	0.041	0.025	0.023	0.047	0.033	0.033	0.042	0.025	0.027	0.056	0.042	0.027	0.03	0.041	0.026	0.051	0.053	0.019	0.011	0.016
TAG 64:6|TAG 14:0_16:0_34:6	0.022	0.026	0.018	0.02	0.051	0.046	0.049	0.09	0.106	0.031	0.021	0.017	0.029	0.047	0.022	0.025	0.036	0.029	0.046	0.031	0.021	0.025	0.043	0.033	0.027	0.04	0.024	0.025	0.027	0.021	0.009	0.011	0.02
TAG 67:7|TAG 17:0_18:1_32:6	0.054	0.074	0.042	0.07	0.195	0.134	0.169	0.3	0.332	0.094	0.058	0.05	0.053	0.151	0.044	0.104	0.125	0.094	0.13	0.098	0.076	0.072	0.143	0.11	0.078	0.144	0.059	0.101	0.086	0.088	0.033	0.023	0.088
TAG 69:7|TAG 16:0_17:0_36:7	0.04	0.079	0.044	0.07	0.201	0.134	0.18	0.312	0.347	0.071	0.066	0.054	0.048	0.17	0.045	0.088	0.124	0.11	0.129	0.089	0.067	0.07	0.157	0.109	0.054	0.1	0.051	0.1	0.092	0.092	0.03	0.024	0.072
TAG 69:8|TAG 17:0_18:1_34:7	0.053	0.072	0.043	0.074	0.192	0.142	0.191	0.36	0.422	0.084	0.062	0.05	0.055	0.156	0.043	0.109	0.102	0.109	0.132	0.092	0.06	0.066	0.124	0.092	0.061	0.106	0.061	0.107	0.1	0.102	0.039	0.023	0.091
TAG 72:9|TAG 18:1_18:1_36:7	0.008	0.008	0.005	0.01	0.027	0.02	0.024	0.055	0.059	0.009	0.008	0.006	0.008	0.019	0.009	0.013	0.012	0.013	0.015	0.012	0.006	0.006	0.014	0.01	0.007	0.011	0.011	0.016	0.014	0.015	0.005	0.005	0.009
w/o MS2:CE 15:0	0.054	0.043	0.041	0.044	0.07	0.069	0.063	0.078	0.068	0.059	0.026	0.044	0.058	0.03	0.06	0.045	0.066	0.054	0.081	0.071	0.04	0.031	0.08	0.047	0.038	0.05	0.059	0.035	0.036	0.04	0.029	0.039	0.042
w/o MS2:CE 16:2	0.417	0.553	0.369	0.458	0.705	0.541	0.68	0.741	0.773	0.691	0.411	0.455	0.639	0.576	0.489	0.524	0.637	0.702	1.13	0.692	0.384	0.426	0.738	0.56	0.343	0.384	0.851	0.492	0.665	0.715	0.435	0.296	0.499
w/o MS2:CE 17:2	0.011	0.017	0.017	0.015	0.029	0.018	0.022	0.031	0.035	0.021	0.011	0.02	0.016	0.022	0.01	0.018	0.022	0.019	0.017	0.028	0.01	0.024	0.022	0.027	0.012	0.028	0.027	0.017	0.02	0.028	0.01	0.012	0.027
w/o MS2:CE 18:4	0.131	0.127	0.106	0.137	0.169	0.157	0.144	0.181	0.197	0.163	0.127	0.146	0.16	0.152	0.153	0.128	0.186	0.192	0.193	0.18	0.197	0.158	0.185	0.174	0.154	0.199	0.185	0.174	0.18	0.13	0.107	0.124	0.143
w/o MS2:CE 20:0	0.096	0.104	0.084	0.064	0.085	0.093	0.073	0.063	0.112	0.075	0.071	0.086	0.094	0.091	0.099	0.074	0.096	0.066	0.09	0.083	0.061	0.087	0.067	0.052	0.042	0.081	0.125	0.095	0.095	0.099	0.041	0.043	0.092
w/o MS2:CE 20:3	0.021	0.02	0.024	0.022	0.014	0.021	0.014	0.008	0.014	0.019	0.021	0.017	0.011	0.022	0.019	0.019	0.017	0.018	0.014	0.014	0.02	0.017	0.016	0.02	0.019	0.01	0.017	0.013	0.017	0.018	0.019	0.017	0.019
w/o MS2:CE 20:4	0.023	0.042	0.03	0.034	0.029	0.035	0.044	0.039	0.058	0.039	0.033	0.032	0.043	0.042	0.037	0.037	0.04	0.039	0.047	0.033	0.033	0.032	0.05	0.05	0.033	0.034	0.059	0.057	0.049	0.053	0.025	0.025	0.038
w/o MS2:CE 21:0	0.041	0.047	0.037	0.024	0.034	0.035	0.042	0.046	0.036	0.043	0.034	0.041	0.051	0.05	0.051	0.033	0.037	0.046	0.044	0.038	0.042	0.047	0.054	0.039	0.019	0.048	0.059	0.045	0.05	0.048	0.033	0.039	0.05
w/o MS2:CE 21:1	0.152	0.146	0.067	0.088	0.084	0.098	0.075	0.089	0.083	0.117	0.108	0.14	0.144	0.153	0.085	0.11	0.079	0.11	0.125	0.104	0.135	0.198	0.149	0.112	0.107	0.149	0.175	0.095	0.08	0.129	0.151	0.138	0.141
w/o MS2:CE 22:2	0.037	0.031	0.021	0.022	0.044	0.037	0.045	0.047	0.065	0.038	0.019	0.028	0.048	0.036	0.035	0.027	0.03	0.043	0.041	0.033	0.024	0.04	0.03	0.026	0.044	0.03	0.05	0.028	0.032	0.032	0.016	0.023	0.03
w/o MS2:CE 22:5	0.227	0.29	0.216	0.24	0.408	0.409	0.414	0.477	0.488	0.205	0.218	0.208	0.293	0.27	0.192	0.225	0.296	0.294	0.311	0.278	0.2	0.186	0.316	0.304	0.343	0.411	0.307	0.258	0.193	0.219	0.134	0.144	0.248
w/o MS2:CE 22:6	0.022	0.02	0.018	0.022	0.033	0.032	0.028	0.045	0.051	0.03	0.026	0.03	0.035	0.049	0.029	0.026	0.044	0.042	0.048	0.038	0.048	0.049	0.072	0.061	0.041	0.067	0.042	0.048	0.053	0.05	0.03	0.018	0.024
w/o MS2:CE 24:4	0.169	0.208	0.152	0.141	0.216	0.23	0.178	0.221	0.218	0.198	0.225	0.149	0.25	0.218	0.147	0.173	0.221	0.229	0.268	0.173	0.1	0.203	0.251	0.164	0.241	0.325	0.223	0.182	0.123	0.155	0.121	0.157	0.233
w/o MS2:CE 24:5	0.028	0.048	0.035	0.035	0.047	0.062	0.074	0.077	0.084	0.047	0.046	0.043	0.081	0.028	0.054	0.054	0.056	0.062	0.074	0.062	0.039	0.051	0.062	0.04	0.041	0.064	0.089	0.052	0.045	0.046	0.043	0.035	0.047
w/o MS2:CE 26:1	0.057	0.062	0.067	0.06	0.043	0.064	0.052	0.067	0.061	0.052	0.053	0.039	0.05	0.068	0.064	0.051	0.073	0.059	0.062	0.057	0.052	0.049	0.054	0.064	0.055	0.074	0.061	0.056	0.052	0.066	0.038	0.031	0.048
w/o MS2:CE 26:6	0.045	0.044	0.038	0.043	0.103	0.1	0.089	0.162	0.189	0.051	0.044	0.031	0.067	0.07	0.039	0.046	0.052	0.06	0.068	0.055	0.034	0.036	0.068	0.057	0.072	0.107	0.071	0.048	0.046	0.051	0.033	0.028	0.04
w/o MS2:CE 26:7	0.222	0.175	0.22	0.132	0.188	0.213	0.203	0.311	0.318	0.213	0.202	0.189	0.168	0.2	0.201	0.183	0.154	0.18	0.187	0.138	0.157	0.14	0.192	0.161	0.182	0.209	0.142	0.132	0.182	0.142	0.111	0.101	0.128
w/o MS2:CE 28:7	0.057	0.067	0.064	0.06	0.124	0.111	0.102	0.181	0.197	0.077	0.065	0.058	0.075	0.088	0.057	0.059	0.088	0.086	0.08	0.072	0.057	0.06	0.095	0.082	0.078	0.111	0.083	0.061	0.082	0.079	0.055	0.03	0.054
w/o MS2:CE 30:2	0.041	0.048	0.035	0.035	0.035	0.051	0.045	0.064	0.081	0.042	0.052	0.044	0.044	0.042	0.039	0.03	0.052	0.032	0.045	0.036	0.027	0.037	0.04	0.032	0.049	0.073	0.059	0.03	0.038	0.029	0.021	0.027	0.025
w/o MS2:CE 30:5	0.058	0.083	0.07	0.059	0.074	0.094	0.091	0.098	0.126	0.078	0.096	0.091	0.079	0.088	0.078	0.069	0.097	0.102	0.073	0.07	0.095	0.092	0.08	0.096	0.102	0.107	0.111	0.098	0.085	0.099	0.059	0.074	0.087
w/o MS2:CE 30:6	0.333	0.344	0.352	0.385	0.536	0.493	0.523	0.662	0.637	0.349	0.382	0.364	0.469	0.445	0.343	0.405	0.409	0.4	0.468	0.415	0.373	0.334	0.513	0.491	0.426	0.501	0.412	0.413	0.427	0.476	0.318	0.241	0.36
w/o MS2:CE 30:8	0.03	0.032	0.034	0.035	0.053	0.05	0.057	0.08	0.077	0.047	0.038	0.043	0.057	0.056	0.042	0.046	0.054	0.061	0.064	0.062	0.053	0.05	0.064	0.061	0.059	0.08	0.066	0.065	0.065	0.071	0.049	0.038	0.053
w/o MS2:CE 31:0	0.061	0.086	0.1	0.06	0.088	0.071	0.079	0.065	0.073	0.106	0.069	0.067	0.072	0.072	0.086	0.082	0.073	0.072	0.162	0.106	0.105	0.148	0.068	0.071	0.078	0.075	0.1	0.082	0.085	0.119	0.058	0.135	0.115
w/o MS2:CE 32:2	0.048	0.049	0.038	0.039	0.063	0.056	0.062	0.044	0.044	0.073	0.043	0.094	0.062	0.051	0.057	0.05	0.063	0.066	0.046	0.077	0.038	0.066	0.061	0.053	0.036	0.093	0.067	0.062	0.05	0.068	0.038	0.072	0.055
w/o MS2:CE 32:7	0.225	0.259	0.204	0.262	0.387	0.323	0.32	0.641	0.717	0.297	0.272	0.25	0.297	0.458	0.253	0.201	0.541	0.334	0.465	0.334	0.315	0.315	0.521	0.42	0.283	0.355	0.28	0.329	0.431	0.392	0.195	0.179	0.184
w/o MS2:CE 32:8	0.06	0.068	0.057	0.082	0.11	0.085	0.102	0.178	0.192	0.083	0.059	0.069	0.102	0.098	0.058	0.055	0.113	0.096	0.117	0.085	0.069	0.075	0.099	0.096	0.059	0.089	0.105	0.092	0.124	0.135	0.076	0.042	0.044
w/o MS2:CE 32:9	0.037	0.052	0.058	0.082	0.065	0.089	0.076	0.076	0.069	0.104	0.105	0.117	0.097	0.124	0.118	0.126	0.12	0.102	0.117	0.115	0.124	0.126	0.126	0.123	0.121	0.129	0.137	0.14	0.135	0.138	0.156	0.123	0.152
w/o MS2:CE 34:8	0.309	0.349	0.246	0.362	0.442	0.331	0.439	0.795	0.979	0.455	0.315	0.36	0.421	0.612	0.364	0.247	0.664	0.46	0.546	0.507	0.345	0.372	0.615	0.504	0.297	0.433	0.486	0.5	0.847	0.84	0.353	0.202	0.215
w/o MS2:CE 34:9	0.056	0.058	0.048	0.07	0.094	0.092	0.088	0.151	0.168	0.072	0.062	0.056	0.081	0.104	0.062	0.056	0.105	0.089	0.092	0.084	0.075	0.08	0.11	0.093	0.07	0.097	0.09	0.086	0.101	0.108	0.057	0.034	0.048
w/o MS2:CE 36:10	0.04	0.044	0.053	0.07	0.067	0.066	0.079	0.067	0.063	0.083	0.081	0.082	0.072	0.1	0.087	0.097	0.098	0.085	0.1	0.089	0.091	0.099	0.097	0.101	0.1	0.091	0.094	0.107	0.091	0.105	0.105	0.096	0.103
w/o MS2:CE 36:6	0.027	0.022	0.023	0.026	0.038	0.029	0.03	0.039	0.041	0.032	0.031	0.034	0.032	0.043	0.032	0.027	0.053	0.046	0.045	0.034	0.05	0.055	0.063	0.057	0.042	0.054	0.041	0.046	0.06	0.059	0.038	0.035	0.031
w/o MS2:CE 36:7	0.132	0.183	0.207	0.168	0.255	0.226	0.27	0.29	0.254	0.151	0.158	0.154	0.235	0.19	0.177	0.157	0.192	0.189	0.192	0.184	0.136	0.125	0.196	0.177	0.171	0.17	0.215	0.21	0.208	0.225	0.142	0.115	0.119
w/o MS2:CE 36:8	0.066	0.089	0.066	0.099	0.104	0.105	0.103	0.209	0.188	0.097	0.079	0.097	0.107	0.139	0.098	0.047	0.169	0.11	0.121	0.114	0.066	0.064	0.129	0.095	0.069	0.065	0.086	0.123	0.166	0.158	0.096	0.044	0.044
w/o MS2:CE 36:9	0.086	0.101	0.071	0.104	0.177	0.145	0.175	0.274	0.271	0.123	0.091	0.104	0.15	0.19	0.09	0.076	0.161	0.138	0.175	0.144	0.086	0.084	0.165	0.136	0.093	0.113	0.177	0.147	0.231	0.251	0.125	0.047	0.067
w/o MS2:CE 38:10	0.02	0.027	0.045	0.043	0.036	0.051	0.042	0.04	0.035	0.054	0.072	0.065	0.053	0.063	0.069	0.061	0.067	0.058	0.072	0.078	0.07	0.07	0.058	0.061	0.064	0.068	0.061	0.077	0.065	0.077	0.094	0.085	0.099
w/o MS2:CE 38:6	0.036	0.042	0.045	0.034	0.035	0.039	0.03	0.048	0.039	0.046	0.04	0.028	0.036	0.056	0.038	0.028	0.046	0.035	0.045	0.04	0.037	0.039	0.036	0.042	0.032	0.048	0.033	0.035	0.027	0.036	0.02	0.018	0.031
w/o MS2:CE 38:7	0.025	0.027	0.023	0.024	0.04	0.03	0.029	0.056	0.074	0.036	0.025	0.023	0.033	0.037	0.03	0.021	0.054	0.031	0.048	0.038	0.029	0.025	0.044	0.036	0.02	0.029	0.03	0.024	0.032	0.032	0.015	0.016	0.016
w/o MS2:CE 38:8	0.039	0.052	0.07	0.073	0.06	0.086	0.085	0.085	0.089	0.08	0.133	0.129	0.095	0.113	0.143	0.142	0.087	0.143	0.106	0.12	0.12	0.132	0.095	0.131	0.166	0.172	0.151	0.183	0.148	0.156	0.178	0.178	0.178
w/o MS2:CE 40:10	0.015	0.017	0.028	0.029	0.031	0.018	0.04	0.023	0.023	0.037	0.049	0.047	0.049	0.052	0.052	0.049	0.038	0.042	0.047	0.057	0.041	0.044	0.04	0.047	0.049	0.048	0.062	0.069	0.049	0.069	0.09	0.068	0.07
w/o MS2:CE 40:11	0.033	0.033	0.044	0.032	0.035	0.041	0.037	0.019	0.03	0.049	0.041	0.048	0.048	0.05	0.055	0.053	0.043	0.037	0.045	0.054	0.044	0.04	0.037	0.038	0.042	0.036	0.046	0.059	0.047	0.05	0.067	0.056	0.062
w/o MS2:CE 40:7	0.017	0.023	0.017	0.027	0.027	0.03	0.029	0.031	0.036	0.041	0.038	0.042	0.038	0.043	0.045	0.041	0.05	0.048	0.033	0.043	0.038	0.042	0.043	0.042	0.051	0.065	0.054	0.057	0.047	0.048	0.047	0.053	0.055
w/o MS2:CE 40:9	0.028	0.032	0.045	0.061	0.055	0.071	0.076	0.069	0.071	0.076	0.081	0.104	0.109	0.105	0.114	0.096	0.082	0.117	0.099	0.118	0.096	0.092	0.097	0.092	0.12	0.115	0.129	0.131	0.123	0.137	0.14	0.138	0.126
w/o MS2:CE 42:7	0.013	0.022	0.022	0.021	0.035	0.031	0.029	0.039	0.044	0.038	0.018	0.023	0.032	0.036	0.034	0.032	0.058	0.022	0.067	0.047	0.034	0.035	0.057	0.046	0.018	0.018	0.026	0.018	0.026	0.03	0.019	0.017	0.017
w/o MS2:CE 44:8	0.008	0.015	0.012	0.016	0.03	0.03	0.037	0.055	0.057	0.028	0.02	0.024	0.045	0.035	0.032	0.023	0.048	0.039	0.045	0.04	0.019	0.023	0.05	0.038	0.028	0.024	0.043	0.028	0.049	0.046	0.024	0.023	0.024
w/o MS2:Cer 10:0;2O/44:10	0.014	0.015	0.023	0.016	0.024	0.023	0.021	0.05	0.045	0.016	0.016	0.013	0.025	0.024	0.022	0.023	0.021	0.018	0.025	0.022	0.024	0.03	0.024	0.031	0.024	0.036	0.027	0.023	0.019	0.023	0.011	0.008	0.021
w/o MS2:Cer 10:1;2O/44:12	0.074	0.078	0.082	0.055	0.081	0.087	0.093	0.107	0.118	0.078	0.086	0.078	0.103	0.098	0.111	0.101	0.104	0.123	0.15	0.11	0.118	0.134	0.125	0.124	0.154	0.157	0.144	0.139	0.112	0.128	0.099	0.148	0.117
w/o MS2:Cer 10:1;2O/44:6	0.027	0.039	0.034	0.032	0.045	0.047	0.036	0.066	0.063	0.033	0.036	0.032	0.032	0.037	0.027	0.025	0.05	0.026	0.054	0.033	0.035	0.029	0.046	0.043	0.04	0.063	0.042	0.026	0.019	0.019	0.008	0.018	0.024
w/o MS2:Cer 11:1;2O/2:0	0.055	0.058	0.059	0.058	0.049	0.057	0.056	0.06	0.058	0.055	0.055	0.053	0.049	0.053	0.054	0.053	0.058	0.054	0.062	0.058	0.057	0.058	0.058	0.056	0.052	0.059	0.06	0.056	0.053	0.056	0.054	0.056	0.053
w/o MS2:Cer 11:1;2O/44:2	0.198	0.192	0.176	0.179	0.206	0.182	0.181	0.189	0.218	0.191	0.202	0.203	0.188	0.193	0.192	0.18	0.178	0.186	0.217	0.169	0.193	0.199	0.161	0.176	0.197	0.201	0.197	0.2	0.176	0.2	0.178	0.222	0.192
w/o MS2:Cer 11:1;2O/44:8	1.57	3.103	2.274	1.28	4.223	3.858	3.38	4.773	4.295	2.822	1.58	1.041	4.247	2.684	3.019	2.951	3.187	3.495	2.862	2.604	2.463	2.418	3.079	2.559	2.607	4.313	3.738	2.595	2.819	2.828	1.576	1.613	2.675
w/o MS2:Cer 12:1;2O/44:6	0.068	0.104	0.073	0.062	0.132	0.11	0.123	0.214	0.223	0.06	0.083	0.069	0.099	0.096	0.081	0.039	0.165	0.066	0.121	0.072	0.069	0.061	0.123	0.091	0.088	0.126	0.081	0.05	0.042	0.042	0.021	0.04	0.027
w/o MS2:Cer 12:1;2O/44:7	0.064	0.068	0.071	0.065	0.069	0.07	0.067	0.07	0.07	0.065	0.066	0.064	0.062	0.064	0.064	0.063	0.066	0.059	0.07	0.067	0.063	0.065	0.064	0.065	0.063	0.065	0.064	0.07	0.061	0.063	0.066	0.065	0.065
w/o MS2:Cer 12:1;2O/44:8	0.051	0.052	0.04	0.048	0.076	0.078	0.085	0.083	0.113	0.056	0.034	0.039	0.064	0.066	0.053	0.056	0.065	0.059	0.062	0.07	0.05	0.052	0.051	0.06	0.058	0.082	0.075	0.056	0.051	0.066	0.034	0.034	0.043
w/o MS2:Cer 12:1;2O/44:9	0.031	0.026	0.017	0.016	0.021	0.031	0.035	0.042	0.042	0.03	0.026	0.021	0.03	0.024	0.022	0.028	0.025	0.035	0.033	0.036	0.03	0.023	0.04	0.021	0.037	0.029	0.022	0.021	0.023	0.031	0.025	0.017	0.018
w/o MS2:Cer 12:1;3O/18:1;(2OH)	0.254	0.274	0.22	0.207	0.203	0.251	0.236	0.227	0.235	0.251	0.253	0.24	0.237	0.216	0.204	0.235	0.223	0.252	0.255	0.272	0.254	0.302	0.224	0.219	0.277	0.26	0.235	0.253	0.239	0.245	0.252	0.289	0.277
w/o MS2:Cer 12:2;2O/22:1	0.013	0.013	0.015	0.032	0.025	0.025	0.025	0.084	0.064	0.025	0.03	0.021	0.018	0.042	0.026	0.031	0.055	0.054	0.138	0.049	0.076	0.087	0.116	0.115	0.058	0.167	0.072	0.059	0.046	0.049	0.029	0.019	0.029
w/o MS2:Cer 12:2;2O/6:0	0.041	0.033	0.047	0.041	0.067	0.024	0.023	0.035	0.033	0.024	0.015	0.018	0.037	0.032	0.031	0.034	0.034	0.032	0.019	0.024	0.022	0.02	0.02	0.03	0.014	0.025	0.033	0.024	0.014	0.029	0.023	0.012	0.017
w/o MS2:Cer 13:1;2O/44:3	0.027	0.034	0.027	0.035	0.058	0.046	0.053	0.089	0.089	0.053	0.034	0.029	0.056	0.073	0.037	0.034	0.061	0.059	0.058	0.047	0.043	0.048	0.07	0.059	0.042	0.071	0.054	0.048	0.058	0.06	0.031	0.02	0.026
w/o MS2:Cer 13:1;2O/44:6	0.023	0.026	0.02	0.031	0.049	0.048	0.045	0.074	0.078	0.033	0.024	0.026	0.04	0.044	0.023	0.034	0.047	0.044	0.041	0.036	0.035	0.035	0.052	0.041	0.041	0.053	0.037	0.033	0.036	0.032	0.017	0.015	0.022
w/o MS2:Cer 13:1;2O/44:8	0.058	0.065	0.046	0.054	0.105	0.093	0.086	0.238	0.229	0.064	0.046	0.056	0.103	0.074	0.052	0.055	0.073	0.072	0.071	0.082	0.056	0.06	0.095	0.073	0.056	0.11	0.101	0.053	0.069	0.073	0.035	0.029	0.048
w/o MS2:Cer 13:2;2O/20:5	0.459	0.466	0.498	0.461	0.504	0.477	0.508	0.506	0.501	0.477	0.476	0.464	0.471	0.469	0.456	0.475	0.49	0.444	0.511	0.476	0.469	0.474	0.449	0.455	0.514	0.486	0.487	0.518	0.461	0.473	0.502	0.541	0.489
w/o MS2:Cer 13:2;2O/22:5	0.608	0.617	0.64	0.638	0.678	0.633	0.654	0.636	0.66	0.607	0.62	0.618	0.636	0.63	0.632	0.605	0.65	0.606	0.681	0.634	0.616	0.64	0.649	0.636	0.65	0.689	0.681	0.698	0.636	0.646	0.667	0.687	0.662
w/o MS2:Cer 13:2;2O/40:2	0.069	0.072	0.073	0.063	0.107	0.096	0.098	0.101	0.093	0.071	0.059	0.06	0.09	0.068	0.058	0.091	0.063	0.07	0.074	0.065	0.052	0.058	0.059	0.054	0.074	0.084	0.091	0.071	0.059	0.068	0.062	0.053	0.079
w/o MS2:Cer 13:2;2O/42:2	0.057	0.06	0.06	0.062	0.093	0.081	0.09	0.102	0.109	0.075	0.059	0.061	0.081	0.071	0.058	0.074	0.068	0.069	0.073	0.078	0.055	0.056	0.068	0.073	0.071	0.076	0.076	0.074	0.074	0.083	0.07	0.045	0.066
w/o MS2:Cer 13:2;2O/44:1	0.167	0.189	0.186	0.162	0.203	0.183	0.186	0.191	0.205	0.168	0.186	0.185	0.178	0.19	0.17	0.168	0.188	0.191	0.187	0.173	0.173	0.162	0.188	0.19	0.2	0.209	0.135	0.201	0.151	0.185	0.164	0.183	0.172
w/o MS2:Cer 14:0;2O/2:0	0.058	0.051	0.055	0.056	0.04	0.043	0.048	0.03	0.032	0.052	0.06	0.058	0.047	0.049	0.06	0.048	0.041	0.048	0.049	0.05	0.053	0.056	0.043	0.049	0.055	0.04	0.049	0.054	0.041	0.05	0.059	0.062	0.058
w/o MS2:Cer 14:1;2O/44:11	0.019	0.026	0.019	0.027	0.065	0.05	0.051	0.086	0.091	0.032	0.021	0.027	0.036	0.039	0.019	0.024	0.036	0.034	0.057	0.032	0.039	0.036	0.053	0.049	0.037	0.057	0.034	0.018	0.035	0.035	0.016	0.011	0.016
w/o MS2:Cer 14:1;2O/44:4	0.014	0.019	0.016	0.034	0.034	0.036	0.041	0.065	0.053	0.034	0.022	0.027	0.034	0.034	0.019	0.024	0.036	0.034	0.04	0.036	0.034	0.03	0.056	0.041	0.028	0.047	0.032	0.034	0.045	0.049	0.03	0.014	0.018
w/o MS2:Cer 14:2;2O/44:2	0.968	0.965	0.777	1.092	1.955	1.716	1.67	1.482	1.828	1.114	0.926	0.856	1.549	1.764	1.492	0.932	1.365	1.209	1.427	1.128	1.474	1.705	1.839	1.536	1.424	2.166	1.826	1.527	1.066	1.019	0.597	0.828	0.859
w/o MS2:Cer 14:3;2O/2:0	0.015	0.014	0.012	0.013	0.009	0.012	0.01	0.011	0.01	0.013	0.017	0.014	0.009	0.009	0.012	0.006	0.009	0.011	0.016	0.011	0.01	0.007	0.008	0.008	0.011	0.01	0.007	0.011	0.007	0.008	0.007	0.005	0.009
w/o MS2:Cer 14:3;2O/20:4	1.207	1.191	1.28	1.202	1.308	1.241	1.23	1.226	1.266	1.201	1.205	1.2	1.165	1.217	1.198	1.185	1.271	1.144	1.356	1.226	1.224	1.267	1.248	1.227	1.267	1.337	1.313	1.347	1.258	1.311	1.306	1.336	1.148
w/o MS2:Cer 14:3;2O/3:0	0.095	0.108	0.088	0.106	0.071	0.121	0.087	0.075	0.089	0.084	0.09	0.09	0.077	0.086	0.087	0.073	0.074	0.092	0.086	0.083	0.072	0.085	0.088	0.085	0.077	0.081	0.067	0.1	0.076	0.091	0.076	0.093	0.084
w/o MS2:Cer 14:3;2O/32:9	0.008	0.013	0.009	0.017	0.038	0.029	0.036	0.064	0.076	0.027	0.018	0.018	0.048	0.03	0.018	0.013	0.022	0.02	0.019	0.023	0.018	0.019	0.028	0.025	0.036	0.07	0.043	0.032	0.026	0.027	0.017	0.01	0.012
w/o MS2:Cer 15:0;2O/18:5	0.038	0.042	0.03	0.036	0.078	0.071	0.074	0.132	0.161	0.054	0.03	0.031	0.057	0.06	0.036	0.037	0.047	0.054	0.06	0.058	0.036	0.034	0.073	0.06	0.058	0.077	0.066	0.045	0.036	0.04	0.021	0.018	0.026
w/o MS2:Cer 15:1;2O/44:5	0.043	0.047	0.047	0.045	0.05	0.049	0.053	0.048	0.046	0.044	0.037	0.045	0.056	0.051	0.047	0.042	0.038	0.05	0.044	0.053	0.035	0.034	0.038	0.037	0.043	0.04	0.07	0.059	0.067	0.07	0.058	0.042	0.051
w/o MS2:Cer 15:1;2O/44:6	0.01	0.012	0.012	0.024	0.026	0.028	0.034	0.049	0.061	0.028	0.016	0.019	0.03	0.021	0.014	0.021	0.024	0.027	0.026	0.026	0.026	0.027	0.03	0.027	0.022	0.038	0.028	0.022	0.031	0.03	0.011	0.008	0.015
w/o MS2:Cer 15:1;2O/44:8	0.049	0.059	0.048	0.058	0.073	0.106	0.095	0.16	0.107	0.061	0.077	0.062	0.088	0.069	0.042	0.054	0.107	0.079	0.095	0.06	0.059	0.055	0.128	0.097	0.076	0.057	0.077	0.076	0.071	0.082	0.06	0.05	0.051
w/o MS2:Cer 15:1;2O/44:9	0.236	0.263	0.338	0.206	0.248	0.202	0.158	0.191	0.192	0.296	0.223	0.208	0.2	0.218	0.252	0.272	0.311	0.122	0.347	0.244	0.284	0.32	0.253	0.262	0.16	0.128	0.124	0.126	0.09	0.103	0.138	0.191	0.155
w/o MS2:Cer 15:3;2O/18:4	0.338	0.36	0.379	0.375	0.409	0.36	0.369	0.391	0.386	0.352	0.352	0.374	0.372	0.373	0.356	0.377	0.369	0.353	0.4	0.374	0.351	0.384	0.391	0.375	0.377	0.411	0.42	0.387	0.369	0.401	0.364	0.39	0.39
w/o MS2:Cer 15:3;2O/20:4	0.527	0.534	0.574	0.555	0.588	0.574	0.588	0.554	0.599	0.571	0.555	0.552	0.541	0.558	0.541	0.562	0.576	0.51	0.601	0.553	0.544	0.572	0.57	0.566	0.576	0.61	0.584	0.576	0.57	0.563	0.624	0.607	0.593
w/o MS2:Cer 15:3;2O/21:1	0.574	0.77	0.773	0.707	0.36	0.794	0.626	0.649	0.633	0.708	0.544	0.474	0.471	0.581	0.752	0.578	0.598	0.595	0.752	0.685	0.652	0.674	0.662	0.625	0.424	0.787	0.668	0.644	0.581	0.736	0.622	0.3	0.593
w/o MS2:Cer 15:3;2O/24:2	0.001	0.001	0.001	0.001	0.001	0.001	0.001	0.001	0.001	0.001	0.001	0.001	0.001	0.0011	0.001	0.001	0.001	0.001	0.001	0.001	0.001	0.001	0.001	0.0005	0.001	0.001	0.001	0.001	0.001	0.001	0.0007	0.001	0.001
w/o MS2:Cer 15:3;2O/26:2	0.001	0.001	0.001	0.001	0.002	0.001	0.001	0.001	0.001	0.001	0.001	0.001	0.002	0.001	0.002	0.001	0.001	0.001	0.001	0.001	0.001	0.001	0.001	0.001	0.001	0.001	0.001	0.001	0.001	0.001	0.001	0.001	0.001
w/o MS2:Cer 15:3;2O/40:1	0.144	0.191	0.198	0.18	0.154	0.223	0.214	0.141	0.142	0.253	0.269	0.155	0.154	0.27	0.244	0.193	0.205	0.215	0.297	0.25	0.222	0.287	0.266	0.251	0.183	0.272	0.285	0.234	0.23	0.315	0.215	0.229	0.253
w/o MS2:Cer 15:3;2O/44:1	0.021	0.025	0.019	0.028	0.05	0.038	0.031	0.054	0.056	0.033	0.023	0.024	0.041	0.049	0.028	0.028	0.049	0.032	0.039	0.037	0.027	0.026	0.041	0.033	0.018	0.033	0.041	0.035	0.043	0.047	0.022	0.018	0.022
w/o MS2:Cer 16:0;2O/42:9	0.092	0.093	0.076	0.101	0.273	0.171	0.162	0.405	0.368	0.191	0.177	0.11	0.099	0.1	0.069	0.053	0.153	0.224	0.343	0.169	0.183	0.268	0.321	0.343	0.12	0.173	0.107	0.063	0.096	0.095	0.059	0.037	0.066
w/o MS2:Cer 16:1;2O/18:5	0.089	0.088	0.08	0.08	0.137	0.117	0.11	0.159	0.16	0.085	0.072	0.075	0.091	0.091	0.079	0.074	0.093	0.111	0.111	0.088	0.078	0.077	0.113	0.093	0.096	0.131	0.11	0.093	0.072	0.085	0.06	0.063	0.074
w/o MS2:Cer 16:1;2O/2:0	0.149	0.179	0.148	0.272	0.385	0.283	0.308	0.44	0.449	0.231	0.265	0.228	0.257	0.264	0.216	0.228	0.343	0.358	0.428	0.29	0.345	0.356	0.49	0.434	0.309	0.511	0.259	0.229	0.211	0.218	0.123	0.126	0.196
w/o MS2:Cer 16:1;2O/44:5	0.381	0.348	0.367	0.36	0.318	0.324	0.295	0.273	0.28	0.355	0.342	0.328	0.297	0.331	0.37	0.323	0.322	0.3	0.362	0.318	0.33	0.336	0.265	0.3	0.31	0.321	0.323	0.396	0.325	0.373	0.415	0.429	0.396
w/o MS2:Cer 16:1;2O/44:6	0.035	0.045	0.029	0.036	0.053	0.04	0.054	0.096	0.104	0.033	0.033	0.037	0.058	0.064	0.048	0.018	0.065	0.037	0.045	0.038	0.018	0.017	0.042	0.026	0.041	0.043	0.054	0.045	0.036	0.034	0.012	0.025	0.015
w/o MS2:Cer 16:1;2O/44:9	0.028	0.031	0.029	0.035	0.033	0.025	0.029	0.057	0.057	0.045	0.04	0.041	0.036	0.048	0.037	0.026	0.047	0.045	0.052	0.045	0.045	0.041	0.045	0.047	0.036	0.049	0.041	0.041	0.062	0.056	0.038	0.026	0.024
w/o MS2:Cer 16:1;3O/42:1;(2OH)	0.034	0.048	0.038	0.042	0.079	0.081	0.085	0.127	0.126	0.06	0.043	0.049	0.088	0.106	0.061	0.043	0.083	0.048	0.06	0.067	0.044	0.049	0.082	0.065	0.066	0.1	0.102	0.081	0.094	0.123	0.065	0.023	0.027
w/o MS2:Cer 16:2;2O/44:12	0.031	0.042	0.029	0.034	0.056	0.037	0.053	0.065	0.058	0.025	0.04	0.038	0.039	0.035	0.032	0.053	0.052	0.04	0.043	0.046	0.019	0.033	0.04	0.052	0.045	0.059	0.058	0.04	0.034	0.072	0.052	0.023	0.024
w/o MS2:Cer 16:3;2O/18:4	0.809	0.861	0.88	0.898	0.749	0.802	0.835	0.828	0.876	0.722	0.846	0.891	0.706	0.779	0.877	0.807	0.909	0.874	0.881	0.836	0.901	0.912	0.905	0.869	0.812	0.891	0.946	0.967	0.817	0.888	0.95	1.033	0.933
w/o MS2:Cer 16:3;2O/2:0	0.023	0.021	0.025	0.022	0.016	0.015	0.018	0.011	0.012	0.02	0.022	0.023	0.016	0.018	0.023	0.02	0.02	0.017	0.021	0.018	0.021	0.022	0.015	0.018	0.018	0.015	0.017	0.021	0.019	0.019	0.026	0.031	0.022
w/o MS2:Cer 16:3;2O/24:2	0	0	0	0	0	0	0	0.0003	0.0003	0.0004	0.0004	0.0002	0	0.0004	0	0	0	0.0003	0.0005	0	0	0.0003	0.0002	0.0003	0	0.0004	0.0004	0	0	0	0	0	0
w/o MS2:Cer 16:3;2O/42:1	0.087	0.081	0.072	0.083	0.099	0.124	0.072	0.126	0.136	0.095	0.078	0.064	0.112	0.102	0.107	0.073	0.102	0.087	0.123	0.086	0.077	0.084	0.102	0.097	0.09	0.112	0.115	0.073	0.081	0.083	0.05	0.073	0.076
w/o MS2:Cer 17:3;2O/44:12	0.049	0.067	0.088	0.057	0.066	0.058	0.038	0.047	0.049	0.068	0.052	0.045	0.049	0.054	0.055	0.049	0.093	0.026	0.088	0.061	0.06	0.066	0.07	0.062	0.035	0.03	0.027	0.029	0.022	0.025	0.033	0.039	0.03
w/o MS2:Cer 18:0;3O/42:0;(2OH)	0.015	0.01	0.016	0.012	0.002	0.005	0.002	0.002	0.0006	0.01	0.012	0.01	0.003	0.005	0.014	0.006	0.006	0.006	0.006	0.007	0.008	0.008	0.003	0.005	0.007	0.001	0.004	0.004	0.005	0.008	0.014	0.02	0.011
w/o MS2:Cer 18:0;3O/42:1;(2OH)	0.297	0.325	0.199	0.188	0.322	0.299	0.191	0.235	0.328	0.47	0.137	0.185	0.259	0.327	0.322	0.251	0.432	0.155	0.807	0.338	0.284	0.381	0.304	0.352	0.104	0.141	0.161	0.121	0.131	0.147	0.124	0.155	0.166
w/o MS2:Cer 18:1;2O/44:11	0.061	0.076	0.065	0.078	0.085	0.076	0.093	0.089	0.084	0.059	0.063	0.079	0.077	0.066	0.062	0.059	0.064	0.074	0.068	0.073	0.048	0.048	0.064	0.066	0.072	0.066	0.088	0.07	0.09	0.105	0.077	0.051	0.064
w/o MS2:Cer 18:1;2O/44:8	0.02	0.018	0.026	0.034	0.019	0.024	0.02	0.023	0.018	0.04	0.05	0.042	0.044	0.044	0.061	0.069	0.037	0.054	0.058	0.052	0.081	0.106	0.049	0.064	0.066	0.076	0.086	0.095	0.075	0.078	0.135	0.17	0.126
w/o MS2:Cer 18:2;2O/44:12	0.088	0.106	0.112	0.095	0.064	0.124	0.12	0.093	0.092	0.133	0.131	0.065	0.083	0.124	0.13	0.087	0.111	0.102	0.103	0.129	0.109	0.119	0.12	0.118	0.085	0.129	0.129	0.109	0.107	0.133	0.094	0.064	0.116
w/o MS2:Cer 18:3;2O/44:4	0.075	0.077	0.077	0.093	0.095	0.071	0.11	0.089	0.08	0.081	0.072	0.066	0.086	0.075	0.064	0.082	0.071	0.08	0.048	0.075	0.061	0.057	0.067	0.066	0.082	0.067	0.104	0.095	0.09	0.115	0.108	0.075	0.067
w/o MS2:Cer 19:0;2O/18:5	24.694	36.771	16.233	17.708	47.308	33.182	37.721	69.598	76.505	34.415	24.221	29.146	55.75	32.398	34.938	40.28	43.094	40.58	60.128	30.669	31.984	28.232	47.31	29.084	39.365	69.557	59.397	37.91	31.213	34.976	18.174	17.842	38.754
w/o MS2:Cer 19:0;3O/42:2;(2OH)	0.042	0.04	0.037	0.038	0.117	0.114	0.096	0.092	0.093	0.064	0.06	0.046	0.039	0.047	0.036	0.02	0.067	0.061	0.123	0.067	0.049	0.065	0.067	0.07	0.046	0.046	0.047	0.036	0.044	0.039	0.035	0.024	0.028
w/o MS2:Cer 19:3;3O/29:1;(2OH)	0.06	0.071	0.06	0.061	0.115	0.107	0.116	0.19	0.186	0.07	0.07	0.068	0.092	0.097	0.064	0.071	0.089	0.108	0.113	0.077	0.081	0.084	0.112	0.091	0.102	0.135	0.09	0.085	0.072	0.077	0.053	0.048	0.062
w/o MS2:Cer 20:1;2O/18:5	0.946	1.167	0.903	1.599	2.146	2.16	1.994	2.416	3.034	1.28	1.066	1.192	1.387	1.495	1.09	1.389	1.658	1.717	1.974	1.637	1.282	1.294	2.137	2.314	1.576	2.159	1.487	1.401	1.164	1.292	1.099	0.812	1.124
w/o MS2:Cer 20:3;2O/44:6	0.051	0.063	0.054	0.046	0.1	0.082	0.06	0.122	0.12	0.091	0.058	0.061	0.046	0.08	0.058	0.053	0.103	0.084	0.141	0.098	0.049	0.068	0.066	0.06	0.054	0.083	0.13	0.068	0.095	0.098	0.042	0.056	0.066
w/o MS2:Cer 21:0;2O/18:5	0.211	0.297	0.202	0.215	0.503	0.418	0.479	0.566	0.624	0.26	0.214	0.221	0.406	0.342	0.255	0.236	0.467	0.383	0.458	0.334	0.247	0.24	0.558	0.404	0.29	0.447	0.379	0.269	0.21	0.266	0.13	0.137	0.212
w/o MS2:Cer 21:1;2O/2:0	0.518	0.559	0.591	0.555	0.54	0.566	0.556	0.546	0.522	0.565	0.577	0.546	0.519	0.563	0.577	0.566	0.616	0.576	0.714	0.618	0.613	0.632	0.622	0.592	0.618	0.576	0.674	0.612	0.589	0.624	0.628	0.65	0.661
w/o MS2:Cer 22:1;2O/18:5	0.026	0.047	0.03	0.029	0.063	0.045	0.048	0.087	0.079	0.04	0.041	0.036	0.057	0.054	0.028	0.028	0.054	0.042	0.047	0.057	0.054	0.048	0.076	0.063	0.063	0.074	0.055	0.044	0.039	0.041	0.024	0.019	0.028
w/o MS2:Cer 22:1;2O/64:2;2O	0.181	0.172	0.107	0.107	0.218	0.156	0.195	0.253	0.236	0.108	0.105	0.062	0.139	0.171	0.141	0.151	0.144	0.097	0.169	0.13	0.132	0.099	0.138	0.183	0.211	0.211	0.104	0.099	0.09	0.115	0.047	0.044	0.067
w/o MS2:Cer 23:1;2O/44:11	0.088	0.054	0.065	0.037	0.043	0.063	0.045	0.053	0.074	0.057	0.06	0.047	0.078	0.083	0.068	0.054	0.068	0.06	0.094	0.081	0.091	0.061	0.066	0.053	0.05	0.09	0.096	0.07	0.065	0.062	0.046	0.051	0.057
w/o MS2:Cer 25:1;2O/18:5	47.199	43.112	27.765	13.812	72.327	46.524	38.102	81.371	105.52	66.299	37.412	53.718	49.231	46.763	53.983	64.915	62.067	67.188	109.5	72.654	64.186	56.498	80.479	32.304	20.028	76.67	91.783	58.18	60.936	58.626	31.538	57.825	79.636
w/o MS2:Cer 26:0;2O/18:5	0.114	0.1	0.145	0.118	0.141	0.148	0.157	0.14	0.123	0.194	0.219	0.246	0.196	0.246	0.252	0.336	0.288	0.304	0.332	0.311	0.407	0.408	0.302	0.384	0.363	0.415	0.487	0.443	0.46	0.434	0.561	0.713	0.56
w/o MS2:Cer 26:2;2O/2:0	0.122	0.116	0.122	0.107	0.116	0.1	0.12	0.083	0.083	0.123	0.115	0.124	0.097	0.115	0.132	0.106	0.109	0.122	0.105	0.102	0.117	0.135	0.092	0.096	0.112	0.098	0.103	0.113	0.084	0.115	0.117	0.128	0.116
w/o MS2:Cer 26:3;2O/44:10	0.029	0.034	0.032	0.034	0.035	0.031	0.031	0.032	0.031	0.03	0.034	0.026	0.029	0.034	0.033	0.029	0.03	0.028	0.033	0.033	0.029	0.027	0.028	0.031	0.028	0.031	0.031	0.029	0.028	0.032	0.026	0.028	0.031
w/o MS2:Cer 27:0;2O/18:5	0.146	0.124	0.147	0.105	0.148	0.145	0.144	0.199	0.193	0.188	0.201	0.205	0.209	0.23	0.262	0.217	0.236	0.249	0.304	0.238	0.331	0.328	0.267	0.3	0.345	0.346	0.317	0.318	0.288	0.331	0.31	0.509	0.42
w/o MS2:Cer 27:2;2O/2:0	0.021	0.022	0.022	0.017	0.03	0.033	0.041	0.065	0.064	0.026	0.019	0.017	0.043	0.03	0.017	0.026	0.03	0.033	0.039	0.02	0.025	0.015	0.036	0.028	0.018	0.041	0.041	0.028	0.029	0.026	0.017	0.014	0.018
w/o MS2:Cer 29:3;2O/2:0	0.025	0.022	0.023	0.025	0.028	0.026	0.029	0.028	0.031	0.027	0.023	0.023	0.028	0.025	0.023	0.026	0.024	0.0228	0.027	0.024	0.023	0.022	0.022	0.023	0.024	0.029	0.0281	0.024	0.023	0.023	0.021	0.021	0.025
w/o MS2:Cer 30:3;2O/18:2	0.131	0.159	0.195	0.169	0.136	0.176	0.159	0.157	0.151	0.222	0.281	0.278	0.29	0.283	0.38	0.324	0.377	0.323	0.395	0.37	0.462	0.467	0.374	0.408	0.448	0.414	0.371	0.481	0.465	0.498	0.635	0.824	0.733
w/o MS2:Cer 31:1;2O/18:5	4.357	4.605	3.644	2.953	5.674	5.076	6.321	6.638	8.188	4.563	3.037	3.365	6.075	3.91	3.739	4.183	4.428	4.445	5.24	4.361	3.195	3.464	4.463	3.87	3.849	5.032	7.364	3.728	3.564	4.811	3.092	2.354	3.974
w/o MS2:Cer 32:1;2O/2:0	0.062	0.027	0.039	0.028	0.069	0.048	0.061	0.082	0.079	0.046	0.045	0.039	0.059	0.051	0.056	0.025	0.068	0.055	0.06	0.035	0.042	0.04	0.1	0.068	0.054	0.076	0.049	0.045	0.056	0.066	0.019	0.044	0.039
w/o MS2:Cer 33:1;2O/2:0	0.079	0.087	0.086	0.063	0.093	0.079	0.052	0.041	0.068	0.079	0.044	0.056	0.067	0.059	0.085	0.084	0.114	0.034	0.134	0.08	0.091	0.093	0.102	0.093	0.043	0.033	0.038	0.026	0.038	0.021	0.037	0.059	0.048
w/o MS2:Cer 33:2;2O/2:0	0.161	0.139	0.091	0.129	0.179	0.217	0.167	0.211	0.2	0.142	0.129	0.138	0.181	0.12	0.148	0.128	0.171	0.192	0.224	0.153	0.142	0.174	0.168	0.182	0.164	0.21	0.227	0.135	0.17	0.139	0.103	0.136	0.142
w/o MS2:Cer 35:0;2O/18:5	0.156	0.163	0.135	0.208	0.29	0.295	0.279	0.228	0.209	0.234	0.122	0.131	0.245	0.167	0.236	0.185	0.172	0.233	0.307	0.256	0.108	0.134	0.186	0.167	0.187	0.22	0.258	0.138	0.141	0.132	0.093	0.158	0.233
w/o MS2:Cer 36:0;2O/18:5	0.211	0.228	0.208	0.205	0.286	0.28	0.294	0.258	0.265	0.226	0.165	0.154	0.268	0.199	0.192	0.262	0.197	0.213	0.222	0.221	0.17	0.184	0.177	0.177	0.218	0.256	0.3	0.206	0.183	0.206	0.2	0.173	0.265
w/o MS2:Cer 36:0;2O/44:3	0.148	0.131	0.109	0.14	0.189	0.095	0.158	0.245	0.263	0.098	0.09	0.073	0.183	0.124	0.092	0.121	0.086	0.124	0.15	0.05	0.126	0.105	0.12	0.183	0.1	0.189	0.082	0.139	0.055	0.079	0.065	0.036	0.051
w/o MS2:Cer 36:0;2O/44:4	0.242	0.151	0.095	0.228	0.285	0.155	0.294	0.383	0.463	0.109	0.167	0.114	0.301	0.209	0.138	0.188	0.143	0.137	0.143	0.06	0.231	0.179	0.265	0.183	0.163	0.212	0.118	0.193	0.172	0.098	0.145	0.091	0.086
w/o MS2:Cer 38:0;2O/18:5	0.243	0.256	0.256	0.287	0.31	0.291	0.335	0.321	0.287	0.322	0.236	0.22	0.309	0.262	0.259	0.312	0.304	0.285	0.307	0.296	0.28	0.282	0.283	0.285	0.288	0.323	0.326	0.287	0.308	0.298	0.286	0.217	0.293
w/o MS2:Cer 38:2;2O/2:0	0.116	0.153	0.169	0.098	0.135	0.115	0.132	0.149	0.148	0.064	0.152	0.105	0.146	0.127	0.132	0.121	0.126	0.121	0.165	0.101	0.053	0.149	0.138	0.148	0.134	0.124	0.131	0.113	0.14	0.144	0.151	0.165	0.139
w/o MS2:Cer 8:0;2O/13:1	0.04	0.029	0.04	0.027	0.018	0.023	0.014	0.033	0.028	0.023	0.014	0.016	0.029	0.026	0.028	0.024	0.03	0.026	0.035	0.016	0.021	0.017	0.017	0.027	0.015	0.024	0.034	0.023	0.015	0.028	0.024	0.014	0.018
w/o MS2:Cer 8:0;2O/15:1	0.207	0.221	0.209	0.208	0.201	0.231	0.223	0.227	0.222	0.217	0.214	0.199	0.194	0.221	0.226	0.203	0.225	0.207	0.251	0.231	0.218	0.233	0.231	0.225	0.227	0.253	0.251	0.233	0.219	0.24	0.223	0.232	0.238
w/o MS2:Cer 8:0;2O/22:1	0	0	0	0	0	0	0	0.0003	0.0003	0.0003	0	0	0.0004	0.0004	0.0004	0	0.0004	0.0004	0.0005	0	0	0	0	0.0003	0	0.001	0.0002	0.0004	0	0.0002	0	0	0
w/o MS2:Cer 8:0;2O/26:7	1.197	1.182	1.273	1.211	1.32	1.204	1.212	1.226	1.268	1.213	1.188	1.218	1.218	1.221	1.212	1.2	1.215	1.182	1.343	1.255	1.243	1.277	1.215	1.225	1.305	1.374	1.34	1.362	1.226	1.31	1.299	1.415	1.326
w/o MS2:Cer 8:0;2O/34:0	0.004	0	0.008	0.006	0.002	0.008	0.003	0	0	0.007	0.006	0.002	0	0.0006	0.006	0.005	0.011	0.006	0.007	0	0.006	0.006	0.004	0.006	0.011	0	0.004	0	0.003	0.005	0.012	0.024	0.014
w/o MS2:Cer 8:0;2O/4:0	0	0	0.001	0	0	0.001	0.001	0.001	0.001	0.001	0.001	0	0.001	0.001	0.001	0.001	0.001	0	0.001	0.001	0.001	0	0	0	0.001	0.0005	0	0	0	0.001	0.001	0.0006	0.001
w/o MS2:Cer 8:0;2O/5:0	0.001	0.001	0.001	0.001	0.001	0.001	0.001	0.001	0.001	0.001	0.001	0.001	0.001	0.001	0.001	0.001	0.001	0.001	0.001	0.001	0.001	0.001	0.001	0.001	0.001	0.001	0.001	0.001	0.001	0.001	0.001	0.001	0.001
w/o MS2:Cer 8:0;3O/27:0;(2OH)	0.097	0.086	0.096	0.091	0.096	0.081	0.069	0.081	0.086	0.085	0.067	0.073	0.071	0.079	0.084	0.082	0.076	0.068	0.102	0.074	0.081	0.075	0.076	0.078	0.072	0.087	0.092	0.081	0.075	0.077	0.076	0.076	0.075
w/o MS2:Cer 8:1;2O/26:6	0.82	0.788	0.849	0.8	0.758	0.753	0.734	0.661	0.711	0.745	0.83	0.775	0.741	0.78	0.853	0.77	0.842	0.782	0.875	0.776	0.823	0.807	0.794	0.77	0.813	0.791	0.799	0.88	0.772	0.778	0.852	0.866	0.832
w/o MS2:Cer 8:1;2O/28:3	0.182	0.215	0.157	0.263	0.472	0.418	0.432	0.656	0.729	0.231	0.231	0.211	0.338	0.287	0.19	0.261	0.399	0.411	0.487	0.282	0.272	0.294	0.544	0.453	0.381	0.615	0.344	0.262	0.19	0.199	0.107	0.115	0.223
w/o MS2:Cer 8:1;2O/3:0	0.04	0.028	0.03	0.029	0.022	0.03	0.02	0.021	0.025	0.023	0.022	0.02	0.02	0.022	0.024	0.024	0.022	0.023	0.025	0.02	0.022	0.02	0.021	0.024	0.018	0.024	0.021	0.023	0.017	0.024	0.019	0.021	0.02
w/o MS2:Cer 8:1;2O/30:3	0.282	0.189	0.379	0.225	0.124	0.216	0.103	0.092	0.054	0.218	0.282	0.178	0.125	0.141	0.284	0.172	0.138	0.208	0.169	0.176	0.137	0.184	0.09	0.128	0.168	0.104	0.11	0.099	0.11	0.199	0.27	0.356	0.231
w/o MS2:Cer 8:1;2O/33:0	0.029	0.027	0.024	0.021	0.054	0.042	0.03	0.07	0.074	0.041	0.032	0.025	0.039	0.044	0.047	0.034	0.028	0.054	0.054	0.039	0.035	0.029	0.053	0.06	0.035	0.063	0.039	0.041	0.028	0.035	0.017	0.02	0.04
w/o MS2:Cer 8:1;2O/34:3	0.02	0.027	0.025	0.019	0.056	0.027	0.039	0.05	0.035	0.034	0.029	0.023	0.046	0.044	0.036	0.023	0.032	0.048	0.041	0.041	0.04	0.043	0.087	0.078	0.03	0.087	0.045	0.038	0.035	0.036	0.012	0.022	0.023
w/o MS2:Cer 8:1;2O/36:6	1.763	1.832	1.349	1.47	2.652	2.225	2.344	3.71	3.627	1.907	1.036	0.966	2.349	2.269	1.688	1.505	1.777	2.012	2.931	2.344	1.625	1.755	2.257	1.925	1.626	2.406	3.172	2.143	2.138	2.698	1.309	0.954	1.067
w/o MS2:Cer 8:1;2O/40:6	0.087	0.074	0.062	0.06	0.136	0.109	0.099	0.119	0.142	0.055	0.06	0.049	0.108	0.084	0.058	0.08	0.066	0.077	0.095	0.068	0.071	0.069	0.087	0.054	0.086	0.092	0.099	0.071	0.073	0.069	0.035	0.032	0.073
w/o MS2:Cer 8:1;2O/42:10	0.018	0.017	0.014	0.017	0.03	0.027	0.028	0.054	0.067	0.021	0.016	0.016	0.023	0.029	0.016	0.017	0.021	0.028	0.029	0.025	0.02	0.019	0.033	0.022	0.019	0.032	0.021	0.023	0.025	0.023	0.015	0.009	0.012
w/o MS2:Cer 8:1;2O/42:11	0.018	0.017	0.015	0.02	0.028	0.025	0.028	0.054	0.057	0.026	0.017	0.015	0.026	0.03	0.018	0.019	0.025	0.028	0.033	0.028	0.02	0.021	0.035	0.028	0.022	0.031	0.032	0.025	0.031	0.03	0.019	0.011	0.017
w/o MS2:Cer 8:1;2O/42:7	0.02	0.02	0.027	0.024	0.02	0.016	0.023	0.01	0.012	0.047	0.035	0.043	0.042	0.05	0.049	0.047	0.074	0.051	0.055	0.063	0.062	0.076	0.061	0.05	0.061	0.054	0.089	0.088	0.078	0.094	0.091	0.11	0.119
w/o MS2:Cer 8:1;2O/44:3	0.059	0.067	0.063	0.061	0.11	0.117	0.131	0.213	0.23	0.078	0.075	0.074	0.109	0.087	0.064	0.084	0.092	0.073	0.08	0.083	0.059	0.063	0.084	0.08	0.088	0.082	0.116	0.08	0.076	0.066	0.055	0.04	0.06
w/o MS2:Cer 8:1;2O/44:7	0.045	0.136	0.051	0.105	0.177	0.043	0.048	0.107	0.037	0.04	0.19	0.051	0.047	0.128	0.043	0.049	0.039	0.129	0.034	0.035	0.15	0.035	0.034	0.125	0.076	0.029	0.119	0.021	0.026	0.15	0.035	0.043	0.137
w/o MS2:Cer 8:1;2O/44:9	0.038	0.045	0.031	0.03	0.09	0.081	0.087	0.116	0.118	0.048	0.025	0.028	0.073	0.051	0.038	0.054	0.056	0.055	0.055	0.052	0.032	0.039	0.054	0.038	0.053	0.073	0.087	0.042	0.042	0.041	0.019	0.023	0.046
w/o MS2:Cer 8:1;2O/5:0	0.04	0.038	0.039	0.034	0.047	0.036	0.035	0.039	0.034	0.035	0.032	0.035	0.039	0.037	0.032	0.037	0.033	0.035	0.032	0.031	0.033	0.034	0.033	0.033	0.034	0.037	0.039	0.032	0.029	0.028	0.031	0.034	0.033
w/o MS2:Cer 9:0;2O/16:4	0.316	0.324	0.329	0.338	0.319	0.334	0.346	0.368	0.366	0.318	0.338	0.346	0.32	0.334	0.332	0.337	0.346	0.33	0.363	0.342	0.337	0.344	0.335	0.336	0.344	0.365	0.379	0.356	0.336	0.339	0.362	0.39	0.353
w/o MS2:Cer 9:0;2O/22:1	0	0	0	0	0	0	0.0002	0	0.0003	0.0003	0.0002	0	0.0003	0	0	0.0004	0	0.0004	0	0	0.0003	0	0.0001	0.0003	0.0003	0.0003	0.0004	0.0003	0.0002	0	0	0	0
w/o MS2:Cer 9:0;2O/26:7	0.586	0.618	0.636	0.62	0.663	0.641	0.631	0.625	0.648	0.598	0.615	0.612	0.592	0.617	0.613	0.582	0.626	0.602	0.666	0.622	0.608	0.635	0.622	0.606	0.63	0.654	0.692	0.658	0.615	0.643	0.662	0.663	0.65
w/o MS2:Cer 9:1;2O/16:3	0.115	0.095	0.127	0.101	0.067	0.077	0.071	0.053	0.037	0.093	0.121	0.12	0.082	0.078	0.121	0.102	0.083	0.083	0.073	0.091	0.108	0.111	0.07	0.071	0.088	0.071	0.08	0.102	0.085	0.098	0.126	0.168	0.112
w/o MS2:Cer 9:1;2O/16:4	0.038	0.047	0.033	0.037	0.056	0.063	0.056	0.096	0.099	0.038	0.034	0.036	0.045	0.048	0.037	0.037	0.048	0.044	0.041	0.041	0.03	0.032	0.047	0.037	0.043	0.064	0.051	0.048	0.036	0.044	0.033	0.033	0.036
w/o MS2:Cer 9:1;2O/24:6	0.474	0.495	0.503	0.488	0.516	0.498	0.523	0.511	0.539	0.488	0.483	0.482	0.446	0.484	0.478	0.462	0.493	0.465	0.515	0.52	0.487	0.493	0.488	0.494	0.511	0.535	0.517	0.524	0.488	0.508	0.54	0.55	0.513
w/o MS2:Cer 9:1;2O/26:6	0.347	0.348	0.382	0.369	0.379	0.32	0.297	0.308	0.319	0.364	0.376	0.359	0.319	0.36	0.382	0.331	0.372	0.34	0.41	0.377	0.369	0.39	0.352	0.37	0.363	0.343	0.389	0.416	0.401	0.43	0.409	0.401	0.355
w/o MS2:Cer 9:1;2O/30:6	3.382	2.558	3.003	2.322	8.003	6.671	5.505	13.659	14.777	4.433	1.891	2.196	7.884	5.223	3.386	4.547	3.901	5.031	4.19	5.064	2.816	2.978	6.001	4.673	6.941	8.019	9.409	3.957	3.735	4.059	2.048	1.261	3.718
w/o MS2:Cer 9:1;2O/32:2	0.073	0.114	0.08	0.076	0.119	0.117	0.116	0.143	0.157	0.082	0.083	0.082	0.103	0.127	0.081	0.089	0.119	0.107	0.132	0.11	0.114	0.103	0.14	0.117	0.12	0.166	0.126	0.088	0.088	0.118	0.063	0.062	0.086
w/o MS2:Cer 9:1;2O/34:1	0.052	0.05	0.046	0.052	0.085	0.067	0.065	0.099	0.099	0.053	0.063	0.049	0.083	0.073	0.056	0.052	0.075	0.07	0.05	0.057	0.071	0.069	0.098	0.086	0.08	0.096	0.066	0.065	0.077	0.062	0.042	0.051	0.057
w/o MS2:Cer 9:1;2O/34:2	0.015	0.02	0.027	0.028	0.039	0.031	0.045	0.051	0.055	0.016	0.026	0.022	0.038	0.041	0.044	0.024	0.037	0.032	0.051	0.031	0.03	0.02	0.045	0.051	0.042	0.045	0.041	0.032	0.033	0.036	0.016	0.013	0.026
w/o MS2:Cer 9:1;2O/36:6	0.054	0.053	0.05	0.042	0.093	0.074	0.078	0.108	0.098	0.083	0.036	0.037	0.082	0.082	0.064	0.056	0.072	0.071	0.064	0.073	0.042	0.064	0.116	0.084	0.046	0.066	0.044	0.054	0.061	0.054	0.032	0.023	0.038
w/o MS2:Cer 9:1;2O/36:8	0.782	0.696	0.762	0.683	0.72	0.721	0.658	0.791	0.817	0.766	0.744	0.76	0.739	0.848	0.77	0.646	0.825	0.871	0.744	0.683	0.826	0.879	0.776	0.798	0.874	0.906	0.709	0.77	0.682	0.685	0.556	0.779	0.672
w/o MS2:Cer 9:1;2O/38:10	0.088	0.106	0.079	0.188	0.242	0.218	0.205	0.396	0.368	0.174	0.096	0.098	0.303	0.212	0.126	0.098	0.154	0.153	0.195	0.234	0.17	0.192	0.357	0.292	0.204	0.351	0.325	0.179	0.18	0.178	0.089	0.058	0.082
w/o MS2:Cer 9:1;2O/38:2	6.125	5.7	5.556	3.928	6.772	5.425	6.139	7.789	8.74	5.39	4.897	4.858	6.601	6.158	6.797	5.517	7.499	7.027	6.982	5.435	6.155	6.824	7.624	5.544	6.755	9.165	7.616	5.07	4.678	5.334	2.308	5.085	5.304
w/o MS2:Cer 9:1;2O/38:2	0.021	0.025	0.02	0.02	0.033	0.032	0.036	0.041	0.051	0.033	0.02	0.033	0.03	0.027	0.028	0.026	0.043	0.026	0.031	0.032	0.025	0.025	0.035	0.031	0.033	0.028	0.041	0.033	0.031	0.039	0.015	0.028	0.026
w/o MS2:Cer 9:1;2O/38:9	0.999	1.006	0.936	0.909	0.925	0.946	1.023	1.017	0.95	0.922	0.99	0.949	1.031	1.07	1.14	0.841	0.951	0.742	1.143	0.991	0.858	0.869	0.921	0.871	0.774	0.756	1.104	1.018	0.958	0.998	1.094	0.967	0.938
w/o MS2:Cer 9:1;2O/40:1	0.017	0.016	0.008	0.012	0.033	0.02	0.036	0.033	0.05	0.017	0.005	0.006	0.025	0.025	0.021	0.021	0.018	0.024	0.033	0.014	0.024	0.013	0.031	0.027	0.036	0.05	0.026	0.01	0.015	0.024	0.011	0.015	0.017
w/o MS2:Cer 9:1;2O/40:6	0.214	0.258	0.206	0.172	0.402	0.298	0.333	0.504	0.542	0.303	0.13	0.153	0.41	0.279	0.241	0.255	0.264	0.28	0.285	0.279	0.211	0.152	0.239	0.207	0.223	0.322	0.494	0.271	0.229	0.228	0.148	0.118	0.228
w/o MS2:Cer 9:1;2O/44:12	0.048	0.044	0.049	0.05	0.075	0.062	0.06	0.1	0.098	0.055	0.046	0.049	0.067	0.06	0.048	0.055	0.05	0.057	0.064	0.054	0.039	0.049	0.058	0.053	0.061	0.069	0.061	0.053	0.052	0.055	0.052	0.041	0.049
w/o MS2:Cer 9:1;2O/44:2	0.028	0.032	0.025	0.033	0.07	0.058	0.069	0.146	0.15	0.051	0.026	0.025	0.069	0.048	0.032	0.035	0.053	0.042	0.058	0.056	0.032	0.033	0.055	0.044	0.044	0.064	0.069	0.046	0.053	0.055	0.03	0.013	0.029
w/o MS2:Cer 9:1;2O/44:3	0.036	0.052	0.05	0.045	0.046	0.072	0.062	0.044	0.033	0.066	0.078	0.043	0.038	0.066	0.066	0.057	0.072	0.05	0.065	0.077	0.063	0.075	0.086	0.071	0.071	0.049	0.077	0.041	0.054	0.071	0.045	0.057	0.077
w/o MS2:CerP 14:0;2O/14:0	0.168	0.185	0.143	0.142	0.275	0.219	0.202	0.297	0.341	0.154	0.121	0.116	0.216	0.216	0.179	0.173	0.191	0.218	0.214	0.204	0.152	0.153	0.224	0.182	0.172	0.22	0.276	0.234	0.15	0.184	0.103	0.104	0.146
w/o MS2:CerP 14:0;2O/2:0	0.538	0.479	0.419	0.505	0.326	0.523	0.336	0.388	0.414	0.366	0.418	0.435	0.302	0.398	0.478	0.308	0.396	0.417	0.503	0.388	0.412	0.43	0.444	0.43	0.366	0.454	0.396	0.537	0.357	0.424	0.351	0.384	0.343
w/o MS2:CerP 14:0;2O/26:0	0.756	0.713	0.781	0.664	0.631	0.654	0.592	0.689	0.72	0.714	0.743	0.72	0.679	0.819	0.811	0.619	0.756	0.667	0.749	0.629	0.654	0.663	0.69	0.619	0.765	0.714	0.66	0.673	0.591	0.63	0.557	0.881	0.648
w/o MS2:CerP 14:1;2O/22:0	0.037	0.037	0.028	0.055	0.079	0.064	0.065	0.115	0.122	0.058	0.038	0.034	0.086	0.058	0.04	0.042	0.049	0.05	0.062	0.077	0.046	0.049	0.075	0.065	0.071	0.137	0.1	0.051	0.053	0.055	0.033	0.024	0.03
w/o MS2:CerP 14:1;2O/24:1	0.179	0.173	0.198	0.166	0.184	0.188	0.173	0.167	0.19	0.162	0.174	0.162	0.19	0.175	0.165	0.162	0.167	0.175	0.2	0.182	0.186	0.205	0.174	0.165	0.185	0.205	0.201	0.186	0.184	0.195	0.197	0.225	0.187
w/o MS2:CerP 15:0;2O/22:0	0.092	0.108	0.085	0.125	0.192	0.151	0.173	0.24	0.268	0.123	0.061	0.067	0.133	0.142	0.095	0.09	0.148	0.152	0.173	0.138	0.112	0.111	0.177	0.158	0.085	0.152	0.154	0.124	0.118	0.134	0.061	0.044	0.068
w/o MS2:CerP 15:0;2O/24:4	0.101	0.101	0.108	0.195	0.146	0.118	0.116	0.173	0.173	0.176	0.086	0.085	0.148	0.163	0.114	0.113	0.145	0.145	0.18	0.194	0.162	0.174	0.196	0.19	0.099	0.137	0.158	0.142	0.197	0.205	0.143	0.081	0.091
w/o MS2:CerP 15:1;2O/20:0	3.404	3.228	3.457	3.27	4.623	4.401	4.413	4.957	4.845	3.6	3.328	3.296	4.333	3.467	3.706	3.82	3.768	3.911	4.494	3.81	3.702	3.668	3.635	3.317	3.919	5.043	4.516	3.852	3.685	3.547	3.459	3.3	3.748
w/o MS2:CerP 15:1;2O/22:0	4.497	5.04	4.448	4.874	6.366	5.187	6.025	6.558	6.839	5.077	4.54	4.933	5.954	5.893	5.141	4.929	5.548	5.832	6.319	5.533	5.896	5.285	6.591	6.271	5.302	6.37	6.12	6.078	4.965	6.141	4.862	4.432	5.133
w/o MS2:CerP 15:1;2O/24:4	0.284	0.308	0.245	0.235	0.356	0.291	0.318	0.34	0.391	0.332	0.272	0.302	0.302	0.346	0.297	0.252	0.347	0.359	0.402	0.335	0.303	0.309	0.356	0.379	0.271	0.389	0.347	0.352	0.313	0.334	0.237	0.249	0.29
w/o MS2:CerP 16:1;2O/18:1	0.161	0.109	0.134	0.086	0.092	0.128	0.101	0.088	0.107	0.129	0.09	0.115	0.103	0.117	0.118	0.092	0.079	0.087	0.086	0.099	0.074	0.077	0.075	0.085	0.072	0.059	0.069	0.078	0.089	0.075	0.075	0.07	0.088
w/o MS2:CerP 17:1;2O/18:1	0.047	0.04	0.049	0.041	0.076	0.068	0.06	0.093	0.095	0.048	0.046	0.046	0.064	0.057	0.046	0.056	0.058	0.056	0.061	0.065	0.058	0.043	0.074	0.061	0.059	0.08	0.08	0.052	0.053	0.051	0.052	0.041	0.049
w/o MS2:CerP 17:1;2O/24:4	0.133	0.16	0.119	0.199	0.174	0.163	0.167	0.18	0.18	0.204	0.165	0.148	0.213	0.229	0.183	0.14	0.179	0.189	0.22	0.196	0.265	0.245	0.301	0.272	0.21	0.242	0.215	0.233	0.159	0.165	0.13	0.148	0.116
w/o MS2:CerP 17:1;2O/26:1	0.063	0.055	0.045	0.049	0.086	0.063	0.078	0.098	0.121	0.051	0.055	0.059	0.087	0.08	0.055	0.053	0.063	0.05	0.055	0.058	0.048	0.056	0.066	0.058	0.084	0.112	0.076	0.071	0.051	0.043	0.042	0.044	0.048
w/o MS2:CerP 18:1;2O/18:1	0.315	0.302	0.314	0.274	0.286	0.261	0.289	0.268	0.261	0.29	0.292	0.293	0.258	0.277	0.294	0.279	0.298	0.29	0.318	0.29	0.292	0.295	0.263	0.285	0.288	0.256	0.284	0.313	0.285	0.293	0.317	0.326	0.309
w/o MS2:CerP 18:1;2O/26:1	0.497	0.303	0.415	0.241	0.267	0.358	0.281	0.241	0.261	0.429	0.411	0.388	0.289	0.33	0.315	0.311	0.246	0.261	0.252	0.255	0.219	0.268	0.216	0.238	0.272	0.204	0.153	0.149	0.272	0.179	0.156	0.168	0.265
w/o MS2:CerP 19:0;2O/26:0	0.044	0.049	0.043	0.056	0.081	0.076	0.084	0.127	0.13	0.065	0.048	0.048	0.08	0.088	0.064	0.057	0.09	0.092	0.111	0.093	0.081	0.07	0.109	0.093	0.076	0.099	0.114	0.091	0.094	0.097	0.067	0.055	0.078
w/o MS2:CerP 19:1;2O/18:1	0.576	0.531	0.509	0.462	0.622	0.559	0.522	0.566	0.585	0.499	0.525	0.517	0.549	0.569	0.56	0.472	0.504	0.553	0.578	0.554	0.555	0.518	0.556	0.503	0.523	0.613	0.63	0.614	0.495	0.566	0.531	0.573	0.531
w/o MS2:DAG 10:0_21:1	0.098	0.089	0.082	0.092	0.21	0.121	0.143	0.385	0.225	0.135	0.093	0.148	0.239	0.054	0.105	0.109	0.137	0.163	0.185	0.134	0.09	0.065	0.194	0.094	0.103	0.233	0.243	0.098	0.112	0.078	0.053	0.039	0.111
w/o MS2:DAG 10:0_26:7	0.435	0.439	0.434	0.42	0.484	0.45	0.45	0.447	0.467	0.41	0.44	0.436	0.439	0.432	0.418	0.423	0.423	0.405	0.468	0.447	0.451	0.456	0.44	0.442	0.442	0.455	0.487	0.426	0.399	0.454	0.448	0.502	0.474
w/o MS2:DAG 10:0_32:8	0.182	0.145	0.169	0.102	0.185	0.256	0.209	0.198	0.281	0.21	0.165	0.172	0.19	0.166	0.113	0.196	0.127	0.147	0.133	0.166	0.091	0.113	0.119	0.123	0.138	0.115	0.1	0.094	0.16	0.121	0.087	0.053	0.128
w/o MS2:DAG 10:0_44:10	0.044	0.044	0.038	0.032	0.048	0.046	0.018	0.034	0.057	0.057	0.047	0.046	0.046	0.032	0.066	0.035	0.027	0.058	0.045	0.036	0.034	0.034	0.043	0.042	0.047	0.077	0.064	0.052	0.048	0.047	0.057	0.063	0.058
w/o MS2:DAG 10:0_44:3	0.037	0.046	0.039	0.038	0.051	0.039	0.052	0.07	0.082	0.041	0.042	0.042	0.052	0.06	0.043	0.028	0.061	0.032	0.041	0.044	0.024	0.025	0.035	0.029	0.029	0.04	0.056	0.049	0.052	0.052	0.028	0.024	0.021
w/o MS2:DAG 10:0_44:8	0.067	0.089	0.072	0.093	0.171	0.15	0.16	0.252	0.258	0.11	0.079	0.084	0.165	0.146	0.095	0.09	0.139	0.122	0.14	0.121	0.096	0.082	0.154	0.137	0.109	0.155	0.158	0.122	0.17	0.173	0.107	0.048	0.079
w/o MS2:DAG 11:0_36:8	0.256	0.261	0.243	0.278	0.521	0.483	0.445	0.834	0.931	0.312	0.293	0.273	0.373	0.376	0.245	0.342	0.322	0.35	0.34	0.344	0.221	0.253	0.341	0.321	0.304	0.466	0.396	0.292	0.273	0.305	0.205	0.142	0.237
w/o MS2:DAG 11:0_36:9	0.073	0.108	0.091	0.118	0.149	0.146	0.159	0.233	0.235	0.136	0.097	0.094	0.134	0.135	0.112	0.113	0.146	0.146	0.148	0.176	0.122	0.122	0.171	0.154	0.137	0.195	0.163	0.139	0.152	0.134	0.126	0.106	0.138
w/o MS2:DAG 11:0_40:5	0.029	0.043	0.083	0.064	0.078	0.055	0.057	0.111	0.127	0.094	0.044	0.153	0.056	0.082	0.044	0.045	0.053	0.221	0.058	0.065	0.066	0.058	0.164	0.069	0.066	0.105	0.076	0.068	0.217	0.063	0.056	0.025	0.031
w/o MS2:DAG 11:0_44:11	0.232	0.264	0.243	0.234	0.274	0.25	0.229	0.26	0.275	0.253	0.25	0.232	0.232	0.246	0.238	0.233	0.247	0.242	0.27	0.239	0.24	0.241	0.243	0.25	0.279	0.254	0.247	0.251	0.216	0.27	0.198	0.253	0.21
w/o MS2:DAG 12:0_30:6	0.062	0.059	0.048	0.053	0.112	0.086	0.094	0.196	0.193	0.071	0.05	0.054	0.077	0.1	0.056	0.058	0.074	0.086	0.098	0.082	0.057	0.059	0.103	0.083	0.073	0.097	0.086	0.078	0.072	0.082	0.048	0.041	0.051
w/o MS2:DAG 12:0_32:1	0.044	0.045	0.037	0.028	0.043	0.044	0.039	0.079	0.091	0.032	0.043	0.041	0.049	0.046	0.035	0.034	0.038	0.03	0.033	0.031	0.026	0.024	0.034	0.023	0.049	0.071	0.055	0.038	0.018	0.017	0.011	0.017	0.022
w/o MS2:DAG 12:0_36:7	0.128	0.161	0.135	0.145	0.268	0.23	0.216	0.455	0.504	0.183	0.149	0.138	0.184	0.234	0.139	0.149	0.228	0.186	0.227	0.173	0.15	0.166	0.235	0.212	0.182	0.288	0.189	0.18	0.194	0.179	0.108	0.081	0.123
w/o MS2:DAG 12:0_42:8	0.061	0.06	0.041	0.073	0.123	0.105	0.124	0.19	0.205	0.069	0.051	0.061	0.146	0.094	0.064	0.061	0.086	0.075	0.083	0.086	0.069	0.07	0.11	0.1	0.094	0.143	0.125	0.082	0.118	0.127	0.076	0.04	0.056
w/o MS2:DAG 12:0_44:12	0.024	0.017	0.017	0.045	0.054	0.036	0.058	0.085	0.08	0.043	0.034	0.028	0.04	0.057	0.039	0.025	0.052	0.051	0.039	0.052	0.05	0.045	0.072	0.048	0.04	0.043	0.053	0.057	0.089	0.072	0.061	0.021	0.011
w/o MS2:DAG 12:0_44:6	0.147	0.122	0.141	0.141	0.154	0.171	0.131	0.187	0.175	0.187	0.161	0.168	0.175	0.2	0.229	0.139	0.173	0.155	0.166	0.203	0.145	0.181	0.142	0.106	0.158	0.161	0.239	0.219	0.19	0.183	0.211	0.216	0.206
w/o MS2:DAG 13:0_18:5	0.11	0.114	0.1	0.158	0.217	0.186	0.199	0.226	0.234	0.156	0.141	0.14	0.17	0.135	0.117	0.19	0.206	0.195	0.234	0.18	0.151	0.154	0.185	0.176	0.172	0.224	0.191	0.134	0.11	0.133	0.102	0.093	0.17
w/o MS2:DAG 13:0_32:6	0.13	0.171	0.126	0.145	0.459	0.317	0.337	0.728	0.786	0.185	0.156	0.146	0.376	0.323	0.159	0.202	0.282	0.331	0.354	0.222	0.261	0.261	0.444	0.36	0.359	0.812	0.386	0.235	0.161	0.16	0.081	0.074	0.161
w/o MS2:DAG 13:0_36:6	0.291	0.342	0.249	0.381	0.66	0.541	0.439	0.903	0.925	0.369	0.429	0.359	0.412	0.564	0.34	0.301	0.453	0.545	0.479	0.39	0.612	0.578	0.884	0.891	0.569	1.187	0.343	0.383	0.406	0.352	0.159	0.128	0.209
w/o MS2:DAG 13:0_44:12	0.011	0.019	0.011	0.024	0.04	0.023	0.027	0.068	0.065	0.03	0.015	0.018	0.033	0.041	0.021	0.022	0.022	0.029	0.033	0.032	0.013	0.014	0.029	0.023	0.024	0.031	0.035	0.028	0.03	0.035	0.021	0.007	0.014
w/o MS2:DAG 13:0_44:8	0.03	0.04	0.036	0.046	0.069	0.044	0.058	0.105	0.103	0.034	0.037	0.038	0.061	0.077	0.04	0.031	0.053	0.047	0.046	0.053	0.035	0.036	0.063	0.054	0.035	0.052	0.064	0.065	0.079	0.079	0.047	0.033	0.033
w/o MS2:DAG 13:0_44:9	0.197	0.237	0.204	0.271	0.33	0.29	0.309	0.496	0.536	0.268	0.23	0.274	0.302	0.41	0.221	0.189	0.367	0.273	0.333	0.349	0.176	0.183	0.368	0.271	0.169	0.148	0.323	0.348	0.545	0.618	0.329	0.133	0.146
w/o MS2:DAG 13:1_22:5	0.064	0.055	0.061	0.052	0.055	0.053	0.053	0.059	0.053	0.051	0.051	0.047	0.05	0.056	0.06	0.051	0.062	0.049	0.061	0.048	0.05	0.047	0.046	0.054	0.046	0.066	0.07	0.06	0.05	0.058	0.062	0.047	0.049
w/o MS2:DAG 13:1_22:6	0.963	0.991	1.016	0.98	1.048	1.001	0.982	1.031	1.01	0.972	0.957	0.977	0.926	0.988	0.978	0.93	1.018	0.95	1.113	1.027	0.981	1.014	1.007	0.994	0.988	1.067	1.105	1.073	0.991	1.027	1.068	1.023	1.006
w/o MS2:DAG 13:1_36:8	0.019	0.021	0.017	0.022	0.035	0.037	0.029	0.053	0.052	0.026	0.018	0.021	0.033	0.03	0.019	0.024	0.027	0.03	0.03	0.024	0.019	0.03	0.029	0.023	0.032	0.042	0.031	0.021	0.027	0.028	0.018	0.014	0.022
w/o MS2:DAG 13:1_40:1	4.16	2.357	2.13	2.105	2.128	3.161	1.255	1.977	2.063	4.105	2.75	3.11	1.934	3.068	6.238	2.11	3.002	2.309	3.439	2.707	3.855	5.796	2.5	1.54	2.08	3.199	2.742	2.476	3.103	3.212	2.42	2.729	3.499
w/o MS2:DAG 13:1_44:7	0.025	0.028	0.024	0.033	0.04	0.033	0.035	0.045	0.057	0.03	0.025	0.026	0.039	0.045	0.028	0.023	0.042	0.037	0.043	0.039	0.034	0.035	0.053	0.043	0.024	0.036	0.045	0.038	0.059	0.057	0.034	0.016	0.018
w/o MS2:DAG 14:0_32:7	0.099	0.097	0.093	0.088	0.177	0.131	0.123	0.27	0.275	0.115	0.094	0.094	0.117	0.126	0.079	0.106	0.115	0.105	0.095	0.107	0.06	0.061	0.103	0.092	0.092	0.13	0.097	0.09	0.093	0.116	0.068	0.051	0.075
w/o MS2:DAG 14:0_34:1	0.096	0.132	0.096	0.097	0.126	0.12	0.144	0.256	0.246	0.08	0.137	0.118	0.146	0.104	0.097	0.094	0.143	0.125	0.099	0.091	0.077	0.081	0.121	0.092	0.152	0.237	0.145	0.109	0.088	0.072	0.04	0.054	0.061
w/o MS2:DAG 14:0_36:1	0.276	0.33	0.233	0.242	0.374	0.341	0.367	0.668	0.732	0.204	0.39	0.301	0.362	0.353	0.275	0.171	0.456	0.313	0.325	0.247	0.256	0.236	0.345	0.298	0.388	0.71	0.39	0.268	0.255	0.213	0.099	0.119	0.156
w/o MS2:DAG 14:0_36:2	0.083	0.091	0.076	0.076	0.106	0.096	0.108	0.172	0.181	0.076	0.103	0.091	0.083	0.095	0.076	0.062	0.109	0.078	0.096	0.069	0.071	0.065	0.092	0.072	0.102	0.169	0.105	0.084	0.094	0.078	0.044	0.049	0.051
w/o MS2:DAG 14:0_36:4	0.08	0.115	0.077	0.057	0.159	0.161	0.164	0.19	0.176	0.081	0.058	0.057	0.125	0.133	0.096	0.083	0.102	0.112	0.135	0.088	0.081	0.087	0.119	0.093	0.091	0.138	0.163	0.111	0.113	0.115	0.05	0.054	0.073
w/o MS2:DAG 14:0_38:6	0.152	0.157	0.119	0.169	0.27	0.219	0.215	0.312	0.382	0.2	0.151	0.146	0.201	0.286	0.166	0.127	0.304	0.227	0.293	0.189	0.218	0.207	0.345	0.272	0.196	0.254	0.198	0.213	0.27	0.264	0.156	0.099	0.097
w/o MS2:DAG 14:0_44:10	0.179	0.199	0.289	0.16	0.212	0.175	0.136	0.105	0.1	0.242	0.156	0.179	0.16	0.203	0.188	0.184	0.226	0.073	0.278	0.182	0.215	0.22	0.207	0.211	0.117	0.072	0.077	0.089	0.058	0.068	0.098	0.124	0.108
w/o MS2:DAG 14:1_22:6	0.335	0.329	0.349	0.335	0.381	0.322	0.328	0.331	0.341	0.312	0.315	0.339	0.342	0.346	0.311	0.324	0.331	0.313	0.379	0.325	0.34	0.314	0.345	0.299	0.364	0.352	0.349	0.382	0.328	0.331	0.364	0.359	0.327
w/o MS2:DAG 14:1_40:2	0.669	0.738	0.47	0.551	0.79	0.844	0.692	0.924	1	0.818	0.459	0.537	0.655	0.954	0.811	0.51	0.698	0.766	0.88	0.615	0.435	0.565	0.725	0.473	0.394	0.689	1.257	0.678	1.058	0.905	0.648	0.357	0.623
w/o MS2:DAG 14:1_40:5	0.031	0.028	0.028	0.034	0.041	0.039	0.035	0.057	0.052	0.035	0.03	0.036	0.041	0.054	0.035	0.033	0.053	0.048	0.056	0.037	0.053	0.048	0.068	0.062	0.045	0.063	0.054	0.049	0.056	0.057	0.036	0.03	0.034
w/o MS2:DAG 15:0_18:3	0.07	0.07	0.061	0.06	0.079	0.085	0.087	0.168	0.207	0.089	0.046	0.044	0.128	0.083	0.07	0.095	0.073	0.084	0.127	0.078	0.07	0.074	0.098	0.071	0.084	0.125	0.124	0.075	0.089	0.081	0.05	0.049	0.078
w/o MS2:DAG 15:0_26:7	0.551	0.648	0.462	0.556	1.012	0.818	0.84	2.025	2.228	0.794	0.625	0.646	1.031	1.487	0.53	0.48	1.067	1.302	1.614	0.975	0.908	1.006	2.084	1.693	0.928	1.742	0.952	1.156	1.432	1.122	0.617	0.246	0.364
w/o MS2:DAG 15:0_44:7	0.021	0.017	0.026	0.023	0.023	0.031	0.02	0.03	0.028	0.032	0.035	0.028	0.031	0.03	0.031	0.043	0.048	0.029	0.059	0.039	0.055	0.054	0.048	0.052	0.04	0.039	0.042	0.038	0.03	0.03	0.038	0.053	0.052
w/o MS2:DAG 15:1_40:4	0.172	0.169	0.094	0.107	0.159	0.155	0.168	0.158	0.213	0.141	0.061	0.071	0.172	0.146	0.164	0.093	0.226	0.153	0.206	0.171	0.137	0.092	0.165	0.136	0.145	0.141	0.205	0.119	0.103	0.141	0.082	0.1	0.066
w/o MS2:DAG 15:1_44:7	0.033	0.038	0.03	0.039	0.043	0.038	0.049	0.081	0.098	0.037	0.026	0.034	0.049	0.06	0.038	0.025	0.066	0.041	0.049	0.044	0.029	0.026	0.053	0.043	0.026	0.03	0.045	0.049	0.062	0.068	0.036	0.022	0.016
w/o MS2:DAG 16:0_36:8	0.012	0.014	0.006	0.014	0.047	0.043	0.042	0.06	0.074	0.025	0.006	0.012	0.051	0.027	0.013	0.026	0.022	0.029	0.04	0.03	0.019	0.021	0.035	0.017	0.038	0.063	0.04	0.027	0.033	0.03	0.025	0.005	0.021
w/o MS2:DAG 16:0_38:6	0.076	0.082	0.07	0.084	0.177	0.137	0.132	0.209	0.224	0.125	0.092	0.086	0.148	0.201	0.094	0.076	0.172	0.117	0.162	0.124	0.106	0.097	0.173	0.131	0.133	0.188	0.126	0.117	0.116	0.108	0.065	0.048	0.061
w/o MS2:DAG 16:0_38:7	0.079	0.098	0.077	0.111	0.204	0.159	0.173	0.272	0.289	0.138	0.121	0.109	0.175	0.196	0.11	0.104	0.174	0.152	0.197	0.15	0.14	0.13	0.216	0.189	0.209	0.271	0.197	0.155	0.2	0.186	0.104	0.063	0.081
w/o MS2:DAG 16:0_38:8	0.109	0.119	0.094	0.126	0.215	0.165	0.178	0.328	0.321	0.147	0.101	0.107	0.173	0.202	0.109	0.098	0.211	0.157	0.202	0.161	0.117	0.116	0.203	0.16	0.121	0.166	0.175	0.17	0.237	0.239	0.127	0.061	0.085
w/o MS2:DAG 16:0_40:7	0.036	0.062	0.036	0.083	0.135	0.101	0.114	0.167	0.152	0.097	0.069	0.054	0.104	0.136	0.052	0.079	0.109	0.089	0.097	0.113	0.07	0.083	0.108	0.099	0.093	0.121	0.104	0.12	0.105	0.11	0.061	0.043	0.063
w/o MS2:DAG 16:0_42:1	1.015	1.303	0.875	0.856	1.922	1.615	1.582	2.034	2.448	1.839	0.76	1.144	1.7	1.801	1.709	0.919	1.844	1.236	2.627	1.624	0.82	1.047	1.598	1.425	0.842	0.983	2.21	1.015	1.503	1.651	0.588	0.723	0.854
w/o MS2:DAG 16:0_42:6	0.054	0.06	0.041	0.048	0.093	0.084	0.094	0.113	0.123	0.062	0.049	0.047	0.053	0.103	0.045	0.057	0.08	0.072	0.079	0.068	0.058	0.055	0.077	0.067	0.057	0.089	0.062	0.083	0.066	0.059	0.033	0.028	0.053
w/o MS2:DAG 16:0_42:7	0.03	0.057	0.037	0.054	0.086	0.073	0.091	0.12	0.096	0.063	0.038	0.054	0.034	0.111	0.03	0.063	0.067	0.061	0.085	0.062	0.051	0.038	0.085	0.053	0.042	0.074	0.05	0.105	0.056	0.074	0.036	0.023	0.047
w/o MS2:DAG 16:0_44:8	0.034	0.048	0.052	0.081	0.087	0.089	0.11	0.118	0.144	0.089	0.111	0.11	0.146	0.14	0.125	0.118	0.143	0.164	0.085	0.119	0.095	0.099	0.135	0.114	0.155	0.176	0.152	0.167	0.166	0.194	0.137	0.136	0.128
w/o MS2:DAG 16:2_40:11	0.187	0.115	0.175	0.114	0.102	0.17	0.108	0.059	0.082	0.197	0.185	0.194	0.103	0.127	0.108	0.137	0.088	0.075	0.105	0.106	0.063	0.084	0.07	0.087	0.062	0.019	0.055	0.048	0.129	0.086	0.096	0.067	0.099
w/o MS2:DAG 16:3_18:4	0.331	0.339	0.333	0.332	0.356	0.35	0.35	0.328	0.352	0.321	0.332	0.338	0.326	0.307	0.318	0.326	0.348	0.323	0.348	0.353	0.36	0.344	0.333	0.324	0.36	0.352	0.349	0.322	0.347	0.329	0.362	0.383	0.363
w/o MS2:DAG 17:0_18:5	0.378	0.427	0.409	0.642	0.598	0.462	0.505	0.562	0.481	0.512	0.652	0.627	0.478	0.464	0.493	0.513	0.727	0.652	0.862	0.637	0.552	0.549	0.726	0.591	0.378	0.451	0.452	0.481	0.39	0.47	0.45	0.512	0.491
w/o MS2:DAG 17:0_26:7	0.112	0.122	0.085	0.104	0.178	0.163	0.168	0.283	0.31	0.115	0.09	0.104	0.165	0.178	0.109	0.111	0.143	0.181	0.163	0.173	0.157	0.151	0.224	0.21	0.112	0.22	0.189	0.152	0.141	0.145	0.082	0.056	0.077
w/o MS2:DAG 17:0_30:8	0.072	0.09	0.065	0.082	0.172	0.157	0.153	0.246	0.265	0.093	0.069	0.071	0.135	0.106	0.066	0.1	0.1	0.113	0.118	0.113	0.071	0.077	0.117	0.094	0.109	0.156	0.133	0.091	0.104	0.094	0.067	0.041	0.079
w/o MS2:DAG 17:0_32:8	0.385	0.412	0.385	0.459	0.763	0.731	0.821	1.611	1.658	0.542	0.485	0.485	0.681	0.685	0.403	0.527	0.692	0.589	0.652	0.624	0.461	0.475	0.686	0.591	0.633	0.928	0.672	0.562	0.628	0.646	0.37	0.277	0.454
w/o MS2:DAG 17:0_32:9	0.171	0.183	0.186	0.182	0.381	0.346	0.368	0.632	0.649	0.28	0.185	0.167	0.293	0.261	0.191	0.238	0.241	0.235	0.248	0.263	0.156	0.177	0.244	0.226	0.216	0.306	0.274	0.196	0.26	0.25	0.155	0.093	0.169
w/o MS2:DAG 17:0_34:6	0.47	0.628	0.401	0.71	1.348	1.151	1.081	2.294	2.299	0.751	0.642	0.666	0.865	1.047	0.563	0.564	1.155	0.993	1.584	0.999	0.795	0.795	1.639	1.306	0.994	1.474	0.754	0.846	1.015	0.935	0.445	0.293	0.469
w/o MS2:DAG 17:0_40:7	0.135	0.191	0.126	0.136	0.211	0.162	0.171	0.361	0.362	0.183	0.114	0.152	0.2	0.301	0.164	0.094	0.3	0.138	0.255	0.208	0.124	0.124	0.271	0.153	0.12	0.124	0.151	0.143	0.165	0.154	0.082	0.098	0.077
w/o MS2:DAG 17:1_38:10	0.031	0.038	0.031	0.063	0.072	0.056	0.04	0.141	0.139	0.078	0.037	0.027	0.067	0.078	0.034	0.032	0.065	0.047	0.045	0.085	0.04	0.05	0.074	0.059	0.025	0.046	0.072	0.06	0.1	0.091	0.057	0.022	0.032
w/o MS2:DAG 17:1_40:5	0.117	0.133	0.096	0.141	0.206	0.18	0.192	0.282	0.292	0.142	0.106	0.127	0.208	0.228	0.147	0.085	0.21	0.144	0.164	0.16	0.094	0.098	0.195	0.14	0.103	0.125	0.189	0.176	0.207	0.221	0.108	0.073	0.078
w/o MS2:DAG 17:1_42:2	0.046	0.041	0.033	0.054	0.08	0.088	0.089	0.096	0.134	0.07	0.031	0.04	0.075	0.05	0.041	0.055	0.074	0.062	0.06	0.075	0.034	0.058	0.06	0.044	0.031	0.058	0.084	0.062	0.097	0.092	0.053	0.029	0.056
w/o MS2:DAG 17:2_26:7	0.267	0.349	0.245	0.337	0.461	0.366	0.423	0.961	1.008	0.439	0.291	0.316	0.414	0.519	0.295	0.244	0.427	0.36	0.419	0.496	0.277	0.25	0.517	0.425	0.298	0.414	0.474	0.458	0.684	0.696	0.391	0.147	0.162
w/o MS2:DAG 18:0_23:0	7.79	6.198	6.02	5.76	3.532	4.321	6.165	4.615	6.118	6.781	5.406	4.12	6.662	6.876	12.282	4.611	7.181	7.11	8.786	6.417	5.631	6.907	9.689	4.708	5.148	5.897	10.639	6.655	6.769	4.774	2.839	5.354	6.497
w/o MS2:DAG 18:0_38:7	0.017	0.019	0.016	0.018	0.024	0.015	0.014	0.022	0.023	0.029	0.026	0.029	0.021	0.035	0.023	0.019	0.034	0.029	0.042	0.034	0.043	0.042	0.038	0.043	0.026	0.04	0.032	0.04	0.057	0.057	0.044	0.027	0.029
w/o MS2:DAG 18:0_39:0	0.271	0.297	0.223	0.209	0.468	0.39	0.331	0.382	0.586	0.341	0.198	0.208	0.415	0.332	0.378	0.226	0.366	0.201	0.46	0.346	0.205	0.276	0.381	0.321	0.196	0.214	0.259	0.183	0.247	0.282	0.113	0.185	0.184
w/o MS2:DAG 18:0_40:9	0.089	0.149	0.149	0.151	0.206	0.182	0.295	0.342	0.288	0.117	0.08	0.109	0.23	0.211	0.13	0.12	0.217	0.155	0.279	0.167	0.117	0.052	0.217	0.132	0.251	0.14	0.195	0.127	0.23	0.315	0.151	0.099	0.079
w/o MS2:DAG 18:1_22:1	0.059	0.062	0.054	0.057	0.052	0.04	0.049	0.076	0.084	0.047	0.05	0.055	0.059	0.06	0.049	0.024	0.072	0.041	0.041	0.051	0.025	0.027	0.046	0.034	0.035	0.047	0.051	0.051	0.053	0.049	0.025	0.024	0.025
w/o MS2:DAG 18:1_32:9	0.056	0.045	0.056	0.028	0.041	0.058	0.048	0.036	0.047	0.057	0.036	0.042	0.045	0.033	0.043	0.055	0.032	0.024	0.028	0.036	0.019	0.023	0.007	0.017	0.028	0.031	0.021	0.017	0.043	0.03	0.033	0.011	0.031
w/o MS2:DAG 18:1_34:7	0.038	0.048	0.043	0.061	0.107	0.096	0.116	0.156	0.196	0.078	0.04	0.043	0.084	0.077	0.047	0.056	0.072	0.082	0.079	0.081	0.06	0.057	0.101	0.081	0.076	0.107	0.077	0.061	0.088	0.096	0.056	0.026	0.048
w/o MS2:DAG 18:1_40:7	0.025	0.03	0.022	0.027	0.039	0.03	0.034	0.043	0.043	0.032	0.034	0.034	0.036	0.052	0.034	0.027	0.05	0.042	0.052	0.045	0.04	0.044	0.058	0.054	0.031	0.036	0.044	0.059	0.083	0.093	0.062	0.036	0.028
w/o MS2:DAG 18:1_40:8	0.036	0.043	0.035	0.038	0.072	0.055	0.058	0.082	0.082	0.047	0.032	0.032	0.067	0.061	0.036	0.038	0.054	0.046	0.059	0.055	0.032	0.034	0.05	0.048	0.03	0.041	0.068	0.054	0.089	0.086	0.049	0.026	0.033
w/o MS2:DAG 18:3_18:5	0.024	0.029	0.023	0.024	0.052	0.036	0.041	0.071	0.048	0.025	0.016	0.02	0.028	0.026	0.015	0.031	0.025	0.023	0.033	0.037	0.026	0.027	0.04	0.039	0.047	0.046	0.045	0.03	0.031	0.03	0.021	0.018	0.019
w/o MS2:DAG 18:4_26:6	0.118	0.109	0.1	0.106	0.091	0.094	0.093	0.065	0.089	0.096	0.108	0.109	0.081	0.087	0.11	0.094	0.1	0.087	0.086	0.088	0.085	0.089	0.108	0.094	0.083	0.072	0.112	0.109	0.098	0.105	0.106	0.093	0.081
w/o MS2:DAG 18:4_38:9	0.05	0.064	0.07	0.09	0.128	0.112	0.123	0.145	0.144	0.07	0.064	0.062	0.143	0.102	0.06	0.083	0.109	0.086	0.084	0.095	0.07	0.073	0.119	0.084	0.078	0.12	0.11	0.089	0.123	0.117	0.074	0.055	0.068
w/o MS2:DAG 18:5_20:5	0.137	0.169	0.131	0.193	0.229	0.236	0.246	0.423	0.346	0.159	0.127	0.143	0.222	0.188	0.115	0.17	0.15	0.216	0.204	0.237	0.163	0.185	0.24	0.225	0.178	0.26	0.232	0.087	0.169	0.174	0.118	0.076	0.123
w/o MS2:DAG 18:5_22:5	1.182	1.187	1.183	1.155	1.169	1.078	1.147	1.085	1.144	1.116	1.273	1.103	1.112	1.097	1.177	1.129	1.305	1.137	1.302	1.108	1.175	1.231	1.118	1.177	1.202	1.196	1.145	1.245	1.073	1.066	1.103	1.264	1.147
w/o MS2:DAG 18:5_26:6	0.166	0.151	0.136	0.158	0.154	0.148	0.159	0.182	0.191	0.151	0.134	0.153	0.162	0.198	0.142	0.139	0.165	0.142	0.173	0.158	0.146	0.157	0.152	0.163	0.145	0.164	0.144	0.14	0.14	0.16	0.144	0.132	0.134
w/o MS2:DAG 18:5_28:6	0.102	0.095	0.105	0.084	0.105	0.104	0.097	0.104	0.104	0.1	0.102	0.097	0.11	0.099	0.114	0.106	0.102	0.091	0.114	0.098	0.082	0.095	0.093	0.093	0.092	0.096	0.094	0.088	0.095	0.092	0.091	0.087	0.093
w/o MS2:DAG 19:0_18:5	0.066	0.086	0.061	0.096	0.112	0.094	0.096	0.116	0.12	0.073	0.078	0.077	0.095	0.08	0.075	0.066	0.105	0.09	0.098	0.089	0.058	0.061	0.093	0.064	0.068	0.049	0.083	0.075	0.063	0.075	0.071	0.088	0.068
w/o MS2:DAG 19:0_26:7	0.093	0.077	0.083	0.068	0.124	0.134	0.131	0.187	0.214	0.114	0.09	0.086	0.135	0.115	0.083	0.099	0.085	0.109	0.118	0.103	0.08	0.086	0.126	0.119	0.11	0.149	0.109	0.08	0.107	0.087	0.056	0.04	0.081
w/o MS2:DAG 19:0_32:8	0.057	0.085	0.062	0.102	0.195	0.145	0.147	0.257	0.293	0.146	0.088	0.077	0.145	0.155	0.089	0.108	0.127	0.16	0.199	0.156	0.147	0.148	0.219	0.186	0.175	0.301	0.187	0.127	0.158	0.165	0.11	0.042	0.098
w/o MS2:DAG 19:0_32:9	0.069	0.084	0.053	0.106	0.172	0.13	0.171	0.258	0.303	0.135	0.085	0.08	0.175	0.153	0.093	0.108	0.161	0.152	0.143	0.165	0.105	0.11	0.181	0.142	0.109	0.219	0.151	0.112	0.163	0.159	0.082	0.036	0.064
w/o MS2:DAG 19:0_34:8	0.05	0.07	0.061	0.108	0.156	0.122	0.126	0.237	0.254	0.117	0.081	0.096	0.143	0.14	0.079	0.082	0.117	0.132	0.143	0.141	0.128	0.118	0.189	0.172	0.134	0.21	0.142	0.113	0.152	0.159	0.105	0.042	0.056
w/o MS2:DAG 19:0_36:9	0.051	0.066	0.064	0.094	0.106	0.075	0.106	0.135	0.141	0.118	0.054	0.064	0.119	0.149	0.068	0.07	0.09	0.125	0.125	0.111	0.11	0.127	0.156	0.137	0.065	0.147	0.122	0.096	0.146	0.14	0.079	0.042	0.059
w/o MS2:DAG 19:0_38:10	0.299	0.367	0.28	0.425	0.621	0.492	0.578	1.088	1.14	0.524	0.346	0.401	0.528	0.662	0.344	0.292	0.606	0.404	0.519	0.664	0.275	0.296	0.548	0.42	0.269	0.403	0.614	0.58	1.169	1.196	0.65	0.179	0.236
w/o MS2:DAG 19:0_38:6	0.106	0.115	0.099	0.123	0.188	0.155	0.167	0.233	0.255	0.124	0.104	0.11	0.18	0.221	0.146	0.08	0.197	0.143	0.165	0.139	0.087	0.108	0.175	0.129	0.106	0.1	0.143	0.161	0.141	0.146	0.08	0.088	0.066
w/o MS2:DAG 19:0_38:7	0.061	0.064	0.063	0.081	0.116	0.102	0.121	0.163	0.153	0.074	0.062	0.074	0.101	0.122	0.07	0.057	0.11	0.089	0.105	0.097	0.061	0.066	0.107	0.083	0.062	0.081	0.096	0.095	0.145	0.151	0.088	0.037	0.045
w/o MS2:DAG 19:0_38:9	0.154	0.182	0.157	0.233	0.283	0.252	0.289	0.337	0.342	0.222	0.139	0.16	0.236	0.282	0.166	0.164	0.25	0.2	0.238	0.247	0.16	0.164	0.265	0.196	0.136	0.176	0.233	0.269	0.341	0.387	0.285	0.079	0.144
w/o MS2:DAG 19:0_40:8	0.028	0.035	0.024	0.033	0.062	0.048	0.056	0.079	0.081	0.039	0.029	0.03	0.056	0.056	0.034	0.032	0.049	0.047	0.052	0.04	0.029	0.036	0.048	0.05	0.024	0.037	0.042	0.045	0.065	0.069	0.029	0.017	0.025
w/o MS2:DAG 19:0_40:9	0.024	0.027	0.021	0.034	0.04	0.033	0.032	0.05	0.071	0.032	0.021	0.027	0.04	0.044	0.027	0.02	0.041	0.037	0.042	0.04	0.027	0.025	0.05	0.037	0.019	0.026	0.041	0.036	0.057	0.056	0.031	0.015	0.014
w/o MS2:DAG 19:0_44:8	0.018	0.015	0.016	0.019	0.026	0.027	0.02	0.032	0.033	0.032	0.032	0.032	0.026	0.041	0.04	0.032	0.036	0.043	0.038	0.033	0.045	0.038	0.041	0.047	0.059	0.065	0.082	0.08	0.074	0.094	0.061	0.066	0.068
w/o MS2:DAG 19:1_34:7	0.239	0.34	0.22	0.378	0.512	0.437	0.466	0.979	1.093	0.378	0.353	0.326	0.424	0.561	0.292	0.272	0.577	0.423	0.647	0.503	0.363	0.361	0.634	0.626	0.482	0.541	0.465	0.49	0.57	0.686	0.416	0.216	0.23
w/o MS2:DAG 19:1_36:3	4.056	3.647	3.199	3.285	4.823	6.041	4.822	4.349	6.674	4.439	2.952	3.605	6.172	5.115	4.847	4.041	4.644	4.643	4.675	5.054	2.472	4.239	5.154	3.07	3.155	4.619	9.544	3.685	5.131	6.257	3.924	2.032	3.842
w/o MS2:DAG 19:1_36:9	0.06	0.067	0.051	0.116	0.134	0.121	0.126	0.195	0.187	0.109	0.061	0.06	0.101	0.132	0.067	0.068	0.12	0.111	0.141	0.116	0.079	0.09	0.138	0.116	0.079	0.109	0.113	0.1	0.143	0.135	0.09	0.032	0.05
w/o MS2:DAG 20:0_28:7	0.05	0.05	0.055	0.048	0.128	0.116	0.112	0.179	0.192	0.077	0.052	0.05	0.099	0.078	0.055	0.062	0.071	0.061	0.085	0.063	0.057	0.045	0.055	0.051	0.086	0.121	0.09	0.059	0.067	0.058	0.047	0.03	0.055
w/o MS2:DAG 20:0_30:8	0.029	0.026	0.024	0.026	0.069	0.045	0.049	0.097	0.092	0.037	0.024	0.021	0.065	0.042	0.03	0.034	0.038	0.034	0.045	0.039	0.032	0.035	0.042	0.044	0.035	0.062	0.051	0.024	0.038	0.038	0.028	0.016	0.025
w/o MS2:DAG 20:0_32:7	0.02	0.026	0.019	0.028	0.056	0.05	0.056	0.101	0.097	0.032	0.028	0.031	0.043	0.04	0.024	0.03	0.047	0.037	0.038	0.042	0.043	0.034	0.058	0.055	0.04	0.066	0.046	0.042	0.053	0.047	0.027	0.013	0.024
w/o MS2:DAG 20:0_36:8	0.088	0.116	0.083	0.112	0.19	0.146	0.179	0.246	0.28	0.125	0.099	0.108	0.193	0.171	0.111	0.085	0.16	0.138	0.168	0.151	0.109	0.095	0.165	0.147	0.125	0.17	0.186	0.14	0.208	0.207	0.131	0.062	0.083
w/o MS2:DAG 20:4_18:5	1.166	1.44	1.162	1.322	2.026	1.574	1.747	2.429	2.652	1.351	1.281	1.339	1.86	1.857	1.365	1.292	1.7	1.753	2.059	1.699	1.455	1.592	2.025	1.875	1.508	1.817	1.975	1.544	1.611	1.619	1.079	0.844	1.175
w/o MS2:DAG 21:2_20:5	0.404	0.509	0.359	0.548	0.724	0.588	0.579	1.762	2.383	0.526	0.488	0.455	0.619	0.837	0.438	0.308	0.814	0.804	0.815	0.724	0.518	0.521	1.071	0.816	0.539	0.764	0.632	0.701	0.796	0.825	0.387	0.225	0.246
w/o MS2:DAG 23:0_18:5	0.042	0.019	0.019	0.031	0.054	0.051	0.043	0.094	0.097	0.039	0.04	0.031	0.06	0.051	0.021	0.019	0.045	0.058	0.076	0.029	0.06	0.056	0.119	0.082	0.061	0.08	0.031	0.049	0.025	0.03	0.021	0.018	0.008
w/o MS2:DAG 23:0_22:5	0.045	0.041	0.03	0.028	0.081	0.076	0.07	0.138	0.156	0.04	0.034	0.033	0.061	0.06	0.032	0.041	0.065	0.065	0.071	0.047	0.042	0.048	0.08	0.059	0.061	0.119	0.058	0.048	0.038	0.047	0.022	0.018	0.029
w/o MS2:DAG 23:0_34:8	0.038	0.051	0.036	0.057	0.124	0.104	0.143	0.273	0.313	0.045	0.054	0.037	0.171	0.111	0.057	0.024	0.107	0.122	0.121	0.086	0.023	0.036	0.103	0.074	0.066	0.06	0.081	0.064	0.117	0.119	0.038	0.035	0.032
w/o MS2:DAG 25:0_18:2	11.918	14.463	11.772	8.286	16.728	10.661	16.308	13.822	20.008	14.14	9.497	9.647	19.329	12.739	12.637	11.771	15.003	14.355	18.297	12.353	10.602	12.289	15.545	12.231	11.032	16.233	20.976	9.821	11.023	13.799	7.895	9.738	13.22
w/o MS2:DAG 25:0_34:7	0.033	0.036	0.026	0.032	0.05	0.054	0.044	0.083	0.084	0.041	0.031	0.037	0.039	0.062	0.042	0.032	0.058	0.042	0.044	0.045	0.028	0.032	0.061	0.045	0.029	0.04	0.045	0.053	0.05	0.059	0.033	0.023	0.027
w/o MS2:DAG 26:0_44:9	0.011	0.021	0.011	0.018	0.053	0.037	0.046	0.099	0.104	0.027	0.016	0.012	0.017	0.042	0.012	0.033	0.024	0.025	0.035	0.027	0.02	0.021	0.026	0.023	0.018	0.039	0.022	0.03	0.026	0.029	0.012	0.007	0.032
w/o MS2:DAG 27:0_18:5	0.034	0.04	0.032	0.043	0.073	0.067	0.059	0.118	0.105	0.039	0.05	0.039	0.045	0.063	0.05	0.037	0.056	0.057	0.043	0.043	0.063	0.051	0.1	0.079	0.069	0.137	0.037	0.038	0.033	0.034	0.016	0.019	0.026
w/o MS2:DAG 29:0_18:5	0.056	0.058	0.053	0.054	0.139	0.115	0.12	0.21	0.244	0.073	0.06	0.054	0.11	0.092	0.05	0.069	0.102	0.086	0.109	0.082	0.071	0.064	0.12	0.097	0.099	0.157	0.101	0.068	0.062	0.063	0.035	0.027	0.053
w/o MS2:DAG 29:0_28:7	0.427	0.514	0.369	0.579	0.803	0.672	0.834	1.156	1.261	0.537	0.421	0.514	0.829	0.89	0.534	0.327	0.726	0.553	0.694	0.589	0.395	0.394	0.776	0.656	0.393	0.474	0.61	0.802	0.921	0.957	0.454	0.276	0.253
w/o MS2:DAG 30:0_36:8	0.011	0.017	0.01	0.014	0.043	0.049	0.053	0.061	0.076	0.025	0.013	0.008	0.017	0.033	0.012	0.037	0.011	0.024	0.027	0.024	0.022	0.02	0.03	0.021	0.023	0.059	0.021	0.027	0.022	0.018	0.01	0.005	0.032
w/o MS2:DAG 32:0_18:5	0.015	0.012	0.012	0.016	0.028	0.027	0.021	0.036	0.044	0.015	0.017	0.012	0.017	0.025	0.018	0.015	0.029	0.026	0.021	0.017	0.024	0.028	0.036	0.03	0.024	0.036	0.022	0.018	0.015	0.019	0.011	0.01	0.011
w/o MS2:DAG 32:1_18:3	0.055	0.097	0.071	0.07	0.115	0.111	0.119	0.158	0.17	0.105	0.044	0.048	0.114	0.084	0.09	0.075	0.099	0.099	0.098	0.102	0.069	0.075	0.089	0.069	0.107	0.12	0.195	0.099	0.127	0.101	0.054	0.043	0.071
w/o MS2:DAG 32:1_18:5	0.06	0.08	0.054	0.07	0.135	0.113	0.101	0.212	0.224	0.084	0.065	0.068	0.099	0.124	0.075	0.081	0.128	0.096	0.119	0.097	0.082	0.102	0.127	0.108	0.108	0.154	0.106	0.077	0.116	0.09	0.048	0.028	0.045
w/o MS2:DAG 32:9_42:12	0.275	0.296	0.294	0.283	0.38	0.427	0.457	0.382	0.451	0.241	0.247	0.239	0.292	0.309	0.248	0.249	0.329	0.385	0.354	0.288	0.212	0.31	0.33	0.358	0.33	0.354	0.279	0.304	0.249	0.264	0.173	0.18	0.214
w/o MS2:DAG 33:0_14:1	0.248	0.256	0.157	0.229	0.397	0.281	0.322	0.353	0.366	0.29	0.189	0.187	0.427	0.285	0.242	0.339	0.289	0.394	0.323	0.33	0.246	0.285	0.394	0.227	0.264	0.547	0.579	0.261	0.29	0.283	0.246	0.238	0.273
w/o MS2:DAG 33:0_18:5	0.033	0.041	0.063	0.057	0.093	0.056	0.048	0.092	0.102	0.071	0.049	0.102	0.043	0.071	0.04	0.038	0.05	0.167	0.051	0.046	0.07	0.061	0.177	0.082	0.065	0.125	0.046	0.058	0.15	0.05	0.034	0.025	0.021
w/o MS2:DAG 34:2_18:5	0.139	0.177	0.146	0.181	0.321	0.242	0.247	0.452	0.494	0.204	0.166	0.17	0.245	0.283	0.191	0.138	0.325	0.244	0.329	0.243	0.192	0.203	0.31	0.271	0.201	0.27	0.256	0.227	0.327	0.298	0.139	0.098	0.146
w/o MS2:DAG 34:8_44:12	0.124	0.151	0.108	0.135	0.168	0.166	0.181	0.175	0.183	0.104	0.112	0.122	0.124	0.126	0.105	0.131	0.135	0.129	0.118	0.124	0.106	0.101	0.134	0.131	0.133	0.165	0.123	0.102	0.082	0.084	0.078	0.079	0.089
w/o MS2:DAG 36:0_18:5	0.08	0.086	0.052	0.078	0.124	0.12	0.12	0.109	0.15	0.078	0.049	0.053	0.123	0.118	0.099	0.065	0.1	0.089	0.105	0.084	0.072	0.072	0.092	0.083	0.072	0.105	0.142	0.111	0.068	0.08	0.055	0.067	0.059
w/o MS2:DAG 36:1_18:5	0.127	0.134	0.116	0.126	0.2	0.161	0.162	0.254	0.303	0.158	0.128	0.122	0.172	0.262	0.127	0.098	0.242	0.173	0.217	0.152	0.143	0.141	0.264	0.196	0.142	0.192	0.185	0.178	0.197	0.206	0.093	0.063	0.08
w/o MS2:DAG 36:1_32:7	0.027	0.043	0.029	0.044	0.132	0.102	0.106	0.208	0.236	0.056	0.036	0.033	0.044	0.087	0.03	0.078	0.054	0.067	0.074	0.064	0.04	0.041	0.075	0.07	0.051	0.104	0.051	0.063	0.059	0.063	0.024	0.012	0.063
w/o MS2:DAG 36:10_44:12	0.078	0.098	0.076	0.121	0.133	0.153	0.131	0.146	0.171	0.065	0.078	0.075	0.115	0.084	0.068	0.101	0.094	0.098	0.088	0.084	0.076	0.076	0.102	0.086	0.113	0.107	0.115	0.086	0.081	0.073	0.068	0.052	0.068
w/o MS2:DAG 36:2_36:8	0.007	0.007	0.004	0.008	0.022	0.018	0.022	0.04	0.046	0.011	0.005	0.005	0.005	0.018	0.005	0.014	0.007	0.01	0.009	0.011	0.005	0.006	0.013	0.007	0.003	0.011	0.008	0.017	0.012	0.015	0.005	0.003	0.013
w/o MS2:DAG 38:2_36:8	0.011	0.013	0.007	0.015	0.033	0.028	0.033	0.051	0.058	0.013	0.009	0.008	0.009	0.028	0.007	0.015	0.014	0.015	0.018	0.014	0.008	0.009	0.015	0.012	0.006	0.012	0.011	0.021	0.015	0.019	0.007	0.004	0.014
w/o MS2:DAG 40:9_44:12	0.075	0.1	0.087	0.091	0.122	0.117	0.14	0.173	0.163	0.062	0.092	0.077	0.076	0.093	0.059	0.081	0.135	0.084	0.11	0.074	0.063	0.076	0.122	0.085	0.128	0.15	0.05	0.114	0.067	0.062	0.061	0.061	0.067
w/o MS2:DAG 42:11_44:12	0.2	0.245	0.213	0.272	0.31	0.316	0.32	0.345	0.37	0.228	0.276	0.227	0.264	0.227	0.197	0.21	0.268	0.216	0.259	0.261	0.202	0.251	0.272	0.295	0.253	0.286	0.227	0.229	0.253	0.244	0.187	0.156	0.158
w/o MS2:DAG 8:0_14:1	0.017	0.019	0.013	0.044	0.043	0.035	0.016	0.04	0.044	0.021	0.013	0.012	0.035	0.05	0.017	0.019	0.034	0.038	0.053	0.031	0.02	0.018	0.041	0.041	0.028	0.031	0.049	0.063	0.017	0.022	0.013	0.015	0.015
w/o MS2:DAG 8:0_17:0	0.11	0.116	0.11	0.099	0.131	0.108	0.103	0.33	0.423	0.183	0.205	0.154	0.263	0.252	0.151	0.076	0.115	0.219	0.911	0.18	0.183	0.197	0.343	0.291	0.176	0.302	0.351	0.196	0.312	0.326	0.14	0.098	0.081
w/o MS2:DAG 8:0_17:2	0.04	0.039	0.037	0.038	0.047	0.042	0.042	0.062	0.067	0.04	0.035	0.035	0.041	0.044	0.037	0.04	0.043	0.041	0.047	0.043	0.036	0.037	0.042	0.038	0.041	0.046	0.047	0.042	0.033	0.036	0.036	0.033	0.037
w/o MS2:DAG 8:0_18:2	0.033	0.036	0.035	0.037	0.043	0.046	0.043	0.072	0.082	0.034	0.029	0.028	0.048	0.037	0.029	0.038	0.042	0.039	0.054	0.037	0.031	0.034	0.04	0.036	0.041	0.052	0.047	0.039	0.029	0.032	0.028	0.03	0.035
w/o MS2:DAG 8:0_18:4	0.025	0.013	0.024	0.014	0.007	0.013	0.008	0.006	0.006	0.025	0.025	0.016	0.008	0.01	0.014	0.018	0.01	0.017	0.012	0.015	0.006	0.007	0.005	0.004	0.007	0.006	0.003	0.006	0.018	0.007	0.008	0.01	0.007
w/o MS2:DAG 8:0_19:2	0.243	0.184	0.179	0.172	0.187	0.169	0.17	0.173	0.201	0.199	0.198	0.212	0.177	0.178	0.209	0.181	0.192	0.173	0.243	0.197	0.202	0.22	0.191	0.176	0.193	0.227	0.252	0.217	0.184	0.208	0.197	0.239	0.231
w/o MS2:DAG 8:0_20:4	0.061	0.057	0.054	0.055	0.082	0.056	0.076	0.072	0.077	0.068	0.055	0.061	0.071	0.072	0.072	0.051	0.06	0.07	0.065	0.084	0.058	0.073	0.106	0.065	0.057	0.095	0.095	0.075	0.065	0.08	0.048	0.052	0.054
w/o MS2:DAG 8:0_25:0	0.307	0.325	0.251	0.394	0.483	0.413	0.459	0.617	0.679	0.371	0.273	0.3	0.42	0.34	0.285	0.298	0.585	0.512	0.58	0.46	0.274	0.315	0.565	0.45	0.295	0.368	0.514	0.275	0.302	0.375	0.223	0.162	0.254
w/o MS2:DAG 8:0_26:6	0.12	0.086	0.099	0.058	0.073	0.105	0.076	0.065	0.079	0.107	0.099	0.087	0.077	0.081	0.085	0.078	0.063	0.073	0.068	0.071	0.048	0.056	0.056	0.058	0.056	0.04	0.047	0.048	0.057	0.049	0.044	0.043	0.062
w/o MS2:DAG 8:0_26:7	0.448	0.438	0.428	0.436	0.473	0.472	0.486	0.488	0.531	0.449	0.394	0.409	0.49	0.463	0.444	0.457	0.463	0.446	0.492	0.46	0.427	0.399	0.429	0.425	0.472	0.485	0.528	0.488	0.379	0.431	0.407	0.429	0.459
w/o MS2:DAG 8:0_28:0	0.015	0.013	0.014	0.013	0.023	0.016	0.02	0.023	0.015	0.045	0.026	0.034	0.041	0.042	0.052	0.039	0.037	0.051	0.074	0.053	0.049	0.063	0.06	0.045	0.059	0.057	0.068	0.065	0.057	0.076	0.082	0.091	0.11
w/o MS2:DAG 8:0_28:1	0.043	0.037	0.032	0.047	0.065	0.056	0.063	0.088	0.074	0.055	0.036	0.045	0.058	0.064	0.056	0.03	0.052	0.044	0.057	0.037	0.049	0.058	0.095	0.058	0.06	0.068	0.099	0.067	0.053	0.057	0.033	0.035	0.039
w/o MS2:DAG 8:0_28:6	0.033	0.031	0.033	0.03	0.049	0.042	0.039	0.068	0.071	0.038	0.032	0.033	0.047	0.042	0.035	0.033	0.036	0.035	0.042	0.036	0.034	0.035	0.044	0.038	0.042	0.062	0.048	0.039	0.031	0.035	0.03	0.03	0.03
w/o MS2:DAG 8:0_28:7	0.17	0.171	0.173	0.167	0.182	0.19	0.174	0.182	0.177	0.168	0.167	0.167	0.16	0.165	0.165	0.163	0.174	0.147	0.17	0.152	0.148	0.159	0.178	0.164	0.152	0.165	0.17	0.165	0.153	0.161	0.171	0.164	0.17
w/o MS2:DAG 8:0_30:1	0.158	0.147	0.149	0.141	0.15	0.168	0.162	0.181	0.184	0.162	0.139	0.187	0.148	0.174	0.114	0.133	0.165	0.147	0.174	0.153	0.162	0.16	0.126	0.138	0.154	0.148	0.119	0.17	0.138	0.14	0.135	0.141	0.139
w/o MS2:DAG 8:0_30:3	0.036	0.036	0.028	0.056	0.051	0.044	0.067	0.074	0.094	0.043	0.039	0.041	0.06	0.063	0.043	0.039	0.071	0.056	0.078	0.066	0.057	0.059	0.072	0.087	0.086	0.09	0.071	0.063	0.04	0.055	0.023	0.036	0.04
w/o MS2:DAG 8:0_30:8	2.085	2.388	2.101	2.384	3.226	2.823	2.937	3.649	4.059	2.352	2.39	2.252	2.772	3.086	2.45	2.109	3.122	2.878	3.432	2.512	2.872	2.967	3.639	3.342	3.134	3.968	2.995	2.681	2.364	2.552	1.503	1.74	2.028
w/o MS2:DAG 8:0_32:1	0.197	0.163	0.143	0.134	0.15	0.15	0.127	0.128	0.153	0.147	0.149	0.164	0.145	0.16	0.139	0.14	0.159	0.124	0.159	0.159	0.139	0.14	0.142	0.16	0.172	0.141	0.144	0.165	0.119	0.123	0.133	0.133	0.144
w/o MS2:DAG 8:0_32:3	0.047	0.032	0.03	0.035	0.052	0.041	0.046	0.056	0.084	0.042	0.04	0.042	0.05	0.058	0.038	0.039	0.051	0.045	0.072	0.06	0.046	0.035	0.059	0.051	0.053	0.064	0.052	0.05	0.04	0.042	0.022	0.034	0.037
w/o MS2:DAG 8:0_32:6	0.075	0.083	0.082	0.092	0.104	0.123	0.116	0.148	0.149	0.086	0.1	0.109	0.104	0.117	0.1	0.082	0.123	0.114	0.117	0.117	0.12	0.088	0.134	0.137	0.103	0.115	0.122	0.108	0.128	0.124	0.085	0.064	0.084
w/o MS2:DAG 8:0_32:7	0.139	0.207	0.108	0.143	0.332	0.506	0.393	0.718	0.679	0.137	0.138	0.174	0.422	0.372	0.288	0.13	0.413	0.426	0.336	0.436	0.238	0.355	0.336	0.418	0.412	0.625	0.287	0.36	0.189	0.246	0.092	0.11	0.201
w/o MS2:DAG 8:0_33:0	8.671	6.189	7.565	3.459	4.872	3.068	4.466	6.904	8.427	7.927	5.947	6.448	10.496	5.089	10.368	6.338	10.057	8.85	8.364	4.682	9.412	9.89	6.479	6.252	4.266	9.309	9.454	4.924	7.508	7.443	3.739	5.912	6.529
w/o MS2:DAG 8:0_34:6	0.2	0.21	0.163	0.264	0.214	0.211	0.175	0.365	0.386	0.228	0.199	0.195	0.213	0.44	0.169	0.145	0.237	0.337	0.371	0.298	0.367	0.335	0.571	0.504	0.189	0.366	0.252	0.325	0.285	0.276	0.151	0.081	0.108
w/o MS2:DAG 8:0_34:8	0.019	0.023	0.018	0.02	0.037	0.029	0.03	0.062	0.072	0.026	0.017	0.017	0.031	0.032	0.017	0.016	0.03	0.029	0.032	0.031	0.018	0.02	0.032	0.028	0.02	0.03	0.027	0.025	0.03	0.029	0.017	0.009	0.014
w/o MS2:DAG 8:0_34:9	0.03	0.038	0.034	0.041	0.083	0.057	0.081	0.138	0.084	0.036	0.041	0.042	0.049	0.061	0.042	0.044	0.055	0.059	0.064	0.063	0.039	0.033	0.068	0.052	0.031	0.05	0.065	0.061	0.059	0.075	0.047	0.034	0.058
w/o MS2:DAG 8:0_36:0	0.02	0.024	0.026	0.017	0.032	0.034	0.032	0.044	0.062	0.014	0.024	0.023	0.03	0.02	0.016	0.023	0.028	0.014	0.025	0.012	0.016	0.018	0.021	0.015	0.04	0.065	0.035	0.014	0.001	0.008	0.002	0.014	0.007
w/o MS2:DAG 8:0_36:3	0.031	0.042	0.021	0.029	0.034	0.048	0.04	0.052	0.059	0.027	0.034	0.024	0.043	0.037	0.029	0.028	0.04	0.028	0.044	0.04	0.045	0.04	0.048	0.029	0.056	0.059	0.046	0.013	0.024	0.028	0.019	0.026	0.029
w/o MS2:DAG 8:0_36:8	0.013	0.015	0.014	0.017	0.018	0.02	0.021	0.034	0.037	0.032	0.021	0.023	0.031	0.036	0.028	0.021	0.042	0.033	0.045	0.042	0.03	0.035	0.048	0.042	0.028	0.04	0.043	0.046	0.067	0.062	0.041	0.023	0.023
w/o MS2:DAG 8:0_38:1	0.041	0.043	0.04	0.039	0.043	0.042	0.035	0.084	0.099	0.03	0.052	0.045	0.049	0.032	0.032	0.03	0.046	0.035	0.049	0.03	0.024	0.026	0.037	0.026	0.051	0.102	0.055	0.031	0.014	0.018	0.006	0.021	0.025
w/o MS2:DAG 8:0_40:3	0.002	0.002	0.002	0.002	0.002	0.002	0.002	0.002	0.002	0.028	0.002	0.037	0.002	0.002	0.002	0.002	0.002	0.037	0.002	0.004	0.002	0.002	0.025	0.002	0.002	0.003	0.002	0.005	0.053	0.002	0.005	0.002	0.005
w/o MS2:DAG 8:0_40:6	0.044	0.047	0.042	0.044	0.074	0.071	0.072	0.124	0.124	0.05	0.043	0.042	0.054	0.065	0.046	0.039	0.066	0.062	0.07	0.054	0.047	0.051	0.075	0.056	0.057	0.077	0.054	0.048	0.05	0.054	0.03	0.029	0.033
w/o MS2:DAG 8:0_40:9	0.022	0.029	0.022	0.028	0.044	0.054	0.043	0.052	0.054	0.04	0.033	0.027	0.042	0.028	0.032	0.037	0.049	0.066	0.052	0.062	0.04	0.055	0.043	0.029	0.043	0.048	0.061	0.04	0.049	0.061	0.015	0.017	0.037
w/o MS2:DAG 8:0_42:0	0.075	0.111	0.074	0.059	0.121	0.105	0.112	0.182	0.205	0.062	0.09	0.075	0.091	0.104	0.08	0.036	0.154	0.065	0.116	0.063	0.068	0.068	0.102	0.087	0.088	0.138	0.087	0.056	0.045	0.039	0.018	0.044	0.03
w/o MS2:DAG 8:0_42:6	0.038	0.048	0.039	0.051	0.095	0.068	0.08	0.178	0.172	0.058	0.043	0.039	0.066	0.075	0.043	0.045	0.084	0.071	0.078	0.063	0.064	0.07	0.117	0.099	0.068	0.087	0.06	0.059	0.072	0.075	0.04	0.031	0.043
w/o MS2:DAG 8:0_42:7	0.04	0.051	0.043	0.056	0.095	0.082	0.093	0.14	0.167	0.058	0.05	0.048	0.063	0.08	0.045	0.043	0.075	0.064	0.067	0.07	0.046	0.052	0.09	0.069	0.067	0.089	0.062	0.064	0.077	0.071	0.039	0.027	0.044
w/o MS2:DAG 8:0_44:1	1.175	0.994	0.404	0.59	1.235	0.879	0.665	1.005	1.106	0.972	0.59	0.525	0.934	1.113	0.721	0.669	0.769	0.616	0.651	0.637	0.707	1.245	1.034	0.582	0.776	1.168	0.647	0.921	0.865	0.812	0.762	0.457	1.126
w/o MS2:DAG 8:0_44:3	0.029	0.038	0.034	0.033	0.047	0.044	0.039	0.044	0.043	0.036	0.041	0.034	0.032	0.043	0.039	0.028	0.038	0.04	0.044	0.045	0.034	0.022	0.038	0.027	0.034	0.042	0.049	0.034	0.033	0.068	0.027	0.015	0.033
w/o MS2:DAG 9:0_16:4	0.039	0.041	0.036	0.05	0.11	0.067	0.044	0.083	0.114	0.041	0.045	0.043	0.07	0.046	0.041	0.074	0.081	0.091	0.093	0.063	0.046	0.063	0.086	0.075	0.081	0.113	0.084	0.06	0.031	0.036	0.025	0.027	0.062
w/o MS2:DAG 9:0_18:2	0.357	0.331	0.324	0.344	0.336	0.315	0.331	0.289	0.327	0.321	0.319	0.321	0.336	0.302	0.338	0.325	0.332	0.31	0.348	0.312	0.347	0.331	0.289	0.291	0.333	0.346	0.326	0.335	0.309	0.327	0.336	0.415	0.363
w/o MS2:DAG 9:0_22:1	0.004	0.03	0.005	0.004	0.022	0.025	0.024	0.042	0.008	0.004	0.003	0.01	0.02	0.016	0.014	0.012	0.017	0.047	0.006	0.012	0.003	0.019	0.012	0.005	0.002	0.071	0.073	0.005	0.003	0.018	0.003	0.004	0.013
w/o MS2:DAG 9:0_24:2	0.027	0.029	0.023	0.044	0.095	0.055	0.069	0.107	0.153	0.051	0.02	0.024	0.054	0.05	0.029	0.034	0.061	0.045	0.074	0.056	0.031	0.028	0.075	0.057	0.037	0.061	0.06	0.039	0.035	0.047	0.032	0.018	0.033
w/o MS2:DAG 9:0_24:3	0.025	0.028	0.019	0.033	0.043	0.038	0.038	0.073	0.09	0.034	0.023	0.025	0.039	0.04	0.025	0.026	0.042	0.04	0.048	0.045	0.028	0.031	0.053	0.044	0.026	0.044	0.038	0.032	0.033	0.035	0.02	0.013	0.022
w/o MS2:DAG 9:0_26:3	0.049	0.076	0.053	0.065	0.161	0.141	0.156	0.257	0.26	0.088	0.044	0.048	0.147	0.099	0.061	0.086	0.093	0.097	0.119	0.111	0.058	0.066	0.133	0.096	0.098	0.164	0.138	0.082	0.073	0.082	0.047	0.03	0.07
w/o MS2:DAG 9:0_26:7	0.407	0.417	0.429	0.431	0.449	0.413	0.443	0.399	0.386	0.421	0.412	0.421	0.377	0.396	0.392	0.417	0.414	0.407	0.43	0.448	0.358	0.377	0.406	0.41	0.443	0.434	0.436	0.43	0.407	0.39	0.405	0.4	0.405
w/o MS2:DAG 9:0_28:1	0.051	0.061	0.059	0.052	0.084	0.066	0.066	0.109	0.071	0.061	0.049	0.046	0.053	0.073	0.068	0.049	0.062	0.085	0.088	0.043	0.062	0.075	0.093	0.087	0.072	0.079	0.073	0.069	0.09	0.059	0.053	0.03	0.049
w/o MS2:DAG 9:0_28:2	0.209	0.192	0.164	0.105	0.313	0.276	0.415	0.524	0.465	0.404	0.161	0.16	0.402	0.297	0.236	0.283	0.317	0.398	0.404	0.345	0.218	0.31	0.329	0.195	0.253	0.409	0.507	0.172	0.24	0.244	0.185	0.139	0.237
w/o MS2:DAG 9:0_28:4	0.001	0.001	0.001	0.001	0.005	0.001	0.001	0.002	0.001	0.001	0.001	0.001	0.001	0.001	0.004	0.001	0.001	0.001	0.001	0.001	0.001	0.005	0.006	0.001	0.002	0.001	0.001	0.001	0.001	0.001	0.001	0.001	0.001
w/o MS2:DAG 9:0_32:7	0.147	0.216	0.177	0.368	0.207	0.16	0.184	0.296	0.327	0.255	0.217	0.204	0.189	0.314	0.233	0.128	0.285	0.234	0.238	0.27	0.224	0.173	0.351	0.289	0.148	0.156	0.187	0.234	0.257	0.275	0.163	0.144	0.094
w/o MS2:DAG 9:0_34:2	0.119	0.166	0.132	0.096	0.265	0.185	0.238	0.351	0.347	0.194	0.087	0.088	0.226	0.174	0.156	0.188	0.182	0.182	0.207	0.189	0.139	0.135	0.165	0.152	0.185	0.212	0.385	0.151	0.137	0.149	0.096	0.067	0.134
w/o MS2:DAG 9:0_34:3	0.072	0.145	0.062	0.082	0.135	0.084	0.105	0.123	0.178	0.104	0.089	0.12	0.168	0.167	0.126	0.096	0.137	0.126	0.173	0.1	0.122	0.075	0.155	0.162	0.138	0.175	0.14	0.165	0.119	0.128	0.058	0.068	0.108
w/o MS2:DAG 9:0_34:8	0.144	0.165	0.134	0.153	0.267	0.224	0.242	0.416	0.459	0.185	0.126	0.137	0.228	0.259	0.118	0.128	0.229	0.224	0.246	0.232	0.151	0.159	0.305	0.228	0.175	0.23	0.243	0.199	0.285	0.247	0.151	0.062	0.109
w/o MS2:DAG 9:0_34:9	0.084	0.103	0.072	0.164	0.089	0.089	0.103	0.164	0.149	0.126	0.091	0.098	0.092	0.147	0.099	0.053	0.116	0.092	0.111	0.141	0.081	0.076	0.171	0.116	0.055	0.059	0.091	0.121	0.179	0.151	0.105	0.037	0.044
w/o MS2:DAG 9:0_38:6	0.122	0.158	0.114	0.181	0.336	0.277	0.245	0.446	0.494	0.169	0.181	0.155	0.238	0.256	0.155	0.164	0.213	0.242	0.262	0.189	0.226	0.224	0.373	0.332	0.282	0.514	0.243	0.18	0.171	0.178	0.09	0.093	0.123
w/o MS2:DAG 9:0_38:8	0.073	0.065	0.064	0.09	0.143	0.134	0.132	0.251	0.264	0.096	0.071	0.071	0.13	0.122	0.071	0.079	0.122	0.107	0.116	0.106	0.08	0.082	0.137	0.108	0.099	0.155	0.117	0.105	0.096	0.108	0.068	0.051	0.078
w/o MS2:DAG 9:0_40:4	0.038	0.051	0.05	0.036	0.061	0.059	0.055	0.109	0.155	0.059	0.035	0.029	0.058	0.047	0.059	0.066	0.054	0.064	0.05	0.044	0.035	0.045	0.086	0.045	0.049	0.085	0.08	0.045	0.036	0.045	0.028	0.038	0.053
w/o MS2:DAG 9:0_40:6	0.042	0.051	0.039	0.047	0.11	0.101	0.097	0.155	0.181	0.064	0.045	0.054	0.081	0.078	0.036	0.059	0.08	0.084	0.103	0.067	0.063	0.068	0.107	0.088	0.106	0.152	0.089	0.059	0.064	0.067	0.048	0.02	0.043
w/o MS2:DAG 9:0_40:7	0.094	0.121	0.088	0.308	0.147	0.119	0.132	0.337	0.338	0.195	0.122	0.122	0.131	0.158	0.119	0.123	0.18	0.138	0.192	0.242	0.135	0.122	0.23	0.184	0.135	0.175	0.146	0.112	0.156	0.155	0.083	0.072	0.096
w/o MS2:DAG 9:0_40:9	0.027	0.046	0.034	0.033	0.063	0.064	0.055	0.111	0.105	0.053	0.049	0.032	0.06	0.058	0.048	0.055	0.055	0.048	0.068	0.072	0.052	0.059	0.082	0.07	0.067	0.096	0.071	0.08	0.079	0.06	0.071	0.069	0.083
w/o MS2:DAG 9:0_42:6	0.073	0.066	0.055	0.061	0.065	0.067	0.069	0.076	0.093	0.071	0.073	0.078	0.081	0.079	0.078	0.066	0.075	0.083	0.086	0.08	0.078	0.086	0.079	0.072	0.069	0.083	0.086	0.084	0.08	0.074	0.073	0.088	0.068
w/o MS2:DAG 9:0_42:7	0.056	0.057	0.051	0.092	0.077	0.064	0.07	0.138	0.143	0.079	0.057	0.061	0.074	0.091	0.07	0.062	0.087	0.067	0.093	0.085	0.072	0.064	0.115	0.088	0.071	0.079	0.086	0.075	0.096	0.093	0.065	0.046	0.053
w/o MS2:DAG 9:0_44:12	0.142	0.141	0.156	0.141	0.148	0.141	0.166	0.175	0.177	0.141	0.15	0.146	0.144	0.15	0.128	0.147	0.139	0.149	0.148	0.161	0.132	0.139	0.138	0.148	0.141	0.154	0.157	0.165	0.178	0.17	0.159	0.137	0.155
w/o MS2:DAG 9:0_44:7	0.04	0.051	0.036	0.057	0.081	0.087	0.069	0.118	0.138	0.076	0.053	0.048	0.084	0.103	0.039	0.062	0.078	0.084	0.093	0.091	0.082	0.094	0.119	0.106	0.071	0.145	0.074	0.06	0.085	0.099	0.045	0.024	0.045
w/o MS2:DAG 9:0_44:8	0.238	0.275	0.215	0.347	0.494	0.422	0.483	0.894	0.845	0.335	0.353	0.354	0.345	0.487	0.284	0.287	0.572	0.457	0.425	0.52	0.438	0.335	0.644	0.64	0.432	0.495	0.382	0.44	0.576	0.59	0.34	0.196	0.267
w/o MS2:DAG 9:0_44:9	0.018	0.04	0.033	0.044	0.056	0.031	0.044	0.056	0.081	0.041	0.022	0.029	0.056	0.031	0.032	0.04	0.054	0.05	0.033	0.046	0.026	0.017	0.047	0.048	0.056	0.034	0.039	0.036	0.048	0.042	0.027	0.018	0.03
w/o MS2:HexCer 10:0;3O/20:2;(2OH)	0.594	0.623	0.608	0.575	0.687	0.655	0.654	0.711	0.716	0.56	0.522	0.53	0.653	0.644	0.571	0.648	0.623	0.614	0.641	0.622	0.584	0.579	0.592	0.559	0.607	0.721	0.732	0.666	0.589	0.644	0.566	0.51	0.615
w/o MS2:HexCer 11:0;3O/16:2;(2OH)	0.038	0.056	0.051	0.053	0.102	0.076	0.067	0.113	0.105	0.058	0.05	0.055	0.057	0.09	0.064	0.057	0.072	0.061	0.073	0.057	0.07	0.085	0.094	0.08	0.095	0.101	0.073	0.088	0.083	0.067	0.037	0.036	0.048
w/o MS2:HexCer 12:1;3O/24:2;(2OH)	0.152	0.176	0.171	0.172	0.261	0.233	0.262	0.245	0.244	0.176	0.126	0.136	0.221	0.149	0.15	0.202	0.2	0.165	0.213	0.208	0.128	0.122	0.169	0.167	0.177	0.213	0.243	0.169	0.142	0.168	0.146	0.129	0.184
w/o MS2:HexCer 12:1;3O/28:2;(2OH)	0.047	0.055	0.044	0.068	0.064	0.074	0.085	0.052	0.058	0.08	0.052	0.043	0.06	0.062	0.074	0.066	0.033	0.052	0.091	0.056	0.028	0.023	0.032	0.038	0.053	0.062	0.06	0.03	0.033	0.031	0.028	0.056	0.08
w/o MS2:HexCer 12:2;2O/26:4	0.333	0.317	0.331	0.322	0.344	0.315	0.324	0.321	0.318	0.308	0.327	0.306	0.3	0.312	0.315	0.312	0.319	0.29	0.349	0.31	0.314	0.333	0.316	0.324	0.311	0.327	0.337	0.332	0.312	0.33	0.343	0.342	0.327
w/o MS2:HexCer 13:1;3O/16:2;(2OH)	0.06	0.077	0.045	0.055	0.071	0.055	0.069	0.099	0.103	0.066	0.054	0.058	0.057	0.067	0.054	0.063	0.058	0.069	0.089	0.074	0.07	0.083	0.084	0.081	0.085	0.099	0.105	0.084	0.065	0.073	0.06	0.037	0.052
w/o MS2:HexCer 13:1;3O/24:2;(2OH)	0.01	0.022	0.022	0.017	0.041	0.032	0.041	0.052	0.043	0.025	0.012	0.024	0.024	0.025	0.02	0.027	0.018	0.032	0.021	0.025	0.018	0.014	0.031	0.027	0.03	0.048	0.038	0.024	0.024	0.032	0.017	0.019	0.025
w/o MS2:HexCer 13:2;2O/42:12	0.09	0.091	0.084	0.098	0.117	0.116	0.097	0.133	0.088	0.145	0.115	0.086	0.069	0.08	0.079	0.061	0.123	0.123	0.179	0.129	0.108	0.148	0.14	0.145	0.075	0.063	0.073	0.065	0.1	0.088	0.065	0.051	0.076
w/o MS2:HexCer 14:0;2O/18:5	0.047	0.054	0.046	0.054	0.069	0.064	0.069	0.071	0.086	0.065	0.051	0.072	0.069	0.06	0.06	0.044	0.068	0.071	0.09	0.067	0.089	0.076	0.085	0.087	0.063	0.087	0.069	0.081	0.068	0.072	0.047	0.045	0.063
w/o MS2:HexCer 14:1;2O/28:1;2O	0.435	0.434	0.407	0.364	0.411	0.438	0.399	0.447	0.481	0.463	0.456	0.452	0.393	0.427	0.502	0.373	0.46	0.506	0.531	0.402	0.481	0.485	0.46	0.427	0.497	0.47	0.429	0.402	0.384	0.419	0.408	0.535	0.428
w/o MS2:HexCer 14:1;2O/28:2;2O	0.095	0.115	0.104	0.121	0.213	0.2	0.175	0.297	0.29	0.124	0.139	0.121	0.149	0.186	0.104	0.124	0.212	0.16	0.196	0.163	0.219	0.185	0.259	0.275	0.243	0.321	0.122	0.124	0.135	0.117	0.055	0.075	0.09
w/o MS2:HexCer 14:1;2O/30:2;2O	0.056	0.045	0.027	0.024	0.06	0.051	0.058	0.077	0.123	0.043	0.038	0.043	0.051	0.067	0.05	0.042	0.062	0.064	0.056	0.042	0.043	0.055	0.066	0.063	0.056	0.068	0.061	0.037	0.061	0.047	0.021	0.025	0.042
w/o MS2:HexCer 14:1;2O/31:2;2O	0.042	0.038	0.036	0.04	0.068	0.065	0.054	0.068	0.084	0.047	0.034	0.046	0.058	0.06	0.036	0.035	0.063	0.043	0.051	0.047	0.046	0.045	0.064	0.054	0.044	0.057	0.051	0.051	0.07	0.064	0.037	0.023	0.033
w/o MS2:HexCer 14:1;2O/32:1;2O	0.03	0.033	0.032	0.039	0.06	0.047	0.047	0.074	0.065	0.042	0.039	0.041	0.042	0.061	0.035	0.028	0.053	0.045	0.062	0.045	0.043	0.04	0.056	0.05	0.035	0.044	0.051	0.044	0.054	0.055	0.037	0.024	0.029
w/o MS2:HexCer 14:1;2O/33:1;2O	0.095	0.112	0.077	0.096	0.135	0.142	0.127	0.131	0.146	0.086	0.065	0.071	0.154	0.14	0.133	0.08	0.113	0.098	0.13	0.083	0.073	0.056	0.091	0.093	0.077	0.106	0.177	0.128	0.111	0.123	0.07	0.088	0.077
w/o MS2:HexCer 14:1;2O/34:1;2O	0.072	0.085	0.078	0.085	0.128	0.11	0.134	0.146	0.155	0.09	0.077	0.089	0.125	0.149	0.093	0.064	0.122	0.095	0.107	0.103	0.064	0.068	0.105	0.094	0.082	0.076	0.107	0.112	0.139	0.139	0.091	0.065	0.057
w/o MS2:HexCer 14:1;2O/34:2;2O	0.122	0.11	0.111	0.121	0.126	0.137	0.121	0.145	0.168	0.134	0.115	0.124	0.146	0.148	0.142	0.116	0.124	0.149	0.123	0.162	0.107	0.128	0.118	0.112	0.111	0.175	0.196	0.157	0.177	0.192	0.151	0.128	0.125
w/o MS2:HexCer 14:1;2O/36:2;2O	0.022	0.02	0.021	0.019	0.03	0.026	0.024	0.028	0.03	0.028	0.025	0.021	0.017	0.019	0.014	0.013	0.032	0.025	0.042	0.022	0.026	0.036	0.032	0.033	0.02	0.019	0.015	0.016	0.022	0.021	0.017	0.014	0.017
w/o MS2:HexCer 14:1;2O/37:1;2O	0.035	0.036	0.026	0.033	0.052	0.048	0.056	0.07	0.071	0.038	0.027	0.033	0.059	0.04	0.035	0.03	0.041	0.047	0.038	0.044	0.022	0.024	0.034	0.033	0.03	0.038	0.06	0.041	0.069	0.079	0.048	0.024	0.031
w/o MS2:HexCer 14:1;2O/57:5;2O	0.027	0.032	0.031	0.012	0.023	0.023	0.015	0.02	0.019	0.009	0.013	0.028	0.008	0.024	0.019	0.017	0.015	0.009	0.022	0.017	0.01	0.02	0.023	0.011	0.017	0.015	0.014	0.006	0.024	0.02	0.016	0.011	0.02
w/o MS2:HexCer 14:1;2O/61:5;2O	0.191	0.176	0.096	0.131	0.182	0.165	0.186	0.261	0.248	0.048	0.079	0.086	0.148	0.116	0.083	0.141	0.119	0.177	0.149	0.082	0.064	0.081	0.132	0.103	0.106	0.152	0.121	0.142	0.157	0.141	0.046	0.031	0.055
w/o MS2:HexCer 14:2;2O/57:5;2O	0.346	0.439	0.409	0.302	0.339	0.225	0.302	0.313	0.283	0.392	0.281	0.301	0.358	0.412	0.319	0.283	0.343	0.343	0.403	0.309	0.547	0.457	0.31	0.318	0.271	0.337	0.305	0.303	0.299	0.268	0.233	0.288	0.287
w/o MS2:HexCer 14:2;2O/59:5;2O	0.357	0.41	0.215	0.278	0.566	0.366	0.463	0.71	0.579	0.271	0.251	0.18	0.327	0.242	0.309	0.173	0.319	0.242	0.386	0.326	0.211	0.234	0.45	0.342	0.679	0.505	0.263	0.261	0.243	0.254	0.099	0.127	0.244
w/o MS2:HexCer 14:2;2O/61:5;2O	0.202	0.194	0.094	0.112	0.261	0.11	0.163	0.308	0.218	0.15	0.121	0.077	0.129	0.114	0.148	0.164	0.149	0.092	0.203	0.151	0.112	0.221	0.193	0.149	0.214	0.203	0.198	0.096	0.104	0.081	0.05	0.052	0.091
w/o MS2:HexCer 14:3;2O/18:5	0.036	0.052	0.039	0.04	0.059	0.056	0.058	0.096	0.098	0.045	0.045	0.039	0.053	0.06	0.041	0.059	0.061	0.062	0.065	0.059	0.056	0.069	0.056	0.061	0.047	0.064	0.07	0.04	0.061	0.06	0.05	0.027	0.035
w/o MS2:HexCer 14:3;2O/28:3;2O	0.673	0.661	0.583	0.669	0.879	0.762	0.811	0.97	1.057	0.829	0.496	0.584	1.018	0.744	0.816	0.709	0.75	0.81	0.964	0.815	0.627	0.677	0.836	0.717	0.768	0.886	1.187	0.665	0.783	0.875	0.595	0.561	0.759
w/o MS2:HexCer 14:3;2O/42:5;2O	0.027	0.033	0.024	0.038	0.06	0.044	0.051	0.066	0.054	0.034	0.028	0.033	0.048	0.031	0.025	0.047	0.037	0.045	0.061	0.042	0.033	0.037	0.051	0.036	0.043	0.06	0.044	0.026	0.029	0.031	0.018	0.012	0.04
w/o MS2:HexCer 15:1;2O/18:5	0.528	0.545	0.573	0.602	0.64	0.611	0.643	0.623	0.633	0.546	0.559	0.548	0.563	0.625	0.524	0.595	0.672	0.602	0.573	0.629	0.584	0.535	0.571	0.589	0.582	0.589	0.603	0.622	0.562	0.61	0.617	0.489	0.494
w/o MS2:HexCer 15:1;3O/16:2;(2OH)	0.047	0.049	0.046	0.058	0.061	0.053	0.073	0.083	0.072	0.062	0.052	0.037	0.073	0.065	0.071	0.062	0.059	0.062	0.085	0.075	0.044	0.059	0.069	0.078	0.049	0.065	0.067	0.067	0.054	0.071	0.052	0.032	0.049
w/o MS2:HexCer 15:2;3O/20:2;(2OH)	0.028	0.029	0.022	0.041	0.077	0.06	0.051	0.08	0.07	0.039	0.048	0.034	0.05	0.07	0.035	0.037	0.04	0.052	0.053	0.04	0.045	0.048	0.068	0.059	0.041	0.087	0.04	0.046	0.05	0.045	0.029	0.017	0.03
w/o MS2:HexCer 15:3;2O/22:3	0.164	0.183	0.176	0.173	0.177	0.178	0.172	0.182	0.182	0.166	0.175	0.165	0.167	0.161	0.167	0.164	0.17	0.168	0.193	0.168	0.171	0.17	0.172	0.175	0.171	0.172	0.176	0.181	0.171	0.175	0.179	0.179	0.177
w/o MS2:HexCer 15:3;2O/24:3	0.124	0.125	0.137	0.134	0.137	0.134	0.129	0.131	0.127	0.129	0.128	0.12	0.121	0.123	0.12	0.117	0.122	0.124	0.133	0.123	0.124	0.123	0.125	0.121	0.122	0.131	0.133	0.131	0.123	0.123	0.131	0.133	0.129
w/o MS2:HexCer 15:3;2O/52:4;2O	0.032	0.044	0.027	0.055	0.05	0.055	0.059	0.063	0.051	0.046	0.028	0.044	0.052	0.033	0.034	0.028	0.068	0.042	0.058	0.05	0.025	0.034	0.066	0.039	0.036	0.038	0.044	0.022	0.022	0.022	0.011	0.03	0.028
w/o MS2:HexCer 15:3;2O/54:5;2O	0.272	0.254	0.176	0.111	0.219	0.2	0.256	0.323	0.336	0.116	0.123	0.158	0.187	0.336	0.142	0.246	0.134	0.271	0.219	0.154	0.199	0.212	0.215	0.247	0.186	0.262	0.149	0.146	0.084	0.156	0.095	0.042	0.135
w/o MS2:HexCer 16:3;2O/22:3	0.23	0.263	0.248	0.263	0.247	0.251	0.234	0.252	0.248	0.207	0.232	0.247	0.221	0.227	0.238	0.23	0.244	0.242	0.253	0.253	0.25	0.256	0.246	0.254	0.224	0.264	0.265	0.274	0.239	0.248	0.269	0.298	0.267
w/o MS2:HexCer 16:3;2O/24:6	0.008	0.018	0.015	0.009	0.036	0.033	0.025	0.043	0.061	0.009	0.012	0.018	0.024	0.027	0.017	0.026	0.017	0.018	0.024	0.024	0.02	0.015	0.026	0.033	0.024	0.021	0.024	0.018	0.029	0.021	0.01	0.01	0.026
w/o MS2:HexCer 16:3;2O/28:3;2O	0.038	0.037	0.04	0.043	0.058	0.059	0.056	0.068	0.066	0.058	0.056	0.042	0.031	0.045	0.035	0.034	0.046	0.063	0.096	0.047	0.052	0.053	0.052	0.056	0.042	0.051	0.043	0.032	0.033	0.035	0.037	0.031	0.035
w/o MS2:HexCer 17:1;2O/16:0	0.094	0.077	0.11	0.124	0.152	0.091	0.123	0.154	0.179	0.11	0.143	0.106	0.127	0.16	0.14	0.088	0.153	0.174	0.156	0.188	0.133	0.159	0.153	0.18	0.139	0.18	0.17	0.174	0.163	0.164	0.159	0.154	0.129
w/o MS2:HexCer 18:1;2O/18:5	0.028	0.033	0.035	0.032	0.043	0.04	0.045	0.056	0.064	0.032	0.025	0.027	0.046	0.043	0.021	0.036	0.032	0.036	0.051	0.032	0.034	0.02	0.057	0.041	0.05	0.055	0.035	0.031	0.033	0.031	0.03	0.029	0.03
w/o MS2:HexCer 18:3;2O/44:12	0.046	0.05	0.051	0.051	0.051	0.051	0.047	0.051	0.047	0.049	0.05	0.041	0.042	0.047	0.044	0.044	0.045	0.045	0.053	0.046	0.043	0.047	0.045	0.049	0.042	0.048	0.051	0.043	0.045	0.051	0.041	0.043	0.046
w/o MS2:HexCer 18:3;2O/44:6	0.168	0.114	0.043	0.093	0.208	0.167	0.186	0.324	0.39	0.127	0.117	0.099	0.132	0.112	0.084	0.097	0.077	0.129	0.094	0.268	0.06	0.064	0.19	0.084	0.067	0.186	0.151	0.112	0.095	0.077	0.026	0.02	0.08
w/o MS2:HexCer 19:0;2O/18:5	0.13	0.092	0.104	0.123	0.083	0.093	0.11	0.082	0.088	0.103	0.111	0.114	0.076	0.087	0.109	0.107	0.104	0.094	0.099	0.096	0.089	0.096	0.1	0.087	0.088	0.072	0.118	0.105	0.096	0.122	0.118	0.098	0.104
w/o MS2:HexCer 19:0;2O/44:1	0.114	0.157	0.115	0.199	0.232	0.179	0.193	0.231	0.243	0.147	0.164	0.144	0.178	0.162	0.129	0.157	0.208	0.21	0.168	0.162	0.165	0.168	0.226	0.237	0.178	0.215	0.158	0.138	0.087	0.104	0.087	0.122	0.143
w/o MS2:HexCer 19:1;2O/18:5	0.143	0.152	0.164	0.155	0.163	0.157	0.159	0.152	0.162	0.146	0.156	0.153	0.144	0.155	0.152	0.143	0.154	0.142	0.166	0.152	0.145	0.151	0.16	0.149	0.157	0.165	0.161	0.154	0.151	0.16	0.154	0.15	0.157
w/o MS2:HexCer 20:0;2O/18:5	0.067	0.083	0.065	0.094	0.088	0.112	0.115	0.115	0.131	0.08	0.065	0.063	0.103	0.091	0.075	0.074	0.096	0.087	0.118	0.078	0.052	0.065	0.079	0.071	0.098	0.106	0.102	0.075	0.103	0.088	0.081	0.062	0.091
w/o MS2:HexCer 20:1;2O/18:5	0.257	0.252	0.269	0.237	0.249	0.243	0.233	0.255	0.245	0.238	0.239	0.244	0.245	0.245	0.256	0.231	0.224	0.219	0.272	0.244	0.249	0.267	0.225	0.238	0.257	0.259	0.261	0.261	0.238	0.247	0.254	0.286	0.262
w/o MS2:HexCer 20:3;3O/16:2;(2OH)	0.038	0.026	0.034	0.025	0.027	0.03	0.031	0.018	0.019	0.034	0.032	0.022	0.027	0.033	0.034	0.028	0.027	0.024	0.022	0.025	0.023	0.026	0.019	0.023	0.02	0.013	0.022	0.023	0.026	0.022	0.028	0.025	0.027
w/o MS2:HexCer 21:0;2O/44:1	0.051	0.051	0.042	0.057	0.053	0.035	0.043	0.038	0.047	0.04	0.044	0.042	0.036	0.052	0.049	0.041	0.056	0.056	0.049	0.045	0.038	0.035	0.046	0.042	0.031	0.033	0.04	0.04	0.033	0.044	0.034	0.033	0.042
w/o MS2:HexCer 21:1;2O/18:5	0.085	0.095	0.094	0.089	0.096	0.093	0.092	0.087	0.092	0.086	0.086	0.083	0.086	0.094	0.085	0.086	0.091	0.082	0.097	0.087	0.084	0.092	0.079	0.086	0.086	0.097	0.09	0.091	0.09	0.088	0.094	0.093	0.088
w/o MS2:HexCer 21:3;2O/44:8	0.025	0.011	0.013	0.022	0.047	0.058	0.023	0.048	0.06	0.015	0.012	0.015	0.046	0.035	0.011	0.032	0.022	0.022	0.033	0.012	0.022	0.027	0.037	0.035	0.024	0.04	0.056	0.012	0.017	0.004	0.006	0.004	0.011
w/o MS2:HexCer 22:1;2O/2:0	0.104	0.069	0.079	0.039	0.032	0.075	0.053	0.04	0.051	0.072	0.069	0.067	0.058	0.057	0.057	0.063	0.038	0.042	0.041	0.047	0.029	0.035	0.032	0.037	0.042	0.021	0.021	0.025	0.041	0.027	0.029	0.028	0.056
w/o MS2:HexCer 24:1;2O/2:0	0.514	0.291	0.389	0.197	0.108	0.282	0.195	0.107	0.155	0.403	0.402	0.368	0.184	0.245	0.277	0.273	0.173	0.194	0.189	0.261	0.165	0.201	0.17	0.195	0.151	0.075	0.073	0.091	0.228	0.125	0.128	0.126	0.215
w/o MS2:HexCer 25:0;2O/2:0	0.032	0.03	0.022	0.02	0.055	0.053	0.057	0.084	0.074	0.028	0.026	0.03	0.049	0.048	0.03	0.032	0.035	0.047	0.047	0.035	0.041	0.03	0.063	0.055	0.05	0.087	0.061	0.042	0.034	0.039	0.014	0.019	0.045
w/o MS2:HexCer 26:0;2O/2:0	0.129	0.16	0.129	0.292	0.251	0.196	0.211	0.222	0.247	0.175	0.207	0.224	0.161	0.183	0.161	0.149	0.238	0.232	0.262	0.232	0.22	0.187	0.292	0.248	0.13	0.199	0.159	0.164	0.133	0.176	0.173	0.133	0.15
w/o MS2:HexCer 26:1;2O/2:0	0.179	0.12	0.146	0.088	0.111	0.149	0.108	0.097	0.122	0.148	0.135	0.138	0.107	0.111	0.119	0.137	0.098	0.107	0.104	0.104	0.083	0.093	0.09	0.092	0.089	0.069	0.075	0.083	0.094	0.076	0.086	0.086	0.118
w/o MS2:HexCer 27:0;2O/44:10	0.019	0.039	0.024	0.01	0.03	0.035	0.035	0.062	0.042	0.017	0.021	0.008	0.041	0.028	0.024	0.008	0.021	0.009	0.027	0.012	0.017	0.015	0.02	0.026	0.018	0.037	0.019	0.003	0.009	0.017	0.006	0.032	0.015
w/o MS2:HexCer 27:1;2O/2:0	0.054	0.043	0.049	0.039	0.046	0.048	0.048	0.039	0.044	0.05	0.042	0.045	0.041	0.048	0.042	0.045	0.038	0.041	0.044	0.041	0.032	0.035	0.034	0.031	0.037	0.037	0.036	0.036	0.035	0.036	0.036	0.037	0.043
w/o MS2:HexCer 28:0;2O/44:10	0.234	0.192	0.122	0.09	0.162	0.139	0.198	0.256	0.285	0.096	0.084	0.142	0.241	0.28	0.122	0.213	0.099	0.172	0.27	0.123	0.147	0.136	0.171	0.184	0.245	0.245	0.156	0.085	0.123	0.109	0.077	0.104	0.112
w/o MS2:HexCer 28:1;2O/2:0	0.175	0.158	0.183	0.171	0.169	0.147	0.198	0.179	0.165	0.191	0.169	0.185	0.17	0.171	0.192	0.157	0.203	0.163	0.203	0.173	0.149	0.171	0.172	0.151	0.128	0.139	0.155	0.176	0.17	0.177	0.194	0.202	0.177
w/o MS2:HexCer 30:0;2O/18:5	0.417	0.446	0.382	0.346	0.482	0.519	0.44	0.533	0.638	0.435	0.29	0.381	0.52	0.387	0.41	0.335	0.413	0.377	0.515	0.398	0.24	0.278	0.318	0.263	0.335	0.392	0.822	0.446	0.601	0.592	0.397	0.275	0.38
w/o MS2:HexCer 30:1;2O/18:5	0.039	0.047	0.037	0.042	0.048	0.037	0.036	0.061	0.063	0.049	0.049	0.05	0.041	0.061	0.047	0.031	0.078	0.048	0.073	0.048	0.056	0.055	0.071	0.061	0.039	0.043	0.034	0.045	0.056	0.048	0.031	0.031	0.028
w/o MS2:HexCer 31:0;2O/44:10	0.08	0.076	0.033	0.064	0.056	0.05	0.039	0.086	0.093	0.079	0.081	0.065	0.085	0.034	0.055	0.052	0.057	0.081	0.031	0.053	0.017	0.09	0.042	0.074	0.057	0.035	0.049	0.029	0.036	0.035	0.029	0.023	0.024
w/o MS2:HexCer 32:1;2O/2:0	0.165	0.161	0.142	0.194	0.206	0.183	0.185	0.334	0.338	0.167	0.195	0.2	0.156	0.266	0.174	0.159	0.304	0.251	0.299	0.271	0.291	0.275	0.369	0.338	0.243	0.298	0.191	0.181	0.204	0.205	0.138	0.108	0.17
w/o MS2:HexCer 33:2;2O/2:0	0.031	0.037	0.032	0.043	0.068	0.068	0.063	0.112	0.126	0.045	0.045	0.036	0.062	0.071	0.035	0.04	0.051	0.069	0.049	0.06	0.054	0.047	0.095	0.073	0.05	0.085	0.055	0.064	0.06	0.059	0.036	0.022	0.027
w/o MS2:HexCer 34:0;2O/44:9	0.008	0.002	0.008	0.002	0.03	0.016	0.014	0.031	0.031	0.012	0.004	0.01	0.004	0.013	0.007	0.011	0.006	0.012	0.008	0.008	0.011	0.006	0.012	0.017	0.011	0.01	0.01	0.014	0.002	0.006	0.001	0.001	0.005
w/o MS2:HexCer 34:3;2O/2:0	0.035	0.042	0.037	0.05	0.06	0.05	0.058	0.078	0.09	0.059	0.049	0.052	0.064	0.087	0.064	0.042	0.078	0.061	0.087	0.084	0.063	0.068	0.09	0.089	0.06	0.085	0.081	0.1	0.094	0.102	0.089	0.064	0.054
w/o MS2:HexCer 35:0;2O/2:0	0.025	0.027	0.029	0.023	0.051	0.055	0.046	0.066	0.073	0.021	0.024	0.019	0.044	0.027	0.018	0.028	0.042	0.034	0.037	0.039	0.022	0.032	0.046	0.035	0.048	0.057	0.046	0.03	0.039	0.021	0.012	0.01	0.027
w/o MS2:HexCer 35:2;2O/2:0	0.027	0.032	0.026	0.036	0.091	0.082	0.085	0.161	0.169	0.056	0.042	0.044	0.117	0.083	0.046	0.041	0.059	0.064	0.076	0.079	0.056	0.058	0.095	0.078	0.099	0.157	0.127	0.08	0.063	0.069	0.037	0.025	0.03
w/o MS2:HexCer 36:2;2O/2:0	0.063	0.057	0.06	0.058	0.062	0.06	0.059	0.055	0.059	0.06	0.055	0.057	0.055	0.061	0.058	0.055	0.059	0.057	0.062	0.06	0.054	0.056	0.056	0.06	0.057	0.059	0.059	0.054	0.053	0.057	0.058	0.055	0.055
w/o MS2:HexCer 36:3;2O/44:12	0.114	0.188	0.123	0.125	0.266	0.265	0.192	0.424	0.192	0.154	0.096	0.121	0.217	0.146	0.08	0.081	0.122	0.078	0.133	0.158	0.129	0.049	0.239	0.079	0.259	0.189	0.194	0.097	0.045	0.077	0.026	0.05	0.081
w/o MS2:HexCer 37:0;2O/44:7	0.097	0.11	0.075	0.055	0.136	0.125	0.104	0.265	0.206	0.094	0.043	0.094	0.116	0.096	0.058	0.058	0.082	0.078	0.084	0.054	0.09	0.047	0.083	0.11	0.13	0.097	0.115	0.039	0.022	0.045	0.013	0.019	0.035
w/o MS2:HexCer 37:1;2O/2:0	0.1	0.065	0.094	0.056	0.046	0.08	0.07	0.046	0.048	0.098	0.096	0.095	0.054	0.087	0.051	0.087	0.043	0.06	0.036	0.052	0.038	0.026	0.033	0.023	0.037	0.011	0.016	0.032	0.067	0.027	0.058	0.026	0.043
w/o MS2:HexCer 38:1;2O/2:0	0.093	0.102	0.088	0.1	0.172	0.163	0.164	0.129	0.112	0.12	0.087	0.09	0.146	0.092	0.131	0.102	0.09	0.104	0.129	0.1	0.066	0.086	0.102	0.081	0.117	0.129	0.152	0.086	0.078	0.082	0.057	0.095	0.125
w/o MS2:HexCer 38:2;2O/2:0	0.234	0.17	0.196	0.104	0.14	0.18	0.146	0.12	0.128	0.173	0.18	0.17	0.138	0.131	0.142	0.143	0.122	0.098	0.105	0.105	0.086	0.086	0.106	0.085	0.129	0.079	0.058	0.072	0.091	0.074	0.081	0.082	0.138
w/o MS2:HexCer 38:3;2O/2:0	0.331	0.21	0.31	0.157	0.193	0.256	0.226	0.155	0.194	0.337	0.305	0.296	0.213	0.218	0.241	0.238	0.172	0.162	0.178	0.184	0.121	0.147	0.121	0.151	0.164	0.106	0.111	0.118	0.288	0.154	0.158	0.103	0.183
w/o MS2:HexCer 8:0;2O/14:1	0.007	0.006	0.007	0.006	0.006	0.006	0.007	0.006	0.006	0.007	0.005	0.005	0.005	0.006	0.005	0.006	0.006	0.007	0.007	0.005	0.006	0.005	0.006	0.005	0.007	0.006	0.005	0.006	0.006	0.006	0.005	0.005	0.005
w/o MS2:HexCer 8:0;2O/2:0	0.048	0.042	0.054	0.045	0.03	0.023	0.021	0.031	0.029	0.023	0.019	0.027	0.023	0.028	0.028	0.056	0.033	0.031	0.015	0.019	0.027	0.012	0.017	0.031	0.009	0.027	0.02	0.018	0.013	0.025	0.02	0.011	0.011
w/o MS2:HexCer 8:0;2O/20:1	0.065	0.063	0.073	0.064	0.054	0.062	0.061	0.067	0.067	0.064	0.054	0.055	0.055	0.065	0.062	0.062	0.068	0.056	0.069	0.059	0.063	0.059	0.061	0.062	0.057	0.072	0.072	0.063	0.057	0.067	0.066	0.053	0.063
w/o MS2:HexCer 8:0;2O/36:0	0.133	0.141	0.151	0.096	0.109	0.094	0.075	0.074	0.079	0.175	0.123	0.1	0.101	0.123	0.142	0.123	0.147	0.071	0.181	0.128	0.16	0.175	0.135	0.128	0.08	0.067	0.058	0.053	0.048	0.04	0.063	0.111	0.082
w/o MS2:HexCer 8:0;2O/37:0	0.025	0.03	0.034	0.031	0.022	0.046	0.047	0.012	0.03	0.046	0.054	0.015	0.024	0.06	0.051	0.039	0.04	0.039	0.043	0.055	0.041	0.053	0.053	0.046	0.042	0.061	0.045	0.046	0.048	0.036	0.037	0.048	0.045
w/o MS2:HexCer 8:0;2O/41:0	0.052	0.051	0.045	0.054	0.066	0.06	0.06	0.061	0.064	0.038	0.058	0.051	0.061	0.076	0.073	0.054	0.052	0.056	0.05	0.053	0.047	0.061	0.05	0.051	0.047	0.081	0.074	0.061	0.051	0.055	0.047	0.068	0.062
w/o MS2:HexCer 8:0;3O/12:0;(2OH)	0.58	0.653	0.609	0.52	0.742	0.774	0.795	0.905	0.972	0.614	0.533	0.552	0.685	0.644	0.599	0.603	0.704	0.734	0.629	0.678	0.572	0.585	0.783	0.635	0.694	0.869	0.786	0.551	0.478	0.488	0.446	0.497	0.616
w/o MS2:HexCer 8:0;3O/14:0;(2OH)	0.894	0.899	0.827	0.838	1.064	1.05	1.075	1.13	1.069	0.894	0.816	0.837	0.977	0.951	0.86	0.89	1.002	1.012	1.088	0.925	0.853	0.864	1.026	0.997	0.932	1.127	1.041	0.988	0.829	0.856	0.718	0.765	0.89
w/o MS2:HexCer 8:0;3O/16:2;(2OH)	0.109	0.133	0.103	0.087	0.185	0.161	0.177	0.203	0.218	0.117	0.072	0.082	0.175	0.129	0.094	0.129	0.123	0.134	0.154	0.139	0.101	0.105	0.147	0.13	0.143	0.175	0.204	0.139	0.107	0.125	0.08	0.061	0.12
w/o MS2:HexCer 8:0;3O/18:0;(2OH)	1.197	1.161	1.24	1.175	1.417	1.297	1.254	1.242	1.292	1.192	1.253	1.154	1.24	1.292	1.168	1.221	1.278	1.235	1.393	1.16	1.222	1.293	1.271	1.172	1.258	1.407	1.323	1.283	1.142	1.214	1.075	1.239	1.23
w/o MS2:HexCer 8:0;3O/18:1;(2OH)	0.005	0.005	0.009	0.005	0.005	0.005	0.005	0.008	0.008	0.006	0.003	0.011	0.004	0.007	0.005	0.005	0.054	0.022	0.005	0.005	0.005	0.005	0.013	0.005	0.007	0.007	0.006	0.007	0.155	0.011	0.009	0.005	0.004
w/o MS2:HexCer 8:0;3O/19:1;(2OH)	0.14	0.149	0.136	0.136	0.229	0.222	0.212	0.252	0.248	0.145	0.129	0.122	0.181	0.16	0.127	0.165	0.129	0.153	0.159	0.147	0.127	0.142	0.146	0.138	0.163	0.198	0.193	0.172	0.143	0.153	0.113	0.1	0.154
w/o MS2:HexCer 8:0;3O/20:0;(2OH)	0.033	0.039	0.032	0.031	0.05	0.06	0.052	0.085	0.1	0.04	0.041	0.04	0.045	0.057	0.034	0.038	0.049	0.049	0.056	0.039	0.04	0.048	0.066	0.057	0.061	0.083	0.045	0.045	0.044	0.039	0.027	0.018	0.034
w/o MS2:HexCer 8:0;3O/20:1;(2OH)	0.033	0.063	0.042	0.056	0.124	0.088	0.115	0.178	0.196	0.058	0.03	0.028	0.083	0.085	0.044	0.055	0.081	0.081	0.072	0.071	0.046	0.051	0.091	0.076	0.063	0.107	0.082	0.068	0.064	0.062	0.033	0.025	0.045
w/o MS2:HexCer 8:0;3O/21:0;(2OH)	0.375	0.353	0.356	0.373	0.442	0.399	0.37	0.393	0.45	0.303	0.354	0.333	0.308	0.378	0.411	0.345	0.401	0.378	0.415	0.325	0.394	0.361	0.342	0.375	0.436	0.434	0.339	0.389	0.286	0.336	0.289	0.393	0.361
w/o MS2:HexCer 8:0;3O/22:0;(2OH)	0.071	0.088	0.072	0.093	0.099	0.089	0.078	0.126	0.149	0.087	0.111	0.091	0.093	0.149	0.094	0.084	0.114	0.135	0.132	0.099	0.188	0.183	0.211	0.179	0.118	0.21	0.081	0.101	0.104	0.113	0.067	0.068	0.076
w/o MS2:HexCer 8:0;3O/22:1;(2OH)	0.083	0.088	0.083	0.12	0.095	0.105	0.102	0.192	0.207	0.108	0.086	0.104	0.093	0.125	0.086	0.08	0.129	0.089	0.122	0.115	0.088	0.088	0.136	0.112	0.084	0.113	0.088	0.088	0.115	0.118	0.084	0.059	0.061
w/o MS2:HexCer 8:0;3O/23:0;(2OH)	0.372	0.346	0.33	0.344	0.356	0.296	0.306	0.366	0.348	0.324	0.353	0.351	0.305	0.374	0.339	0.302	0.367	0.403	0.364	0.312	0.386	0.375	0.368	0.341	0.433	0.426	0.309	0.359	0.274	0.304	0.244	0.357	0.307
w/o MS2:HexCer 8:0;3O/23:1;(2OH)	0.051	0.059	0.048	0.074	0.037	0.041	0.045	0.064	0.065	0.058	0.056	0.051	0.044	0.054	0.059	0.044	0.07	0.055	0.065	0.06	0.073	0.076	0.089	0.069	0.045	0.04	0.037	0.055	0.062	0.062	0.049	0.047	0.043
w/o MS2:HexCer 8:0;3O/25:0;(2OH)	0.043	0.059	0.047	0.051	0.085	0.07	0.091	0.111	0.143	0.05	0.043	0.048	0.083	0.073	0.052	0.036	0.065	0.066	0.077	0.054	0.036	0.042	0.08	0.056	0.045	0.056	0.072	0.052	0.056	0.071	0.032	0.022	0.028
w/o MS2:HexCer 8:0;3O/25:1;(2OH)	0.038	0.052	0.034	0.046	0.073	0.062	0.053	0.104	0.102	0.046	0.04	0.044	0.052	0.046	0.05	0.038	0.049	0.053	0.051	0.042	0.045	0.049	0.057	0.053	0.069	0.08	0.042	0.054	0.041	0.037	0.03	0.042	0.043
w/o MS2:HexCer 8:0;3O/26:1;(2OH)	0.19	0.196	0.206	0.22	0.216	0.219	0.216	0.295	0.297	0.227	0.199	0.214	0.233	0.264	0.208	0.187	0.242	0.23	0.289	0.249	0.218	0.241	0.293	0.252	0.18	0.241	0.228	0.276	0.304	0.309	0.264	0.152	0.16
w/o MS2:HexCer 8:0;3O/27:1;(2OH)	0.363	0.344	0.384	0.324	0.375	0.365	0.355	0.357	0.355	0.337	0.318	0.316	0.365	0.357	0.357	0.376	0.294	0.335	0.334	0.322	0.303	0.278	0.288	0.304	0.334	0.346	0.376	0.353	0.288	0.325	0.353	0.337	0.353
w/o MS2:HexCer 8:0;3O/28:0;(2OH)	0.22	0.146	0.162	0.213	1.8	0.277	0.154	0.136	0.094	0.267	1.003	0.123	0.075	0.242	0.293	0.133	0.203	0.283	0.865	0.394	0.252	0.113	0.252	0.314	0.111	0.203	0.473	0.356	0.191	0.388	0.268	0.135	0.182
w/o MS2:HexCer 8:0;3O/28:1;(2OH)	0.676	0.636	0.726	0.64	0.638	0.71	0.716	0.556	0.591	0.66	0.706	0.622	0.67	0.557	0.624	0.729	0.649	0.652	0.688	0.658	0.625	0.66	0.617	0.619	0.66	0.728	0.71	0.714	0.663	0.659	0.682	0.659	0.746
w/o MS2:HexCer 8:0;3O/29:0;(2OH)	0.063	0.08	0.049	0.06	0.147	0.116	0.129	0.141	0.186	0.084	0.046	0.052	0.137	0.088	0.077	0.08	0.085	0.085	0.115	0.083	0.063	0.068	0.105	0.084	0.086	0.125	0.144	0.077	0.073	0.084	0.038	0.041	0.071
w/o MS2:HexCer 8:0;3O/30:2;(2OH)	0.032	0.026	0.021	0.037	0.101	0.095	0.078	0.043	0.018	0.048	0.027	0.03	0.061	0.032	0.037	0.036	0.025	0.045	0.052	0.049	0.018	0.028	0.021	0.026	0.037	0.038	0.051	0.02	0.029	0.03	0.02	0.026	0.038
w/o MS2:HexCer 8:0;3O/31:0;(2OH)	0.03	0.031	0.029	0.032	0.065	0.05	0.052	0.08	0.117	0.041	0.04	0.035	0.051	0.056	0.038	0.039	0.073	0.061	0.075	0.043	0.049	0.049	0.078	0.064	0.056	0.087	0.055	0.039	0.049	0.053	0.027	0.026	0.037
w/o MS2:HexCer 8:0;3O/33:0;(2OH)	0.076	0.102	0.077	0.097	0.136	0.118	0.125	0.155	0.158	0.11	0.085	0.088	0.11	0.093	0.111	0.092	0.127	0.122	0.12	0.092	0.089	0.084	0.12	0.104	0.09	0.111	0.125	0.103	0.116	0.123	0.082	0.079	0.081
w/o MS2:HexCer 8:0;3O/33:1;(2OH)	0.039	0.04	0.033	0.054	0.073	0.06	0.064	0.1	0.107	0.06	0.042	0.038	0.062	0.084	0.044	0.051	0.093	0.076	0.077	0.067	0.069	0.07	0.107	0.072	0.059	0.095	0.07	0.062	0.067	0.072	0.042	0.033	0.057
w/o MS2:HexCer 8:0;3O/35:1;(2OH)	0.041	0.048	0.042	0.048	0.086	0.057	0.068	0.09	0.1	0.059	0.054	0.047	0.088	0.075	0.053	0.057	0.085	0.075	0.097	0.076	0.054	0.068	0.102	0.087	0.052	0.074	0.081	0.083	0.121	0.13	0.079	0.027	0.036
w/o MS2:HexCer 8:0;3O/36:0;(2OH)	0.038	0.043	0.041	0.048	0.075	0.083	0.074	0.062	0.069	0.055	0.052	0.044	0.062	0.085	0.077	0.039	0.074	0.072	0.079	0.054	0.079	0.077	0.07	0.09	0.101	0.087	0.102	0.081	0.045	0.055	0.045	0.057	0.042
w/o MS2:HexCer 8:0;3O/38:0;(2OH)	0.011	0.014	0.011	0.017	0.046	0.033	0.037	0.063	0.057	0.024	0.014	0.013	0.039	0.036	0.014	0.019	0.025	0.025	0.026	0.027	0.019	0.019	0.028	0.023	0.04	0.048	0.04	0.025	0.03	0.032	0.02	0.006	0.013
w/o MS2:HexCer 8:0;3O/40:1;(2OH)	0.091	0.068	0.089	0.061	0.081	0.086	0.08	0.093	0.138	0.08	0.062	0.071	0.102	0.084	0.122	0.095	0.095	0.084	0.105	0.088	0.086	0.094	0.062	0.099	0.063	0.108	0.069	0.079	0.098	0.081	0.054	0.07	0.084
w/o MS2:HexCer 8:1;2O/2:0	0.085	0.075	0.05	0.039	0.035	0.044	0.043	0.071	0.057	0.061	0.053	0.054	0.038	0.038	0.045	0.066	0.048	0.032	0.056	0.039	0.036	0.027	0.03	0.051	0.021	0.053	0.037	0.035	0.028	0.036	0.039	0.019	0.025
w/o MS2:HexCer 8:1;2O/22:6	0.05	0.057	0.047	0.032	0.11	0.074	0.074	0.121	0.109	0.053	0.072	0.049	0.079	0.097	0.054	0.059	0.088	0.078	0.097	0.049	0.081	0.068	0.111	0.079	0.086	0.112	0.077	0.073	0.06	0.07	0.026	0.05	0.073
w/o MS2:HexCer 8:1;2O/24:6	0.032	0.037	0.024	0.034	0.053	0.049	0.023	0.056	0.072	0.044	0.022	0.033	0.045	0.043	0.029	0.025	0.043	0.046	0.061	0.045	0.035	0.035	0.05	0.048	0.045	0.055	0.045	0.046	0.027	0.054	0.021	0.025	0.034
w/o MS2:HexCer 8:1;2O/26:6	0.046	0.046	0.037	0.047	0.052	0.063	0.065	0.076	0.077	0.041	0.044	0.047	0.062	0.05	0.043	0.046	0.057	0.065	0.054	0.064	0.045	0.074	0.067	0.068	0.046	0.042	0.06	0.05	0.051	0.057	0.03	0.031	0.056
w/o MS2:HexCer 8:1;2O/28:3	0.076	0.079	0.083	0.089	0.079	0.082	0.083	0.106	0.117	0.135	0.129	0.119	0.11	0.163	0.171	0.142	0.18	0.15	0.189	0.182	0.197	0.201	0.176	0.176	0.139	0.17	0.238	0.244	0.268	0.265	0.22	0.206	0.223
w/o MS2:HexCer 8:1;2O/32:7	0.009	0.021	0.009	0.011	0.02	0.021	0.035	0.042	0.032	0.022	0.013	0.015	0.014	0.021	0.024	0.022	0.023	0.017	0.015	0.021	0.019	0.009	0.028	0.017	0.022	0.034	0.018	0.023	0.027	0.027	0.017	0.016	0.018
w/o MS2:HexCer 8:1;2O/36:0	0.041	0.049	0.041	0.063	0.113	0.091	0.101	0.19	0.183	0.075	0.065	0.069	0.091	0.089	0.045	0.066	0.094	0.09	0.107	0.094	0.071	0.081	0.113	0.113	0.095	0.132	0.089	0.075	0.097	0.085	0.056	0.037	0.051
w/o MS2:HexCer 8:1;2O/36:6	0.039	0.049	0.036	0.045	0.085	0.07	0.084	0.097	0.113	0.054	0.027	0.03	0.065	0.058	0.041	0.051	0.06	0.057	0.064	0.058	0.041	0.044	0.073	0.054	0.051	0.074	0.082	0.046	0.058	0.056	0.031	0.023	0.042
w/o MS2:HexCer 8:1;2O/37:0	0.083	0.084	0.074	0.061	0.098	0.094	0.096	0.104	0.113	0.087	0.052	0.075	0.072	0.102	0.105	0.067	0.094	0.101	0.124	0.1	0.119	0.106	0.106	0.086	0.068	0.114	0.113	0.074	0.092	0.067	0.051	0.058	0.073
w/o MS2:HexCer 8:1;2O/39:0	0.063	0.084	0.084	0.075	0.073	0.097	0.087	0.084	0.068	0.101	0.089	0.066	0.061	0.103	0.098	0.079	0.099	0.09	0.118	0.106	0.104	0.112	0.106	0.103	0.092	0.118	0.105	0.092	0.099	0.111	0.069	0.078	0.115
w/o MS2:HexCer 8:1;2O/42:0	0.365	0.339	0.317	0.334	0.384	0.375	0.408	0.379	0.367	0.327	0.368	0.359	0.36	0.377	0.385	0.353	0.346	0.383	0.35	0.366	0.289	0.297	0.321	0.297	0.377	0.379	0.43	0.471	0.421	0.4	0.418	0.36	0.38
w/o MS2:HexCer 8:1;2O/42:6	0.158	0.153	0.168	0.154	0.185	0.162	0.179	0.161	0.189	0.167	0.155	0.174	0.177	0.175	0.171	0.153	0.137	0.177	0.167	0.161	0.14	0.142	0.135	0.141	0.148	0.17	0.195	0.201	0.199	0.226	0.178	0.161	0.165
w/o MS2:HexCer 9:0;2O/18:5	0.059	0.065	0.059	0.055	0.078	0.073	0.074	0.078	0.09	0.058	0.051	0.054	0.068	0.063	0.055	0.06	0.062	0.067	0.058	0.067	0.053	0.054	0.065	0.056	0.06	0.067	0.071	0.059	0.056	0.063	0.046	0.041	0.052
w/o MS2:HexCer 9:0;3O/16:2;(2OH)	0.013	0.04	0.037	0.023	0.063	0.054	0.059	0.094	0.084	0.028	0.03	0.023	0.049	0.058	0.025	0.032	0.039	0.051	0.05	0.032	0.039	0.042	0.06	0.051	0.066	0.09	0.063	0.048	0.037	0.038	0.019	0.016	0.032
w/o MS2:HexCer 9:0;3O/22:2;(2OH)	0.057	0.055	0.068	0.053	0.066	0.074	0.086	0.082	0.102	0.052	0.048	0.06	0.061	0.045	0.069	0.076	0.064	0.082	0.091	0.074	0.06	0.064	0.075	0.072	0.08	0.098	0.06	0.101	0.072	0.049	0.036	0.037	0.074
w/o MS2:HexCer 9:0;3O/24:2;(2OH)	0.053	0.064	0.046	0.037	0.09	0.075	0.074	0.09	0.101	0.048	0.06	0.055	0.057	0.06	0.058	0.049	0.057	0.07	0.047	0.065	0.064	0.06	0.071	0.075	0.079	0.074	0.055	0.052	0.065	0.053	0.052	0.043	0.04
w/o MS2:HexCer 9:0;3O/26:2;(2OH)	0.081	0.079	0.08	0.075	0.098	0.079	0.082	0.086	0.077	0.082	0.062	0.064	0.082	0.081	0.06	0.071	0.06	0.072	0.089	0.077	0.057	0.056	0.061	0.069	0.056	0.065	0.089	0.083	0.078	0.093	0.08	0.055	0.06
w/o MS2:HexCer 9:0;3O/28:2;(2OH)	0.036	0.04	0.03	0.037	0.094	0.065	0.076	0.098	0.089	0.036	0.027	0.025	0.059	0.065	0.044	0.04	0.042	0.039	0.049	0.036	0.03	0.033	0.04	0.037	0.049	0.056	0.077	0.053	0.029	0.035	0.024	0.028	0.041
w/o MS2:HexCer 9:0;3O/30:2;(2OH)	0.019	0.025	0.017	0.021	0.047	0.045	0.051	0.067	0.07	0.028	0.013	0.014	0.042	0.027	0.021	0.028	0.025	0.028	0.034	0.031	0.022	0.022	0.031	0.026	0.029	0.044	0.047	0.021	0.026	0.024	0.014	0.012	0.024
w/o MS2:HexCer 9:1;2O/16:3	0.069	0.083	0.078	0.069	0.096	0.09	0.082	0.088	0.12	0.075	0.067	0.077	0.081	0.082	0.062	0.085	0.069	0.088	0.085	0.076	0.066	0.077	0.09	0.095	0.072	0.089	0.081	0.08	0.061	0.066	0.063	0.051	0.077
w/o MS2:HexCer 9:1;2O/18:3	0.118	0.113	0.115	0.102	0.154	0.113	0.12	0.133	0.125	0.115	0.103	0.094	0.125	0.105	0.105	0.126	0.119	0.103	0.131	0.118	0.107	0.102	0.108	0.098	0.117	0.133	0.118	0.106	0.078	0.103	0.098	0.084	0.107
w/o MS2:HexCer 9:1;2O/20:3	0.12	0.14	0.146	0.116	0.136	0.12	0.094	0.121	0.14	0.118	0.127	0.135	0.142	0.114	0.111	0.128	0.143	0.134	0.158	0.133	0.123	0.13	0.123	0.129	0.151	0.148	0.108	0.146	0.111	0.107	0.112	0.118	0.123
w/o MS2:HexCer 9:1;2O/28:3	0.125	0.129	0.106	0.121	0.177	0.129	0.168	0.149	0.164	0.12	0.106	0.107	0.157	0.222	0.154	0.125	0.154	0.127	0.189	0.127	0.139	0.148	0.171	0.154	0.109	0.15	0.154	0.197	0.123	0.16	0.13	0.159	0.119
w/o MS2:HexCer 9:1;2O/30:6	0.23	0.266	0.312	0.313	0.335	0.372	0.375	0.367	0.322	0.3	0.263	0.28	0.289	0.285	0.253	0.331	0.282	0.285	0.346	0.333	0.262	0.245	0.264	0.29	0.286	0.368	0.325	0.291	0.282	0.291	0.336	0.219	0.327
w/o MS2:HexCer 9:1;2O/38:2	0.074	0.058	0.047	0.058	0.087	0.089	0.075	0.146	0.183	0.063	0.054	0.06	0.096	0.08	0.049	0.051	0.087	0.063	0.066	0.078	0.055	0.066	0.079	0.06	0.051	0.086	0.074	0.065	0.073	0.078	0.037	0.032	0.046
w/o MS2:HexCer 9:1;2O/38:2	80.086	57.281	45.705	46.25	68.839	68.998	51.136	61.398	83.643	61.271	52.009	59.767	65.05	94.001	82.387	50.573	79.069	62.738	65.73	79.304	50.716	48.1	59.306	52.6	55.242	73.845	56.764	65.941	68.848	55.884	47.994	57.338	57.217
w/o MS2:HexCer 9:1;2O/38:9	5.185	6.713	4.216	3.146	6.606	5.509	3.98	4.721	5.363	6.596	3.538	3.52	4.672	6.213	6.12	4.144	6.512	2.59	9.402	5.757	4.681	5.734	6.438	4.946	2.895	2.602	3.278	2.396	2.412	2.192	1.817	3.201	2.871
w/o MS2:HexCer 9:1;2O/42:7	0.239	0.221	0.266	0.242	0.268	0.272	0.244	0.242	0.205	0.261	0.232	0.231	0.243	0.242	0.261	0.239	0.203	0.221	0.239	0.223	0.199	0.177	0.187	0.206	0.23	0.226	0.318	0.294	0.238	0.258	0.332	0.276	0.248
w/o MS2:HexCer 9:1;2O/44:9	0.164	0.126	0.133	0.124	0.203	0.17	0.141	0.254	0.154	0.202	0.147	0.155	0.11	0.11	0.13	0.072	0.205	0.206	0.309	0.166	0.147	0.213	0.207	0.224	0.113	0.121	0.145	0.09	0.12	0.148	0.086	0.099	0.116
w/o MS2:LPC 26:0	0.049	0.066	0.049	0.07	0.088	0.089	0.098	0.107	0.127	0.067	0.068	0.061	0.079	0.082	0.063	0.079	0.077	0.081	0.097	0.086	0.081	0.083	0.116	0.091	0.082	0.096	0.094	0.082	0.088	0.094	0.056	0.036	0.056
w/o MS2:LPC 28:2	0.255	0.302	0.328	0.294	0.282	0.342	0.311	0.265	0.279	0.289	0.361	0.251	0.242	0.286	0.395	0.262	0.308	0.299	0.322	0.309	0.264	0.307	0.284	0.353	0.224	0.346	0.357	0.36	0.308	0.302	0.26	0.197	0.262
w/o MS2:LPC 29:0	0.063	0.06	0.061	0.064	0.072	0.077	0.069	0.111	0.116	0.094	0.057	0.058	0.061	0.079	0.055	0.066	0.063	0.068	0.067	0.083	0.053	0.056	0.07	0.063	0.051	0.056	0.054	0.06	0.083	0.063	0.046	0.028	0.042
w/o MS2:LPC 30:0	0.025	0.031	0.03	0.022	0.052	0.044	0.047	0.059	0.044	0.035	0.025	0.024	0.047	0.032	0.032	0.037	0.043	0.035	0.044	0.035	0.041	0.026	0.041	0.034	0.031	0.044	0.055	0.033	0.036	0.048	0.033	0.021	0.036
w/o MS2:LPC 30:2-SN1	0.233	0.225	0.229	0.225	0.25	0.219	0.227	0.212	0.219	0.215	0.226	0.225	0.234	0.219	0.237	0.22	0.237	0.193	0.246	0.212	0.228	0.247	0.214	0.21	0.22	0.224	0.244	0.221	0.225	0.221	0.238	0.245	0.244
w/o MS2:LPC 30:8	0.036	0.03	0.042	0.04	0.026	0.026	0.023	0.013	0.015	0.039	0.038	0.037	0.023	0.028	0.038	0.035	0.031	0.03	0.033	0.026	0.034	0.033	0.022	0.027	0.032	0.025	0.028	0.032	0.023	0.031	0.039	0.041	0.037
w/o MS2:LPC 32:0	0.046	0.039	0.055	0.076	0.129	0.108	0.108	0.148	0.118	0.058	0.049	0.071	0.106	0.095	0.046	0.089	0.089	0.082	0.092	0.072	0.042	0.044	0.088	0.066	0.076	0.102	0.081	0.088	0.071	0.078	0.086	0.032	0.068
w/o MS2:LPC 36:0	0.063	0.033	0.066	0.015	0.026	0.045	0.033	0.019	0.02	0.052	0.054	0.054	0.029	0.038	0.047	0.043	0.021	0.02	0.023	0.019	0.014	0.018	0.003	0.015	0.021	0.015	0.018	0.013	0.035	0.021	0.033	0.027	0.022
w/o MS2:LPC 36:1-SN2	0.037	0.026	0.039	0.021	0.026	0.031	0.028	0.034	0.042	0.031	0.034	0.032	0.015	0.032	0.028	0.032	0.03	0.028	0.021	0.032	0.023	0.023	0.03	0.024	0.027	0.019	0.022	0.018	0.027	0.024	0.021	0.025	0.026
w/o MS2:LPC 38:1	0.033	0.06	0.045	0.08	0.121	0.105	0.095	0.136	0.143	0.075	0.053	0.049	0.094	0.062	0.057	0.081	0.086	0.073	0.088	0.082	0.059	0.052	0.119	0.093	0.075	0.095	0.087	0.067	0.071	0.075	0.049	0.028	0.07
w/o MS2:LPC 42:0	0.047	0.049	0.053	0.055	0.066	0.067	0.076	0.07	0.061	0.041	0.054	0.04	0.064	0.057	0.043	0.051	0.067	0.049	0.066	0.053	0.052	0.048	0.053	0.05	0.055	0.064	0.056	0.066	0.047	0.072	0.055	0.046	0.058
w/o MS2:LPC 44:2	0.097	0.119	0.095	0.133	0.222	0.164	0.185	0.168	0.171	0.108	0.085	0.081	0.159	0.139	0.103	0.115	0.123	0.108	0.12	0.123	0.099	0.081	0.135	0.125	0.124	0.134	0.149	0.167	0.173	0.166	0.141	0.093	0.127
w/o MS2:LPC 44:3	0.036	0.051	0.054	0.067	0.093	0.065	0.098	0.103	0.089	0.046	0.037	0.036	0.081	0.059	0.044	0.051	0.05	0.05	0.058	0.06	0.033	0.034	0.067	0.05	0.052	0.052	0.086	0.062	0.074	0.083	0.057	0.036	0.055
w/o MS2:LPE 24:0	0.21	0.146	0.166	0.172	0.23	0.215	0.207	0.27	0.245	0.223	0.178	0.184	0.253	0.22	0.262	0.2	0.253	0.19	0.237	0.182	0.191	0.203	0.202	0.186	0.203	0.24	0.276	0.219	0.161	0.195	0.15	0.161	0.23
w/o MS2:LPE 24:1	0.085	0.119	0.098	0.1	0.215	0.2	0.184	0.174	0.204	0.08	0.088	0.081	0.122	0.137	0.077	0.095	0.104	0.136	0.148	0.105	0.077	0.079	0.132	0.098	0.128	0.163	0.145	0.124	0.075	0.094	0.073	0.062	0.077
w/o MS2:LPE 28:0	0.026	0.031	0.023	0.025	0.068	0.052	0.053	0.085	0.109	0.035	0.027	0.027	0.05	0.055	0.028	0.034	0.049	0.049	0.056	0.04	0.036	0.039	0.06	0.051	0.046	0.076	0.054	0.046	0.036	0.037	0.021	0.015	0.027
w/o MS2:LPE 30:0	0.141	0.198	0.133	0.163	0.333	0.293	0.313	0.433	0.476	0.209	0.152	0.145	0.314	0.252	0.203	0.221	0.253	0.249	0.343	0.29	0.198	0.187	0.353	0.266	0.252	0.344	0.337	0.222	0.225	0.238	0.139	0.1	0.185
w/o MS2:LPE 30:1	0.025	0.03	0.021	0.027	0.05	0.047	0.044	0.094	0.103	0.037	0.025	0.026	0.045	0.04	0.024	0.032	0.037	0.044	0.038	0.04	0.035	0.04	0.053	0.048	0.046	0.071	0.049	0.034	0.036	0.031	0.023	0.013	0.026
w/o MS2:LPE 30:6	0.022	0.018	0.011	0.018	0.022	0.031	0.036	0.041	0.035	0.018	0.013	0.021	0.02	0.019	0.015	0.023	0.034	0.039	0.04	0.02	0.024	0.02	0.04	0.018	0.033	0.041	0.043	0.028	0.034	0.015	0.019	0.022	0.016
w/o MS2:LPE 30:8	0.034	0.052	0.027	0.033	0.089	0.063	0.065	0.094	0.094	0.045	0.041	0.056	0.055	0.058	0.043	0.041	0.075	0.055	0.068	0.067	0.055	0.043	0.08	0.077	0.075	0.09	0.079	0.058	0.059	0.046	0.023	0.03	0.054
w/o MS2:LPE 32:0	0.16	0.187	0.157	0.222	0.336	0.262	0.258	0.426	0.488	0.226	0.238	0.214	0.264	0.414	0.227	0.182	0.353	0.352	0.417	0.3	0.398	0.405	0.657	0.57	0.274	0.605	0.315	0.342	0.341	0.316	0.168	0.108	0.146
w/o MS2:LPE 32:1	0.108	0.119	0.093	0.123	0.215	0.191	0.206	0.391	0.433	0.185	0.123	0.127	0.221	0.235	0.109	0.129	0.174	0.213	0.228	0.206	0.211	0.217	0.324	0.292	0.243	0.418	0.242	0.156	0.207	0.202	0.117	0.055	0.099
w/o MS2:LPE 32:2	0.075	0.089	0.082	0.107	0.104	0.1	0.113	0.198	0.212	0.137	0.088	0.099	0.129	0.166	0.102	0.08	0.15	0.131	0.167	0.136	0.11	0.118	0.165	0.146	0.114	0.155	0.14	0.133	0.156	0.156	0.098	0.065	0.069
w/o MS2:LPE 32:5	0.299	0.305	0.287	0.309	0.49	0.371	0.396	0.565	0.677	0.294	0.23	0.251	0.331	0.374	0.307	0.248	0.354	0.335	0.428	0.265	0.277	0.313	0.442	0.363	0.349	0.474	0.335	0.374	0.297	0.308	0.196	0.161	0.214
w/o MS2:LPE 32:7	0.069	0.077	0.082	0.051	0.074	0.079	0.08	0.092	0.079	0.05	0.047	0.044	0.052	0.078	0.056	0.068	0.072	0.077	0.101	0.057	0.06	0.074	0.088	0.09	0.072	0.094	0.071	0.062	0.063	0.057	0.075	0.067	0.038
w/o MS2:LPE 32:8	0.032	0.035	0.037	0.038	0.059	0.04	0.04	0.052	0.054	0.038	0.05	0.029	0.037	0.048	0.04	0.038	0.05	0.038	0.039	0.044	0.044	0.042	0.047	0.032	0.04	0.042	0.046	0.04	0.037	0.031	0.031	0.026	0.049
w/o MS2:LPE 32:9	0.022	0.025	0.025	0.032	0.032	0.035	0.03	0.052	0.06	0.021	0.028	0.026	0.025	0.036	0.019	0.029	0.039	0.036	0.048	0.028	0.033	0.028	0.055	0.051	0.031	0.042	0.054	0.034	0.04	0.046	0.025	0.02	0.024
w/o MS2:LPE 34:0	1.789	3.482	2.636	5.593	7.352	6.572	6.618	8.588	9.332	3.469	2.468	2.108	4.827	4.47	2.425	3.401	4.714	4.688	4.248	4.368	2.498	3.022	5.32	5.657	2.937	4.735	5.321	5.034	4.032	4.314	4.034	1.602	2.3
w/o MS2:LPE 34:1	0.06	0.053	0.048	0.071	0.064	0.054	0.05	0.068	0.079	0.065	0.058	0.062	0.058	0.071	0.068	0.064	0.067	0.077	0.081	0.066	0.101	0.089	0.101	0.102	0.063	0.082	0.08	0.08	0.078	0.067	0.061	0.046	0.055
w/o MS2:LPE 34:2	1.529	0.954	1.24	0.773	0.655	1.051	0.788	0.654	0.79	1.21	1.14	1.079	0.817	0.893	0.906	0.946	0.722	0.778	0.773	0.791	0.658	0.785	0.573	0.73	0.689	0.47	0.444	0.501	0.692	0.535	0.541	0.561	0.734
w/o MS2:LPE 34:7	0.025	0.028	0.032	0.036	0.044	0.033	0.044	0.054	0.058	0.024	0.021	0.031	0.026	0.019	0.017	0.033	0.045	0.029	0.042	0.043	0.031	0.024	0.047	0.04	0.053	0.065	0.056	0.03	0.027	0.038	0.011	0.028	0.024
w/o MS2:LPE 35:0	0.065	0.066	0.051	0.077	0.127	0.102	0.098	0.246	0.247	0.1	0.045	0.051	0.104	0.12	0.059	0.063	0.09	0.074	0.096	0.112	0.05	0.047	0.104	0.078	0.052	0.089	0.112	0.095	0.136	0.133	0.068	0.025	0.045
w/o MS2:LPE 36:0	0.074	0.076	0.062	0.066	0.119	0.093	0.1	0.157	0.16	0.086	0.084	0.081	0.12	0.139	0.081	0.075	0.108	0.138	0.152	0.094	0.134	0.133	0.179	0.159	0.133	0.216	0.127	0.119	0.085	0.092	0.054	0.054	0.071
w/o MS2:LPE 36:1	0.171	0.172	0.161	0.165	0.222	0.199	0.193	0.294	0.321	0.2	0.16	0.182	0.227	0.244	0.177	0.152	0.237	0.209	0.292	0.213	0.202	0.193	0.293	0.223	0.161	0.229	0.265	0.233	0.267	0.273	0.198	0.108	0.127
w/o MS2:LPE 36:10	0.028	0.032	0.024	0.025	0.035	0.03	0.038	0.046	0.054	0.033	0.011	0.022	0.037	0.028	0.04	0.031	0.034	0.033	0.04	0.037	0.025	0.029	0.042	0.033	0.029	0.044	0.047	0.031	0.036	0.047	0.032	0.024	0.022
w/o MS2:LPE 36:2	0.373	0.328	0.32	0.291	0.354	0.339	0.329	0.556	0.582	0.405	0.338	0.357	0.374	0.415	0.355	0.256	0.458	0.326	0.393	0.388	0.237	0.24	0.36	0.296	0.223	0.27	0.375	0.325	0.479	0.476	0.302	0.178	0.209
w/o MS2:LPE 36:3	0.19	0.115	0.165	0.109	0.119	0.165	0.113	0.115	0.143	0.207	0.15	0.163	0.129	0.135	0.113	0.144	0.082	0.116	0.103	0.13	0.089	0.103	0.081	0.098	0.084	0.055	0.071	0.06	0.124	0.078	0.072	0.04	0.072
w/o MS2:LPE 36:4	0.027	0.03	0.024	0.033	0.041	0.031	0.037	0.066	0.059	0.038	0.023	0.022	0.04	0.037	0.027	0.022	0.039	0.033	0.037	0.038	0.023	0.022	0.035	0.029	0.027	0.036	0.033	0.028	0.041	0.037	0.023	0.015	0.021
w/o MS2:LPE 36:5	0.022	0.023	0.025	0.026	0.032	0.031	0.032	0.026	0.023	0.033	0.035	0.03	0.031	0.036	0.046	0.04	0.037	0.038	0.047	0.046	0.047	0.05	0.044	0.052	0.05	0.054	0.057	0.052	0.044	0.047	0.066	0.075	0.078
w/o MS2:LPE 36:9	0.023	0.023	0.027	0.023	0.034	0.033	0.03	0.026	0.029	0.027	0.023	0.02	0.023	0.018	0.032	0.03	0.028	0.017	0.026	0.023	0.019	0.016	0.023	0.031	0.028	0.031	0.02	0.023	0.026	0.023	0.023	0.032	0.024
w/o MS2:LPE 38:0	0.06	0.078	0.066	0.087	0.109	0.112	0.085	0.117	0.127	0.1	0.088	0.108	0.11	0.108	0.118	0.095	0.114	0.121	0.134	0.108	0.137	0.147	0.133	0.132	0.115	0.165	0.111	0.113	0.101	0.111	0.097	0.108	0.111
w/o MS2:LPE 38:2	0.192	0.162	0.166	0.131	0.155	0.197	0.188	0.277	0.302	0.2	0.144	0.175	0.173	0.165	0.141	0.15	0.157	0.142	0.162	0.17	0.098	0.107	0.143	0.128	0.119	0.143	0.151	0.123	0.165	0.148	0.113	0.069	0.108
w/o MS2:LPE 38:9	0.04	0.048	0.043	0.045	0.037	0.037	0.045	0.041	0.023	0.054	0.047	0.039	0.044	0.041	0.041	0.038	0.043	0.048	0.04	0.05	0.047	0.047	0.053	0.045	0.045	0.056	0.049	0.036	0.046	0.04	0.047	0.038	0.032
w/o MS2:LPE 39:0	0.021	0.019	0.018	0.018	0.043	0.032	0.04	0.088	0.1	0.034	0.016	0.019	0.044	0.038	0.023	0.033	0.032	0.036	0.048	0.031	0.023	0.019	0.035	0.027	0.028	0.051	0.052	0.03	0.029	0.026	0.02	0.011	0.023
w/o MS2:LPE 40:0	0.087	0.094	0.079	0.082	0.197	0.161	0.173	0.291	0.316	0.111	0.096	0.092	0.155	0.143	0.086	0.109	0.137	0.148	0.164	0.108	0.118	0.12	0.158	0.148	0.15	0.218	0.139	0.118	0.109	0.114	0.066	0.061	0.091
w/o MS2:LPE 40:1	0.087	0.097	0.087	0.092	0.159	0.127	0.126	0.243	0.259	0.119	0.113	0.101	0.128	0.129	0.098	0.101	0.141	0.14	0.134	0.132	0.107	0.102	0.147	0.13	0.123	0.184	0.123	0.107	0.12	0.124	0.078	0.069	0.074
w/o MS2:LPE 40:10	0.023	0.024	0.03	0.032	0.027	0.028	0.047	0.035	0.029	0.034	0.031	0.024	0.032	0.029	0.026	0.021	0.025	0.022	0.027	0.03	0.032	0.028	0.025	0.023	0.03	0.028	0.038	0.039	0.029	0.03	0.026	0.033	0.026
w/o MS2:LPE 40:2	0.246	0.152	0.232	0.093	0.146	0.258	0.18	0.109	0.12	0.187	0.196	0.188	0.162	0.1	0.156	0.223	0.097	0.104	0.091	0.104	0.052	0.07	0.054	0.067	0.133	0.041	0.043	0.06	0.077	0.05	0.05	0.082	0.18
w/o MS2:LPE 40:3	0.033	0.027	0.032	0.02	0.035	0.036	0.036	0.054	0.059	0.039	0.027	0.027	0.037	0.029	0.025	0.038	0.028	0.023	0.034	0.036	0.022	0.022	0.023	0.021	0.026	0.027	0.032	0.022	0.031	0.026	0.022	0.016	0.024
w/o MS2:LPE 40:7	0.048	0.051	0.028	0.05	0.061	0.063	0.058	0.06	0.051	0.057	0.035	0.036	0.054	0.056	0.031	0.043	0.051	0.032	0.064	0.055	0.053	0.047	0.049	0.033	0.042	0.051	0.044	0.046	0.043	0.043	0.041	0.05	0.039
w/o MS2:LPE 40:8	0.042	0.045	0.047	0.055	0.029	0.038	0.038	0.024	0.025	0.041	0.047	0.059	0.036	0.035	0.038	0.04	0.044	0.034	0.033	0.035	0.05	0.047	0.041	0.045	0.035	0.026	0.026	0.038	0.041	0.038	0.044	0.044	0.045
w/o MS2:LPE 41:0	0.031	0.038	0.034	0.046	0.068	0.064	0.059	0.104	0.114	0.071	0.041	0.041	0.076	0.076	0.052	0.056	0.064	0.063	0.072	0.066	0.054	0.066	0.084	0.068	0.064	0.091	0.09	0.064	0.072	0.075	0.069	0.053	0.069
w/o MS2:LPE 42:0	0.143	0.143	0.128	0.146	0.287	0.242	0.281	0.434	0.477	0.175	0.166	0.153	0.226	0.24	0.156	0.172	0.263	0.237	0.277	0.192	0.203	0.198	0.296	0.246	0.254	0.364	0.241	0.195	0.19	0.185	0.116	0.104	0.154
w/o MS2:LPE 42:10	0.028	0.039	0.028	0.031	0.035	0.026	0.027	0.024	0.026	0.026	0.029	0.031	0.032	0.029	0.027	0.02	0.019	0.029	0.027	0.04	0.025	0.028	0.021	0.027	0.023	0.027	0.039	0.022	0.027	0.028	0.028	0.018	0.024
w/o MS2:LPE 42:2	0.253	0.174	0.233	0.126	0.182	0.275	0.171	0.158	0.163	0.203	0.208	0.195	0.16	0.141	0.15	0.217	0.112	0.142	0.127	0.141	0.106	0.119	0.089	0.109	0.141	0.075	0.07	0.073	0.122	0.083	0.076	0.089	0.147
w/o MS2:LPE 42:4	0.044	0.027	0.035	0.015	0.026	0.049	0.036	0.017	0.021	0.032	0.023	0.029	0.029	0.027	0.028	0.039	0.014	0.014	0.015	0.017	0.011	0.011	0.011	0.011	0.026	0.012	0.012	0.007	0.011	0.011	0.008	0.007	0.022
w/o MS2:LPE 42:7	0.079	0.063	0.067	0.056	0.064	0.06	0.049	0.05	0.054	0.059	0.058	0.061	0.049	0.055	0.048	0.049	0.052	0.05	0.057	0.055	0.044	0.049	0.047	0.047	0.045	0.042	0.041	0.047	0.049	0.051	0.046	0.046	0.049
w/o MS2:LPE 42:9	0.032	0.032	0.029	0.049	0.033	0.024	0.035	0.012	0.016	0.035	0.041	0.041	0.026	0.026	0.032	0.034	0.023	0.033	0.041	0.033	0.028	0.031	0.021	0.029	0.033	0.023	0.038	0.03	0.034	0.031	0.024	0.037	0.032
w/o MS2:LPE 43:0	0.041	0.042	0.039	0.046	0.064	0.06	0.07	0.08	0.095	0.062	0.045	0.047	0.086	0.057	0.056	0.074	0.068	0.078	0.087	0.078	0.057	0.061	0.076	0.084	0.078	0.105	0.117	0.081	0.086	0.092	0.08	0.057	0.094
w/o MS2:LPE 44:0	0.022	0.019	0.017	0.021	0.023	0.037	0.037	0.065	0.065	0.029	0.019	0.021	0.037	0.04	0.028	0.024	0.038	0.026	0.038	0.033	0.027	0.032	0.035	0.032	0.036	0.048	0.038	0.023	0.035	0.037	0.018	0.013	0.018
w/o MS2:LPE 44:1	0.248	0.236	0.23	0.22	0.24	0.237	0.237	0.387	0.447	0.303	0.279	0.269	0.241	0.324	0.241	0.216	0.352	0.274	0.32	0.293	0.27	0.263	0.331	0.288	0.207	0.286	0.217	0.232	0.29	0.28	0.182	0.162	0.18
w/o MS2:LPE 44:2	0.071	0.067	0.066	0.075	0.105	0.086	0.091	0.193	0.227	0.124	0.088	0.096	0.113	0.129	0.082	0.07	0.137	0.121	0.122	0.113	0.104	0.099	0.128	0.12	0.091	0.142	0.128	0.106	0.14	0.133	0.085	0.06	0.06
w/o MS2:LPE 44:3	0.102	0.049	0.093	0.039	0.065	0.122	0.078	0.055	0.044	0.116	0.079	0.093	0.074	0.064	0.062	0.103	0.026	0.046	0.047	0.057	0.037	0.044	0.017	0.024	0.035	0.014	0.029	0.026	0.058	0.032	0.047	0.042	0.046
w/o MS2:LPE 44:8	0.027	0.032	0.044	0.029	0.03	0.032	0.034	0.022	0.016	0.041	0.049	0.028	0.029	0.02	0.024	0.042	0.037	0.027	0.036	0.033	0.044	0.039	0.03	0.032	0.038	0.017	0.026	0.026	0.027	0.028	0.031	0.046	0.045
w/o MS2:LPE 44:9	0.022	0.02	0.032	0.022	0.025	0.034	0.025	0.012	0.017	0.024	0.034	0.018	0.011	0.027	0.022	0.027	0.031	0.017	0.025	0.019	0.026	0.022	0.02	0.029	0.026	0.021	0.025	0.026	0.023	0.028	0.021	0.025	0.034
w/o MS2:MAG 13:0	0.068	0.061	0.069	0.059	0.051	0.059	0.063	0.059	0.065	0.062	0.067	0.058	0.051	0.071	0.06	0.057	0.058	0.059	0.058	0.06	0.053	0.054	0.051	0.053	0.051	0.063	0.062	0.061	0.048	0.058	0.058	0.05	0.053
w/o MS2:MAG 18:3	0.133	0.151	0.119	0.166	0.251	0.222	0.223	0.308	0.338	0.136	0.131	0.126	0.191	0.223	0.163	0.124	0.189	0.197	0.216	0.145	0.144	0.151	0.257	0.189	0.198	0.247	0.191	0.17	0.166	0.167	0.092	0.095	0.112
w/o MS2:MAG 20:3	0.133	0.144	0.119	0.14	0.217	0.208	0.211	0.307	0.314	0.149	0.131	0.138	0.176	0.203	0.14	0.133	0.207	0.188	0.211	0.175	0.164	0.159	0.245	0.214	0.189	0.215	0.187	0.18	0.158	0.153	0.078	0.095	0.119
w/o MS2:MAG 22:1	0.013	0.011	0.014	0.015	0.01	0.011	0.013	0.011	0.005	0.012	0.014	0.012	0.011	0.013	0.012	0.014	0.008	0.007	0.01	0.012	0.014	0.016	0.011	0.01	0.011	0.011	0.012	0.011	0.014	0.011	0.017	0.018	0.016
w/o MS2:MAG 3:0	0.09	0.024	0.026	0.012	0.015	0.047	0.011	0.009	0.014	0.019	0.008	0.006	0.013	0.007	0.014	0.037	0.011	0.053	0.008	0.003	0.005	0.005	0.004	0.005	0.006	0.004	0.005	0.005	0.004	0.005	0.005	0.006	0.005
w/o MS2:PC 13:1_26:5	0.037	0.042	0.052	0.049	0.053	0.043	0.045	0.041	0.044	0.043	0.041	0.044	0.042	0.047	0.035	0.034	0.053	0.037	0.044	0.036	0.038	0.036	0.042	0.039	0.046	0.048	0.044	0.042	0.044	0.045	0.046	0.044	0.042
w/o MS2:PC 22:6_44:12	0	0	0.008	0.002	0	0	0	0	0	0.008	0.001	0.028	0	0.002	0	0.025	0	0.035	0	0	0	0.001	0.023	0	0.002	0.007	0	0.005	0.025	0.002	0.003	0	0
w/o MS2:PC 25:0_44:12	0.022	0.029	0.024	0.02	0.04	0.048	0.045	0.029	0.047	0.017	0.019	0.018	0.026	0.021	0.02	0.02	0.03	0.019	0.023	0.017	0.017	0.015	0.02	0.018	0.029	0.017	0.026	0.028	0.017	0.018	0.016	0.017	0.015
w/o MS2:PC 27:0_44:10	0.028	0.032	0.026	0.038	0.057	0.027	0.032	0.064	0.046	0.03	0.032	0.033	0.025	0.038	0.024	0.024	0.044	0.042	0.048	0.03	0.058	0.035	0.072	0.048	0.05	0.059	0.031	0.023	0.021	0.015	0.015	0.013	0.014
w/o MS2:PC 28:5_44:12	0.019	0.016	0.013	0.016	0.02	0.016	0.038	0.024	0.027	0.015	0.013	0.012	0.014	0.011	0.013	0.012	0.01	0.025	0.018	0.016	0.012	0.014	0.014	0.018	0.018	0.023	0.016	0.008	0.011	0.01	0.005	0.005	0.007
w/o MS2:PC 29:0_44:12	0.055	0.063	0.068	0.053	0.085	0.088	0.093	0.089	0.09	0.048	0.053	0.036	0.06	0.066	0.054	0.046	0.081	0.065	0.054	0.056	0.039	0.029	0.053	0.045	0.07	0.048	0.066	0.071	0.046	0.054	0.047	0.038	0.042
w/o MS2:PC 32:0_18:5	0.012	0.013	0.012	0.013	0.03	0.026	0.021	0.016	0.017	0.029	0.024	0.017	0.009	0.015	0.018	0.008	0.022	0.027	0.044	0.02	0.014	0.027	0.021	0.028	0.016	0.008	0.01	0.011	0.01	0.012	0.008	0.008	0.011
w/o MS2:PC 34:0_44:9	0.021	0.021	0.017	0.014	0.026	0.029	0.033	0.03	0.039	0.022	0.012	0.007	0.016	0.015	0.009	0.007	0.015	0.009	0.031	0.013	0.017	0.002	0.031	0.011	0.006	0.014	0.012	0.026	0.011	0.025	0.019	0	0.006
w/o MS2:PC 34:8	0.013	0.014	0.012	0.009	0.03	0.009	0.026	0.021	0.04	0.017	0.013	0.007	0.021	0.017	0.012	0.021	0.022	0.026	0.016	0.008	0.016	0.011	0.032	0.019	0.031	0.025	0.026	0.012	0.013	0.015	0.006	0.009	0.015
w/o MS2:PC 36:2_44:12	0.087	0.114	0.12	0.127	0.12	0.144	0.128	0.165	0.165	0.095	0.092	0.104	0.117	0.097	0.111	0.086	0.109	0.086	0.089	0.118	0.058	0.095	0.116	0.117	0.088	0.116	0.077	0.11	0.093	0.103	0.07	0.083	0.058
w/o MS2:PC 37:0_44:12	0.038	0.06	0.049	0.05	0.088	0.081	0.08	0.078	0.09	0.04	0.046	0.041	0.046	0.058	0.039	0.046	0.058	0.045	0.059	0.047	0.024	0.033	0.046	0.038	0.062	0.042	0.041	0.038	0.037	0.033	0.026	0.041	0.036
w/o MS2:PC 38:0_44:10	0.065	0.097	0.085	0.083	0.129	0.13	0.145	0.146	0.151	0.069	0.061	0.072	0.084	0.094	0.057	0.078	0.1	0.101	0.094	0.08	0.086	0.071	0.079	0.1	0.118	0.112	0.104	0.077	0.043	0.061	0.049	0.054	0.082
w/o MS2:PC 38:1_44:12	0.137	0.156	0.162	0.18	0.216	0.193	0.217	0.221	0.217	0.147	0.141	0.151	0.182	0.153	0.164	0.148	0.163	0.143	0.164	0.174	0.135	0.092	0.155	0.159	0.133	0.164	0.149	0.166	0.137	0.145	0.141	0.1	0.123
w/o MS2:PC 39:0_44:7	0.03	0.115	0.047	0.027	0.057	0.11	0.103	0.124	0.11	0.055	0.021	0.035	0.086	0.078	0.035	0.022	0.042	0.045	0.08	0.064	0.083	0.043	0.047	0.043	0.059	0.075	0.04	0.033	0.023	0.026	0.015	0.01	0.028
w/o MS2:PC 39:0_44:8	0.092	0.185	0.086	0.065	0.111	0.149	0.139	0.353	0.258	0.117	0.062	0.119	0.167	0.179	0.086	0.048	0.08	0.098	0.154	0.08	0.068	0.056	0.123	0.064	0.142	0.238	0.11	0.051	0.08	0.049	0.044	0.019	0.087
w/o MS2:PC 40:0_44:11	0.054	0.053	0.048	0.041	0.087	0.08	0.069	0.087	0.081	0.035	0.039	0.038	0.052	0.052	0.039	0.046	0.045	0.05	0.056	0.036	0.035	0.037	0.039	0.05	0.077	0.064	0.042	0.041	0.028	0.025	0.017	0.035	0.04
w/o MS2:PC 40:3	0.093	0.104	0.077	0.077	0.204	0.14	0.107	0.318	0.395	0.148	0.176	0.112	0.039	0.061	0.045	0.042	0.156	0.226	0.343	0.153	0.189	0.266	0.323	0.347	0.122	0.185	0.109	0.074	0.098	0.092	0.05	0.031	0.055
w/o MS2:PC 41:0_44:6	0.18	0.114	0.115	0.112	0.232	0.227	0.206	0.228	0.268	0.135	0.047	0.076	0.166	0.107	0.083	0.177	0.139	0.128	0.075	0.09	0.077	0.054	0.193	0.138	0.161	0.184	0.113	0.072	0.052	0.05	0.031	0.047	0.09
w/o MS2:PC 41:0_44:7	0.189	0.105	0.11	0.171	0.277	0.313	0.291	0.277	0.413	0.114	0.038	0.084	0.198	0.095	0.078	0.212	0.124	0.195	0.109	0.125	0.111	0.127	0.251	0.164	0.212	0.198	0.172	0.087	0.083	0.088	0.057	0.034	0.112
w/o MS2:PC 41:0_44:8	0.012	0.018	0.021	0.01	0.023	0.034	0.052	0.052	0.037	0.029	0.024	0.027	0.03	0.023	0.012	0.029	0.018	0.029	0.023	0.02	0.014	0.014	0.02	0.007	0.013	0.034	0.019	0.013	0.016	0.02	0.011	0.005	0.006
w/o MS2:PC 42:0_44:12	0.054	0.054	0.05	0.047	0.087	0.079	0.088	0.103	0.09	0.042	0.038	0.037	0.062	0.05	0.041	0.052	0.041	0.054	0.066	0.048	0.039	0.034	0.046	0.045	0.067	0.058	0.059	0.052	0.033	0.037	0.026	0.029	0.044
w/o MS2:PC 42:1_44:12	0.255	0.32	0.29	0.306	0.414	0.365	0.39	0.466	0.46	0.311	0.276	0.256	0.366	0.28	0.27	0.303	0.267	0.316	0.316	0.318	0.24	0.253	0.285	0.264	0.308	0.39	0.353	0.273	0.248	0.277	0.243	0.18	0.269
w/o MS2:PC 42:3_44:12	0.042	0.056	0.057	0.038	0.09	0.092	0.091	0.086	0.089	0.049	0.032	0.033	0.07	0.039	0.027	0.079	0.033	0.047	0.042	0.042	0.023	0.032	0.044	0.037	0.049	0.042	0.065	0.04	0.041	0.033	0.025	0.02	0.05
w/o MS2:PC 43:0_44:3	0.015	0.013	0.083	0.145	0.014	0.003	0.012	0.043	0.002	0.086	0.014	0.169	0.009	0.049	0.016	0.023	0.007	0.221	0.016	0.007	0.014	0.009	0.091	0.008	0.028	0.027	0.021	0.289	0.212	0.098	0.036	0.006	0.01
w/o MS2:PC 44:0_44:11	0.036	0.036	0.032	0.026	0.063	0.056	0.039	0.062	0.071	0.032	0.029	0.032	0.036	0.048	0.033	0.028	0.035	0.034	0.045	0.031	0.026	0.032	0.029	0.031	0.053	0.047	0.032	0.026	0.018	0.018	0.011	0.027	0.026
w/o MS2:PC 44:2_44:12	0.071	0.089	0.073	0.065	0.149	0.117	0.136	0.124	0.131	0.065	0.053	0.059	0.091	0.057	0.053	0.074	0.051	0.069	0.084	0.06	0.057	0.052	0.07	0.051	0.087	0.097	0.088	0.06	0.049	0.068	0.056	0.035	0.056
w/o MS2:PC 45:3	0.025	0.027	0.02	0.019	0.019	0.027	0.028	0.057	0.049	0.029	0.029	0.021	0.015	0.017	0.017	0.015	0.034	0.016	0.032	0.023	0.019	0.027	0.032	0.035	0.019	0.024	0.022	0.014	0.016	0.017	0.014	0.012	0.014
w/o MS2:PC 55:1	0.054	0.069	0.052	0.049	0.077	0.058	0.045	0.097	0.09	0.063	0.052	0.048	0.092	0.074	0.095	0.062	0.07	0.036	0.067	0.091	0.047	0.057	0.084	0.035	0.072	0.079	0.101	0.065	0.044	0.061	0.033	0.04	0.047
w/o MS2:PC 73:4	0.012	0.038	0.031	0.01	0.043	0.043	0.019	0.031	0.054	0.007	0.023	0.025	0.02	0.018	0.011	0.032	0.004	0.017	0.004	0.018	0.008	0.017	0.036	0.016	0.006	0.019	0.041	0.017	0.016	0.011	0.006	0.002	0.002
w/o MS2:PC 76:8	0.239	0.293	0.241	0.312	0.352	0.349	0.328	0.289	0.389	0.182	0.309	0.234	0.269	0.233	0.259	0.253	0.315	0.253	0.284	0.216	0.303	0.267	0.361	0.353	0.378	0.387	0.267	0.305	0.27	0.247	0.192	0.215	0.271
w/o MS2:PC 77:2	0.085	0.109	0.078	0.074	0.108	0.073	0.076	0.06	0.082	0.12	0.08	0.082	0.103	0.093	0.101	0.07	0.091	0.091	0.129	0.058	0.104	0.091	0.075	0.063	0.062	0.088	0.112	0.074	0.083	0.081	0.056	0.071	0.088
w/o MS2:PC 8:0_24:1	0.139	0.155	0.148	0.16	0.151	0.147	0.137	0.147	0.16	0.131	0.144	0.147	0.141	0.151	0.148	0.142	0.157	0.146	0.154	0.144	0.155	0.154	0.142	0.15	0.146	0.162	0.161	0.161	0.141	0.151	0.163	0.182	0.164
w/o MS2:PC 8:0_26:1	0.126	0.117	0.127	0.122	0.13	0.121	0.123	0.125	0.132	0.114	0.122	0.121	0.127	0.119	0.121	0.122	0.114	0.115	0.138	0.122	0.127	0.123	0.123	0.124	0.126	0.128	0.134	0.131	0.121	0.126	0.128	0.139	0.129
w/o MS2:PC 82:9	0.09	0.098	0.087	0.106	0.168	0.158	0.172	0.156	0.155	0.11	0.097	0.114	0.107	0.104	0.087	0.102	0.125	0.105	0.154	0.092	0.106	0.075	0.075	0.11	0.107	0.088	0.09	0.122	0.073	0.104	0.094	0.064	0.079
w/o MS2:PC 83:6	0	0	0.005	0.008	0.001	0	0	0.002	0	0.005	0	0.012	0	0.008	0	0	0	0.014	0	0	0.001	0	0.017	0	0.001	0	0.002	0.001	0.013	0	0.003	0	0
w/o MS2:PC 84:7	0.033	0.044	0.054	0.056	0.088	0.077	0.077	0.067	0.084	0.041	0.047	0.048	0.052	0.056	0.031	0.046	0.058	0.055	0.073	0.053	0.042	0.045	0.056	0.052	0.071	0.067	0.043	0.039	0.021	0.038	0.019	0.038	0.04
w/o MS2:PC 87:4	0.09	0.121	0.161	0.144	0.155	0.196	0.213	0.403	0.305	0.114	0.127	0.102	0.205	0.149	0.043	0.108	0.19	0.146	0.136	0.078	0.121	0.056	0.185	0.219	0.134	0.262	0.138	0.035	0.116	0.04	0.027	0.05	0.053
w/o MS2:PC 88:10	0.111	0.132	0.105	0.15	0.199	0.209	0.189	0.189	0.213	0.123	0.124	0.135	0.145	0.123	0.122	0.16	0.153	0.133	0.113	0.166	0.105	0.092	0.126	0.164	0.099	0.146	0.152	0.131	0.119	0.164	0.101	0.086	0.121
w/o MS2:PC 88:6	0.007	0.01	0.004	0.007	0.019	0.017	0.015	0.05	0.034	0.007	0.005	0.005	0.024	0.011	0.008	0.012	0.011	0.009	0.015	0.002	0.009	0.005	0.014	0.007	0.01	0.009	0.013	0.007	0.005	0.012	0.003	0.005	0.01
w/o MS2:PC 88:9	0.031	0.032	0.036	0.05	0.054	0.04	0.062	0.057	0.062	0.046	0.037	0.033	0.05	0.037	0.025	0.039	0.048	0.034	0.038	0.034	0.028	0.038	0.052	0.033	0.037	0.043	0.034	0.039	0.034	0.03	0.035	0.025	0.036
w/o MS2:PC 9:0_24:1	0.185	0.199	0.185	0.183	0.19	0.202	0.195	0.161	0.205	0.195	0.176	0.192	0.165	0.178	0.195	0.18	0.194	0.169	0.215	0.219	0.21	0.203	0.179	0.191	0.179	0.22	0.191	0.194	0.198	0.199	0.202	0.253	0.186
w/o MS2:PE 12:0_14:1	0.0849867	0.0888726	0.0808442	0.0721577	0.170689	0.155823	0.139743	0.157517	0.164345	0.0700243	0.0577461	0.0590392	0.112402	0.0876799	0.0641206	0.0915061	0.067312	0.0837691	0.090541	0.0805726	0.0627459	0.061469	0.0763884	0.0683676	0.0915888	0.116096	0.121512	0.0967754	0.0595348	0.0708215	0.0502805	0.0443819	0.0785657
w/o MS2:PE 12:0_24:1	0.253005	0.267131	0.282062	0.264064	0.298367	0.274112	0.266043	0.272457	0.268393	0.260146	0.254428	0.247656	0.254607	0.251876	0.247959	0.254981	0.271461	0.24516	0.27541	0.267066	0.257243	0.272979	0.261082	0.271804	0.26067	0.290162	0.274142	0.278688	0.256209	0.283338	0.273764	0.289086	0.264854
w/o MS2:PE 13:1_36:4	0.0124616	0.0106559	0.00945479	0.00436372	0.049419	0.0356778	0.0307283	0.0432223	0.0231788	0.0129022	0.0102936	0.0111339	0.0122152	0.00724353	0.00338222	0.00762579	0.0108224	0.00413857	0.0186477	0.00979327	0.00988886	0.0147924	0.0185646	0.0200227	0.0108009	0.0188328	0.00715695	0.0103011	0.0115125	0.00832025	0.00691964	0.00594297	0.0116237
w/o MS2:PE 18:0_18:0	0.0524871	0.0533655	0.0424517	0.0451185	0.104361	0.0717705	0.0910941	0.182436	0.188858	0.0736427	0.0444558	0.0486109	0.0960271	0.0638144	0.0546779	0.0435132	0.072004	0.0761593	0.0894736	0.0736047	0.0493417	0.0477508	0.0895188	0.0632947	0.0541885	0.0685781	0.0803257	0.0536034	0.104708	0.0906892	0.0534769	0.0275577	0.0447632
w/o MS2:PE 19:1_18:4	0.00332961	0.00285157	0.0047379	0.00413469	0.110691	0.00367136	0.0049426	0.00412049	0.00395341	0.00495777	0.00480333	0.0029708	0.0116553	0.00488716	0.00494378	0.00421165	0.0221715	0.00508822	0.00639432	0.00372246	0.0031081	0.00267354	0.00584564	0.00466227	0.00462293	0.00477377	0.00517763	0.00596443	0.0626872	0.00909543	0.00661226	0.00296599	0.00337416
w/o MS2:PE 22:3_44:12	0.00295922	0	0.0326713	0.0013537	0.00195991	0.00129512	0.00171542	0.00136152	0	0.00980143	0.00358106	0.00906783	0	0.00387168	0.00395821	0.0152397	0.00447293	0.0125168	0.012303	0	0.00950594	0.00554243	0.00662435	0.00613901	0.0194491	0.0038428	0	0.0267625	0.00940168	0	0.0277575	0	0
w/o MS2:PE 25:4	0.0114461	0.0100677	0.0113126	0.009453	0.0227007	0.0227369	0.030914	0.0390774	0.0372443	0.019852	0.0104548	0.00917632	0.0248942	0.0201558	0.0187416	0.0156434	0.0255398	0.0234522	0.0275614	0.00968197	0.0173729	0.020211	0.024174	0.0262238	0.0258998	0.0463543	0.0312312	0.0180353	0.0100463	0.0178096	0.00969439	0.0101318	0.0153199
w/o MS2:PE 27:4	0.0274901	0.0343269	0.0194175	0.0304359	0.0564965	0.0313896	0.0390461	0.0825428	0.063408	0.0274367	0.0286957	0.0328453	0.042691	0.0379128	0.0295486	0.0221721	0.0425038	0.0456829	0.0577623	0.0410343	0.028865	0.0344735	0.0586759	0.0602102	0.0453573	0.0718212	0.0622891	0.0504342	0.040871	0.0352126	0.0201823	0.0277715	0.0223665
w/o MS2:PE 27:5	0.0473936	0.0470181	0.0293195	0.0439604	0.0662951	0.0592366	0.0683544	0.0815502	0.0936107	0.0474207	0.0360317	0.0399177	0.0698709	0.0598309	0.0303704	0.0522983	0.060027	0.0733151	0.0697658	0.0564158	0.0564313	0.0474461	0.0821942	0.0823227	0.0688429	0.0891911	0.0702629	0.0626064	0.0494985	0.0554212	0.0279587	0.0185655	0.0385126
w/o MS2:PE 29:4	0.0228839	0.0359489	0.0283412	0.0378502	0.0680324	0.0459837	0.0378651	0.0695003	0.0865165	0.0416831	0.0321099	0.0420647	0.0486491	0.0600598	0.0453624	0.0340639	0.0558441	0.052293	0.0491667	0.0326167	0.0527979	0.0488177	0.077517	0.0649309	0.0616674	0.08808	0.0456949	0.0327994	0.0551333	0.0486889	0.0221657	0.0385514	0.0476176
w/o MS2:PE 30:0	0.0394714	0.0443584	0.047845	0.0549981	0.0548689	0.0626445	0.0551249	0.0722121	0.0748914	0.0518295	0.0582736	0.0429886	0.0554045	0.0749295	0.0616194	0.0458205	0.0507876	0.0624625	0.0666716	0.0673387	0.0545004	0.0490409	0.0785226	0.0714264	0.057415	0.0788941	0.0675325	0.063926	0.0717218	0.0690591	0.0464362	0.0305836	0.0409269
w/o MS2:PE 30:2	1.02739	1.08017	0.916949	1.10295	1.76962	1.41099	1.36195	2.03257	2.05179	1.09324	1.03618	1.00749	1.20396	1.25208	1.04027	1.0429	1.42975	1.24601	1.56783	1.18536	1.14765	1.02086	1.69835	1.56057	1.41771	1.84257	1.30366	1.27213	1.16615	1.05523	0.762978	0.846187	0.942274
w/o MS2:PE 31:4	0.0174248	0.0207176	0.0209766	0.0145004	0.0249822	0.0272311	0.0273868	0.0406159	0.037307	0.0344556	0.0344518	0.0262173	0.0268181	0.0331356	0.0182387	0.0190773	0.0284935	0.0287871	0.0336642	0.0296853	0.0317874	0.0294789	0.042307	0.0340561	0.0143005	0.0312577	0.0327252	0.01945	0.0234917	0.0200998	0.0210201	0.00872336	0.0176376
w/o MS2:PE 31:5	0.0305	0.0327933	0.0208795	0.0267329	0.0533276	0.0548349	0.0464749	0.0694217	0.0741694	0.0394413	0.0338791	0.0426074	0.0368187	0.0520491	0.0328179	0.0315735	0.0554683	0.0527298	0.0627709	0.0454405	0.0493055	0.041239	0.0581554	0.0392877	0.0654943	0.0729589	0.0636157	0.0461524	0.039885	0.0272563	0.0182449	0.0342597	0.0374301
w/o MS2:PE 33:6	0.0259173	0.0345775	0.0288105	0.0212858	0.0461674	0.0317634	0.0375833	0.0424325	0.0521334	0.0263008	0.0276362	0.0209991	0.0293493	0.0335582	0.0249988	0.0212554	0.0347443	0.0306085	0.0272951	0.0377064	0.0199663	0.0205847	0.0266335	0.0233297	0.0212474	0.0341838	0.0415961	0.0306956	0.0361144	0.0350026	0.0313903	0.0122281	0.0147216
w/o MS2:PE 35:0	0.142843	0.10672	0.102065	0.208939	0.172377	0.178609	0.178487	0.265135	0.233211	0.182632	0.149164	0.105461	0.192861	0.166554	0.148342	0.158595	0.183307	0.240594	0.39113	0.196606	0.145237	0.177576	0.224186	0.205858	0.241517	0.372632	0.243689	0.12216	0.264553	0.214516	0.147028	0.0904896	0.202894
w/o MS2:PE 36:2_44:12	0.0682124	0.0737598	0.0764492	0.0784488	0.0917139	0.0918441	0.110726	0.121869	0.104381	0.0679016	0.0597804	0.0581072	0.0776681	0.0764056	0.0540782	0.0629986	0.0735441	0.06149	0.0826049	0.0761222	0.0521343	0.0480547	0.0690521	0.0648649	0.0640255	0.068295	0.0660709	0.0616809	0.062862	0.072751	0.0619031	0.0504244	0.055614
w/o MS2:PE 38:1_44:12	0.0736236	0.100301	0.0884472	0.101602	0.106311	0.118253	0.11164	0.117413	0.12251	0.0708173	0.0764991	0.0699888	0.0856698	0.101489	0.0774094	0.0640448	0.0965979	0.0766088	0.0843489	0.0675983	0.0643285	0.0643606	0.0866804	0.0852922	0.0719861	0.0991838	0.0777114	0.0908779	0.0632804	0.0570851	0.0560122	0.0585703	0.0604517
w/o MS2:PE 39:1	0.0575859	0.0554449	0.0484623	0.0527429	0.0867417	0.0837844	0.0863786	0.0773345	0.0756709	0.0633055	0.0587248	0.0517885	0.0904168	0.0567563	0.0601162	0.0430154	0.0654288	0.0580023	0.087584	0.0624607	0.049241	0.0587241	0.079103	0.0657072	0.0554916	0.0632259	0.0914292	0.0497149	0.0796965	0.0776232	0.0658627	0.0355881	0.0477799
w/o MS2:PE 39:3	0.0296526	0.0266589	0.0276091	0.0312341	0.0353426	0.041647	0.0407636	0.0496552	0.0468011	0.0317034	0.0259462	0.0227199	0.041903	0.0334386	0.0278597	0.0281621	0.0312309	0.0283825	0.0372075	0.0308148	0.0275006	0.031395	0.0390907	0.0326454	0.0318882	0.0445994	0.0373353	0.0290299	0.0418154	0.0366798	0.0303156	0.0181216	0.0263998
w/o MS2:PE 42:1_44:12	0.100024	0.107064	0.0895333	0.0752324	0.175343	0.137714	0.140101	0.146563	0.158816	0.0769643	0.0766335	0.0719014	0.104897	0.0927254	0.0882435	0.101145	0.0873532	0.0882089	0.104835	0.0887583	0.0602902	0.0738942	0.0807331	0.0815132	0.103916	0.103815	0.10511	0.0985873	0.0751526	0.0724012	0.0557158	0.0647753	0.0822865
w/o MS2:PE 43:5	0.0169364	0.0183048	0.0111261	0.01921	0.0268109	0.0300806	0.0209714	0.0310967	0.032336	0.0181034	0.0151687	0.0166584	0.025064	0.0238807	0.0179823	0.0205229	0.0255422	0.0316419	0.0260695	0.024322	0.0225288	0.0221491	0.0200273	0.0243626	0.0215245	0.0339747	0.0224269	0.0292372	0.0191334	0.0204231	0.0204048	0.0170201	0.0151173
w/o MS2:PE 44:12	0.0171337	0.0162829	0.0211719	0.0197127	0.0231195	0.0219666	0.0242939	0.0303984	0.0350745	0.015298	0.0199985	0.0181499	0.019213	0.0165179	0.0173457	0.020312	0.0172996	0.0188894	0.0162019	0.014875	0.0152346	0.0173243	0.0209386	0.0257681	0.0223751	0.0314099	0.027419	0.0244593	0.0228591	0.030148	0.0121084	0.0112245	0.0233248
w/o MS2:PE 47:1	0.151403	0.146114	0.163179	0.156796	0.187506	0.174244	0.199393	0.176059	0.160136	0.138379	0.127166	0.130703	0.168581	0.165056	0.141821	0.13931	0.135051	0.127753	0.130913	0.15273	0.107217	0.115581	0.135614	0.128373	0.126082	0.143865	0.157573	0.195153	0.165063	0.178482	0.166678	0.145175	0.157029
w/o MS2:PE 8:0_12:0	0.0669016	0.0856277	0.0607958	0.0797941	0.123801	0.111625	0.107265	0.17824	0.184477	0.0960716	0.0504539	0.0578037	0.0983002	0.104889	0.0761999	0.0604403	0.089733	0.0935472	0.102507	0.123375	0.0626308	0.0750504	0.12716	0.10529	0.0751217	0.106279	0.125139	0.08864	0.0987687	0.109093	0.0623087	0.0432627	0.0500478
w/o MS2:PE 8:0_15:0	0.0478848	0.0519903	0.0432259	0.0401206	0.0502386	0.0521695	0.0572035	0.0641765	0.0681077	0.04796	0.0400861	0.0422093	0.0589502	0.045852	0.0429411	0.0428619	0.0490769	0.0453882	0.0452006	0.0528865	0.0408699	0.0407429	0.0560654	0.0472418	0.0454997	0.0609853	0.0629333	0.0432453	0.0449363	0.0513483	0.0385978	0.0322738	0.0410622
w/o MS2:PE 8:0_17:1	0.535284	0.610686	0.569254	0.500831	0.700472	0.678996	0.712802	0.751771	0.751664	0.525699	0.518809	0.523222	0.635148	0.565215	0.483577	0.589174	0.554315	0.564974	0.65972	0.564319	0.467934	0.489383	0.573643	0.530399	0.609183	0.669767	0.67853	0.582753	0.536361	0.55753	0.487168	0.433845	0.554383
w/o MS2:PE 8:0_19:0	0.0695459	0.0771548	0.0795034	0.064347	0.0749136	0.0924168	0.0885364	0.0987331	0.101821	0.0904855	0.0615928	0.0662064	0.0821044	0.0753489	0.0713881	0.0822223	0.0888254	0.0787938	0.0911276	0.0759561	0.0575364	0.0648298	0.0758997	0.066013	0.084291	0.0990708	0.102551	0.0759396	0.0718278	0.0832541	0.0585601	0.0534901	0.0754786
w/o MS2:PE 8:0_22:1	0.0517938	0.0607058	0.0425961	0.0674407	0.0755508	0.073343	0.0791021	0.0941933	0.0944827	0.0685383	0.0619094	0.0495914	0.0672253	0.0721214	0.0626448	0.0531212	0.0877045	0.0763145	0.088391	0.0663408	0.080822	0.0835801	0.0945798	0.0997159	0.087364	0.113618	0.0757137	0.0731216	0.0731794	0.0540671	0.0436104	0.045566	0.0523162
w/o MS2:PE 8:0_22:2	0.0876993	0.0808239	0.0784007	0.0877612	0.104852	0.123741	0.0994401	0.124166	0.134812	0.0980464	0.11967	0.0892664	0.0940278	0.138176	0.07473	0.0822801	0.106892	0.104154	0.123545	0.0878601	0.103832	0.112438	0.133742	0.113264	0.110447	0.156947	0.111865	0.109931	0.0901943	0.077201	0.0643912	0.0679116	0.0927993
w/o MS2:PE 8:0_22:4	0.0174174	0.0172352	0.0192919	0.0203418	0.0289338	0.0268171	0.0279994	0.0272745	0.0402103	0.0227229	0.015481	0.016177	0.0227856	0.0211507	0.0177203	0.0180074	0.0188846	0.0219281	0.0235816	0.0250273	0.020806	0.0182616	0.0248901	0.0229511	0.0249299	0.0280685	0.0288733	0.0212111	0.0194411	0.0230634	0.0163836	0.0139339	0.0181646
w/o MS2:PE 8:0_23:0	0.0831386	0.0857469	0.0514602	0.152999	0.462159	0.180418	0.258425	0.438649	0.310206	0.104317	0.0533887	0.0819964	0.30716	0.12011	0.100394	0.2183	0.0942805	0.0985826	0.157409	0.0831601	0.0377873	0.0472531	0.0579642	0.0382878	0.0642058	0.0852212	0.0670767	0.0292259	0.0475934	0.0459067	0.0557435	0.0476369	0.179552
w/o MS2:PE 8:0_24:0	0.0324488	0.0278397	0.0279913	0.0428957	0.0899894	0.0546432	0.0669873	0.0729879	0.0868692	0.0327702	0.0318846	0.0266192	0.0790754	0.0470652	0.0330102	0.0534003	0.0409684	0.0518625	0.0765045	0.0340036	0.0184507	0.0202866	0.0267374	0.0244496	0.0416027	0.0594795	0.052034	0.0454781	0.0373491	0.0400673	0.0285227	0.0210176	0.0571526
w/o MS2:PE 8:0_24:2	0.0603615	0.0600542	0.0594661	0.0510407	0.0765984	0.0720263	0.0838627	0.0837948	0.0929053	0.0556559	0.0552988	0.0554885	0.0585272	0.0610669	0.0641783	0.0775818	0.075641	0.0792265	0.0906391	0.0758464	0.0653305	0.0648302	0.0956586	0.0658847	0.0729637	0.103296	0.0848072	0.0963063	0.0728823	0.0527891	0.0491491	0.0411814	0.0685613
w/o MS2:PE 8:0_26:1	0.0360518	0.0319111	0.0340845	0.0415396	0.053692	0.05289	0.0393889	0.0711077	0.0810343	0.0452523	0.0399474	0.0339766	0.0524765	0.0570002	0.0389275	0.0439569	0.0425644	0.0574854	0.0661724	0.0469652	0.0351448	0.0454681	0.0458268	0.0535275	0.0523769	0.0758336	0.0666596	0.053408	0.0624522	0.0570368	0.0433695	0.0288148	0.0420853
w/o MS2:PE 8:0_26:2	0.0568892	0.0697583	0.0648568	0.101432	0.0547388	0.0506275	0.0467103	0.0590694	0.0673965	0.0700637	0.0702394	0.0724796	0.0516944	0.0756104	0.0716707	0.0475821	0.0868129	0.0737056	0.0935022	0.083231	0.0785673	0.0774519	0.0959561	0.0835889	0.0481545	0.0472776	0.0527595	0.0728608	0.100913	0.100416	0.0750421	0.0587119	0.0474652
w/o MS2:PE 8:0_28:2	0.0169009	0.0115212	0.0101208	0.0115914	0.0294613	0.0286376	0.0268151	0.037937	0.0526663	0.013203	0.0133886	0.0167519	0.0300309	0.0173052	0.0089021	0.0178188	0.022115	0.022175	0.0212095	0.0232628	0.0127635	0.0219451	0.0132874	0.0236004	0.0271604	0.0488218	0.0335947	0.0204567	0.0146641	0.0186595	0.0174641	0.0102582	0.0242921
w/o MS2:PE 8:0_30:0	0.147678	0.166692	0.143705	0.131381	0.199814	0.176896	0.176938	0.194165	0.174067	0.131325	0.141153	0.128574	0.154493	0.161157	0.163833	0.145558	0.174601	0.143288	0.183863	0.137608	0.138	0.133119	0.154643	0.147238	0.185561	0.154443	0.136152	0.13465	0.106968	0.10992	0.0901916	0.127791	0.134168
w/o MS2:PE 8:0_30:1	0.211904	0.206188	0.21872	0.16897	0.244525	0.25976	0.256938	0.254629	0.2462	0.187335	0.183188	0.183786	0.232428	0.189137	0.19046	0.228921	0.177904	0.196069	0.205489	0.185638	0.153266	0.163068	0.163013	0.161566	0.205225	0.23644	0.236643	0.204235	0.16764	0.200001	0.171424	0.182791	0.216756
w/o MS2:PE 8:0_30:2	0.0561197	0.0649444	0.0553085	0.0477011	0.0773597	0.083732	0.0827529	0.0878578	0.0829749	0.0572498	0.0444792	0.051063	0.0684037	0.0617775	0.0484935	0.0677329	0.0514346	0.0515284	0.0580155	0.0585083	0.0359911	0.0447039	0.0438474	0.0458418	0.0542026	0.0636823	0.0767408	0.0597238	0.0525763	0.0538396	0.0512347	0.0408609	0.062291
w/o MS2:PE 8:0_32:0	0.0896673	0.109285	0.120582	0.0923032	0.107697	0.106943	0.0912949	0.101189	0.109993	0.0928882	0.105404	0.102057	0.0921916	0.0975986	0.094759	0.103568	0.109615	0.0969303	0.114861	0.0870142	0.104869	0.0947611	0.0950753	0.0987668	0.0967853	0.0821418	0.0658454	0.0719415	0.0600919	0.0589712	0.060538	0.0910575	0.0758597
w/o MS2:PE 8:0_34:2	0.0125625	0.0253409	0.0215243	0.0256219	0.0387393	0.0219857	0.0421111	0.0457958	0.0364039	0.0150224	0.0252127	0.0178308	0.0274144	0.0229078	0.0196982	0.0214087	0.0365818	0.0394407	0.0240166	0.0378134	0.0166772	0.0306319	0.0289565	0.0417654	0.0345799	0.0318924	0.0269493	0.0228432	0.0368884	0.0369536	0.0178092	0.0174635	0.0228869
w/o MS2:PE 8:0_37:0	0.0227436	0.0262968	0.02755	0.0428415	0.0340332	0.0387441	0.0399533	0.0422534	0.0391633	0.04699	0.0386378	0.0458743	0.0504282	0.0502683	0.0485589	0.0506597	0.0591388	0.0519372	0.0636813	0.0584067	0.0518312	0.0573238	0.0590987	0.0648694	0.0512405	0.0621728	0.0589078	0.059912	0.0524912	0.0611605	0.0575029	0.0432274	0.0487519
w/o MS2:PE 8:0_9:0	0.0310251	0.0373083	0.0252735	0.0207494	0.0616307	0.0606224	0.0747472	0.132818	0.149221	0.0282749	0.0199292	0.0261475	0.0557368	0.0442797	0.0225591	0.030847	0.0443519	0.0411806	0.0421494	0.0321746	0.0226076	0.0239363	0.047727	0.0341257	0.0462646	0.0723316	0.0564595	0.041062	0.0265302	0.0269975	0.0126657	0.0116945	0.0231412
w/o MS2:PE 9:0_24:1	0.0388742	0.0411895	0.0378774	0.0783838	0.0988504	0.0634788	0.0724008	0.161487	0.139514	0.0536954	0.040813	0.0487727	0.0833563	0.0502741	0.0563921	0.101847	0.0370432	0.0543634	0.0648389	0.0487258	0.0328334	0.0410659	0.0367518	0.0362931	0.0403205	0.0540601	0.0333531	0.0316209	0.0355985	0.0348676	0.0407516	0.0363062	0.0899842
w/o MS2:PE 9:0_26:1	0.130735	0.120901	0.129561	0.135431	0.139878	0.114187	0.132166	0.145149	0.141229	0.124519	0.127666	0.119302	0.128921	0.118136	0.12518	0.14218	0.118564	0.110291	0.150239	0.122991	0.119685	0.11901	0.115511	0.118664	0.113547	0.130451	0.122683	0.123346	0.115267	0.112581	0.12416	0.132515	0.139582
w/o MS2:PE 9:0_26:3	0.0986497	0.0874665	0.0784703	0.125078	0.138627	0.164126	0.142894	0.241402	0.224606	0.111839	0.0936707	0.0853795	0.161201	0.10934	0.100769	0.14426	0.138329	0.143811	0.210687	0.107613	0.0748431	0.0883147	0.106485	0.0983473	0.155606	0.227069	0.154246	0.0832638	0.122036	0.106666	0.0841236	0.0576894	0.144403
w/o MS2:PE 9:0_28:1	0.0958768	0.0958005	0.0974828	0.0881233	0.100147	0.09229	0.0999272	0.107878	0.103507	0.0919367	0.0961612	0.0930725	0.101273	0.106863	0.105024	0.0978844	0.10954	0.0955351	0.121406	0.105738	0.100474	0.0979017	0.0942757	0.106373	0.102309	0.10179	0.10072	0.102177	0.0973228	0.106895	0.103167	0.103414	0.0923117
w/o MS2:PE 9:0_32:1	0.0167105	0.022614	0.0239823	0.0333538	0.0368412	0.0404618	0.0386243	0.0637456	0.0557547	0.0285819	0.0259046	0.0317953	0.0262406	0.0374333	0.0215714	0.0217357	0.0423434	0.0306591	0.0368862	0.0355412	0.0262453	0.0196469	0.049143	0.053084	0.0370847	0.0414177	0.0304383	0.0288564	0.0322692	0.0335406	0.0239537	0.0167116	0.0217679
w/o MS2:PE 9:0_34:6	0.0444017	0.0518287	0.042659	0.0380978	0.0454768	0.0392945	0.0518359	0.0364118	0.0359789	0.0404625	0.0402023	0.0436357	0.0355746	0.0448261	0.0409119	0.0436707	0.0391257	0.0420249	0.0449844	0.0450751	0.0375853	0.0449907	0.0440942	0.0443137	0.0434297	0.0377929	0.0320113	0.0379869	0.0343648	0.0332934	0.0356601	0.0394579	0.037818
w/o MS2:PE 9:0_34:9	0.0289681	0.0229998	0.0124545	0.0151145	0.0316525	0.0317407	0.02742	0.0332351	0.0371483	0.0174077	0.0278268	0.0178655	0.0362479	0.031707	0.0197966	0.0249326	0.0421003	0.022378	0.0403962	0.0303062	0.0244311	0.0303682	0.0377365	0.029094	0.0311933	0.0287619	0.0342044	0.0218858	0.0246264	0.0236051	0.0218539	0.0170719	0.0166746
w/o MS2:PE 9:0_38:1	0.363485	0.364966	0.384966	0.396074	0.419397	0.384443	0.403624	0.371812	0.388012	0.357087	0.41116	0.408448	0.338986	0.402291	0.369384	0.393592	0.338916	0.453749	0.389959	0.356277	0.387609	0.365168	0.381262	0.38362	0.435486	0.49945	0.431971	0.454371	0.370913	0.468167	0.424624	0.42972	0.403082
w/o MS2:PE 9:0_38:2	0.0411464	0.0435718	0.0502024	0.0619197	0.0572162	0.0519349	0.0542934	0.109393	0.112991	0.0601799	0.0563278	0.0572291	0.0639956	0.0917912	0.0490742	0.0416368	0.0857182	0.0605671	0.0838926	0.0683866	0.0538712	0.0499058	0.0757617	0.0744639	0.0480867	0.0588449	0.0563778	0.0716548	0.0877576	0.0935067	0.0603849	0.03414	0.0305317
w/o MS2:PE 9:0_44:2	0.0526867	0.058584	0.056474	0.0655156	0.0779572	0.0699918	0.0952333	0.096735	0.0795317	0.0604363	0.0436551	0.0485844	0.0754438	0.0613617	0.0520439	0.0514772	0.0648908	0.0671828	0.0647604	0.0606542	0.0401343	0.036352	0.0668998	0.0534568	0.0496728	0.0527176	0.0784679	0.0593929	0.0954847	0.0944933	0.0664774	0.0390516	0.0468612
w/o MS2:PI 14:0	0.013	0.013	0.009	0.013	0.022		0.024	0.07	0.061	0.015	0.017	0.009	0.026	0.029	0.009	0.017	0.024	0.025	0.031	0.018	0.018	0.006	0.036	0.014	0.033	0.029	0.036	0.021	0.02	0.012	0.009	0.006	0.017
w/o MS2:PI 18:0	0.055	0.052	0.044	0.045	0.056		0.056	0.105	0.103	0.056	0.052	0.052	0.068	0.069	0.051	0.039	0.074	0.071	0.061	0.073	0.076	0.058	0.094	0.091	0.091	0.114	0.096	0.055	0.051	0.062	0.032	0.033	0.051
w/o MS2:PI 18:1	0.012	0.018	0.012	0.017	0.024		0.026	0.048	0.049	0.014	0.006	0.018	0.031	0.024	0.015	0.014	0.022	0.025	0.021	0.022	0.014	0.01	0.026	0.021	0.021	0.053	0.029	0.023	0.017	0.013	0.011	0.008	0.014
w/o MS2:PI 18:2	0.02	0.026	0.04	0.026	0.037		0.047	0.059	0.063	0.023	0.035	0.032	0.051	0.025	0.021	0.032	0.051	0.04	0.052	0.035	0.024	0.047	0.08	0.066	0.037	0.083	0.063	0.043	0.035	0.031	0.012	0.031	0.031
w/o MS2:PI 18:2	0.04	0.051	0.047	0.04	0.081		0.077	0.105	0.109	0.049	0.058	0.032	0.068	0.07	0.058	0.037	0.06	0.082	0.069	0.058	0.06	0.072	0.083	0.086	0.074	0.114	0.088	0.063	0.067	0.063	0.034	0.039	0.059
w/o MS2:PI 18:3	0.035	0.051	0.048	0.039	0.075		0.058	0.091	0.083	0.045	0.046	0.04	0.052	0.067	0.048	0.057	0.068	0.068	0.077	0.046	0.063	0.053	0.09	0.068	0.074	0.103	0.069	0.061	0.059	0.044	0.025	0.029	0.041
w/o MS2:PI 20:0	0.027	0.035	0.021	0.025	0.045		0.034	0.045	0.053	0.019	0.028	0.033	0.04	0.036	0.027	0.031	0.047	0.052	0.037	0.034	0.051	0.049	0.052	0.051	0.035	0.066	0.054	0.029	0.048	0.034	0.019	0.017	0.028
w/o MS2:PI 20:1	0.035	0.023	0.02	0.031	0.055		0.05	0.067	0.074	0.043	0.038	0.028	0.052	0.047	0.029	0.033	0.044	0.036	0.032	0.037	0.047	0.042	0.055	0.053	0.041	0.032	0.053	0.039	0.039	0.048	0.036	0.016	0.04
w/o MS2:PI 20:1	0.049	0.043	0.045	0.035	0.075		0.061	0.083	0.088	0.048	0.06	0.042	0.059	0.069	0.059	0.053	0.079	0.074	0.075	0.056	0.067	0.064	0.095	0.076	0.086	0.104	0.061	0.056	0.053	0.055	0.019	0.04	0.056
w/o MS2:PI 20:2	0.07	0.069	0.066	0.055	0.083		0.084	0.098	0.106	0.051	0.055	0.049	0.077	0.075	0.06	0.063	0.075	0.068	0.113	0.086	0.09	0.081	0.111	0.106	0.093	0.145	0.091	0.074	0.081	0.081	0.047	0.066	0.061
w/o MS2:PI 20:3	0.028	0.035	0.028	0.026	0.034		0.05	0.076	0.08	0.041	0.03	0.027	0.045	0.037	0.041	0.042	0.035	0.035	0.05	0.046	0.031	0.048	0.062	0.057	0.021	0.057	0.036	0.052	0.051	0.045	0.036	0.037	0.033
w/o MS2:PI 21:4	0.023	0.038	0.025	0.022	0.027		0.034	0.038	0.05	0.024	0.032	0.031	0.035	0.031	0.029	0.019	0.032	0.041	0.035	0.025	0.04	0.029	0.042	0.047	0.041	0.043	0.031	0.031	0.03	0.029	0.014	0.019	0.022
w/o MS2:PI 22:0	0.009	0.013	0.012	0.009	0.022		0.017	0.03	0.028	0.014	0.016	0.017	0.013	0.016	0.015	0.006	0.014	0.013	0.02	0.019	0.021	0.012	0.026	0.022	0.007	0.018	0.025	0.02	0.019	0.027	0.019	0.022	0.003
w/o MS2:PI 22:1	0.073	0.087	0.085	0.068	0.095		0.087	0.11	0.128	0.062	0.081	0.075	0.039	0.109	0.085	0.066	0.096	0.088	0.094	0.077	0.071	0.094	0.085	0.088	0.076	0.086	0.113	0.096	0.096	0.118	0.035	0.044	0.038
w/o MS2:PI 22:1	0.038	0.025	0.026	0.037	0.047		0.049	0.069	0.078	0.029	0.019	0.025	0.036	0.06	0.023	0.029	0.04	0.047	0.04	0.034	0.041	0.047	0.042	0.053	0.057	0.058	0.036	0.029	0.027	0.03	0.008	0.028	0.014
w/o MS2:PI 22:2	0.024	0.031	0.02	0.03	0.034		0.035	0.044	0.045	0.041	0.03	0.025	0.036	0.044	0.042	0.024	0.033	0.033	0.03	0.029	0.033	0.039	0.046	0.041	0.021	0.039	0.044	0.047	0.048	0.032	0.038	0.029	0.026
w/o MS2:PI 22:2	0.032	0.043	0.029	0.036	0.051		0.043	0.071	0.074	0.042	0.038	0.036	0.045	0.056	0.03	0.028	0.061	0.053	0.066	0.051	0.046	0.036	0.053	0.048	0.04	0.058	0.072	0.063	0.072	0.061	0.057	0.027	0.026
w/o MS2:PI 22:4	0.039	0.046	0.026	0.037	0.037		0.038	0.064	0.05	0.045	0.038	0.03	0.043	0.061	0.047	0.031	0.047	0.044	0.039	0.052	0.027	0.04	0.049	0.037	0.037	0.053	0.067	0.06	0.044	0.052	0.028	0.029	0.035
w/o MS2:PI 23:0	0.372	0.426	0.339	0.347	0.438		0.484	0.599	0.614	0.394	0.299	0.364	0.482	0.495	0.351	0.342	0.441	0.415	0.486	0.446	0.323	0.345	0.477	0.379	0.318	0.386	0.532	0.373	0.438	0.497	0.323	0.26	0.278
w/o MS2:PI 23:1	0.118	0.138	0.112	0.121	0.174		0.179	0.233	0.268	0.126	0.07	0.079	0.172	0.146	0.112	0.106	0.148	0.134	0.173	0.141	0.099	0.098	0.164	0.144	0.093	0.132	0.204	0.135	0.126	0.145	0.084	0.065	0.092
w/o MS2:PI 24:2	0.021	0.017	0.016	0.023	0.025		0.046	0.032	0.043	0.038	0.015	0.021	0.025	0.025	0.018	0.018	0.02	0.029	0.033	0.026	0.031	0.019	0.047	0.024	0.031	0.03	0.04	0.032	0.032	0.032	0.022	0.01	0.019
w/o MS2:PI 24:3	0.031	0.028	0.03	0.026	0.042		0.046	0.06	0.063	0.035	0.019	0.021	0.049	0.043	0.058	0.03	0.043	0.044	0.055	0.038	0.038	0.033	0.035	0.023	0.029	0.035	0.044	0.035	0.038	0.045	0.026	0.023	0.023
w/o MS2:PI 24:4	0.068	0.042	0.055	0.056	0.053		0.061	0.064	0.055	0.035	0.064	0.045	0.076	0.062	0.049	0.066	0.076	0.074	0.06	0.056	0.057	0.05	0.062	0.041	0.05	0.063	0.075	0.072	0.067	0.068	0.043	0.052	0.052
w/o MS2:PI 24:5	0.045	0.034	0.037	0.039	0.046		0.061	0.066	0.063	0.042	0.033	0.037	0.045	0.065	0.047	0.038	0.038	0.046	0.061	0.046	0.037	0.041	0.066	0.033	0.039	0.041	0.055	0.039	0.056	0.068	0.045	0.024	0.025
w/o MS2:PI 26:2	0.009	0.02	0.014	0.01	0.03		0.035	0.059	0.043	0.021	0.016	0.019	0.038	0.027	0.019	0.024	0.024	0.029	0.021	0.024	0.024	0.021	0.02	0.035	0.057	0.05	0.022	0.022	0.026	0.013	0.011	0.012	0.027
w/o MS2:PI 26:3	0.015	0.017	0.02	0.012	0.022		0.032	0.041	0.042	0.012	0.008	0.005	0.035	0.016	0.021	0.023	0.023	0.025	0.013	0.026	0.007	0.009	0.014	0.021	0.024	0.037	0.033	0.015	0.009	0.018	0.019	0.008	0.009
w/o MS2:PI 26:4	0.021	0.028	0.033	0.031	0.046		0.062	0.077	0.09	0.026	0.026	0.035	0.054	0.056	0.024	0.044	0.029	0.052	0.054	0.034	0.032	0.024	0.059	0.039	0.037	0.064	0.068	0.049	0.04	0.052	0.027	0.024	0.03
w/o MS2:PI 26:6	0.312	0.333	0.332	0.329	0.532		0.596	0.694	0.757	0.346	0.335	0.312	0.528	0.385	0.314	0.403	0.412	0.412	0.489	0.424	0.321	0.311	0.434	0.381	0.421	0.546	0.531	0.38	0.363	0.422	0.242	0.199	0.324
w/o MS2:PI 27:6	0.013	0.016	0.019	0.019	0.025		0.031	0.056	0.062	0.014	0.014	0.012	0.034	0.03	0.017	0.033	0.019	0.033	0.02	0.014	0.023	0.022	0.035	0.026	0.032	0.04	0.03	0.014	0.023	0.019	0.012	0.012	0.026
w/o MS2:PI 28:2	0.018	0.018	0.017	0.013	0.026		0.031	0.04	0.034	0.019	0.018	0.027	0.028	0.021	0.026	0.009	0.021	0.025	0.019	0.024	0.023	0.014	0.028	0.031	0.022	0.027	0.023	0.02	0.01	0.017	0.014	0.012	0.023
w/o MS2:PI 28:3	0.011	0.008	0.008	0.011	0.03		0.028	0.048	0.048	0.019	0.013	0.016	0.033	0.022	0.015	0.015	0.02	0.016	0.027	0.026	0.012	0.018	0.018	0.029	0.009	0.019	0.031	0.016	0.021	0.023	0.021	0.009	0.016
w/o MS2:PI 29:1	0.045	0.044	0.054	0.052	0.055		0.06	0.043	0.035	0.066	0.08	0.047	0.031	0.053	0.066	0.054	0.049	0.055	0.071	0.058	0.056	0.047	0.063	0.063	0.044	0.072	0.06	0.062	0.054	0.063	0.053	0.05	0.043
w/o MS2:PI 30:4	0.014	0.005	0.012	0.011	0.033		0.02	0.033	0.023	0.016	0.016	0.018	0.013	0.012	0.014	0.01	0.021	0.016	0.022	0.021	0.016	0.018	0.019	0.022	0.024	0.031	0.018	0.018	0.014	0.022	0.008	0.014	0.012
w/o MS2:PI 32:3	0.025	0.019	0.024	0.02	0.019		0.034	0.039	0.036	0.021	0.024	0.026	0.017	0.029	0.026	0.016	0.034	0.023	0.036	0.022	0.025	0.025	0.02	0.022	0.035	0.035	0.032	0.03	0.029	0.033	0.018	0.018	0.025
w/o MS2:PI 34:4	0.022	0.022	0.021	0.011	0.034		0.032	0.03	0.042	0.026	0.03	0.034	0.037	0.022	0.035	0.024	0.027	0.034	0.038	0.028	0.028	0.026	0.026	0.04	0.029	0.031	0.03	0.033	0.03	0.043	0.015	0.021	0.028
w/o MS2:PI 35:7	0.022	0.025	0.013	0.023	0.028		0.026	0.037	0.038	0.024	0.022	0.017	0.019	0.027	0.025	0.034	0.016	0.017	0.038	0.036	0.027	0.026	0.035	0.022	0.025	0.036	0.032	0.023	0.033	0.033	0.017	0.023	0.023
w/o MS2:PI 36:4	0.03	0.024	0.025	0.022	0.041		0.047	0.052	0.05	0.021	0.025	0.03	0.034	0.045	0.03	0.026	0.041	0.037	0.041	0.027	0.022	0.026	0.027	0.036	0.036	0.035	0.039	0.026	0.024	0.027	0.017	0.027	0.029
w/o MS2:PI 40:3	0.024	0.038	0.041	0.035	0.044		0.044	0.037	0.033	0.045	0.046	0.025	0.032	0.046	0.065	0.037	0.048	0.047	0.057	0.056	0.047	0.064	0.057	0.061	0.033	0.062	0.078	0.055	0.043	0.055	0.047	0.038	0.06
w/o MS2:PI 50:4	0.041	0.054	0.041	0.041	0.073		0.064	0.093	0.087	0.043	0.035	0.036	0.059	0.044	0.032	0.044	0.047	0.054	0.057	0.055	0.036	0.034	0.053	0.049	0.045	0.057	0.056	0.043	0.044	0.044	0.031	0.019	0.03
w/o MS2:PI 7:0	0.019	0.01	0.01	0.004	0.017		0.018	0.016	0.015	0.038	0.006	0.003	0.013	0.011	0.015	0.01	0.005	0.002	0.014	0.015	0.013	0.02	0.012	0.011	0.029	0.015	0.028	0.014	0.013	0.019	0.023	0.021	0.013
w/o MS2:PS 11:0_18:5	0.02	0.023	0.025	0.018	0.028	0.028	0.033	0.043	0.039	0.024	0.022	0.026	0.025	0.026	0.031	0.025	0.035	0.028	0.016	0.039	0.031	0.034	0.036	0.041	0.03	0.031	0.037	0.031	0.026	0.037	0.021	0.025	0.023
w/o MS2:PS 11:0_27:0	0.044	0.045	0.046	0.046	0.046	0.046	0.045	0.046	0.048	0.046	0.046	0.044	0.045	0.045	0.045	0.044	0.045	0.042	0.05	0.045	0.047	0.046	0.042	0.045	0.047	0.048	0.049	0.047	0.045	0.046	0.046	0.05	0.047
w/o MS2:PS 12:0_27:0	0.046	0.041	0.041	0.042	0.058	0.045	0.041	0.042	0.041	0.039	0.045	0.042	0.045	0.046	0.04	0.037	0.041	0.038	0.054	0.039	0.042	0.041	0.04	0.042	0.044	0.045	0.045	0.051	0.041	0.041	0.041	0.046	0.041
w/o MS2:PS 18:5_20:5	0.026	0.018	0.015	0.016	0.02	0.019	0.027	0.036	0.042	0.019	0.013	0.024	0.029	0.024	0.024	0.017	0.022	0.02	0.029	0.026	0.015	0.013	0.016	0.029	0.04	0.03	0.02	0.027	0.015	0.033	0.014	0.01	0.023
w/o MS2:PS 18:5_22:5	0.019	0.026	0.016	0.013	0.034	0.03	0.034	0.047	0.048	0.032	0.013	0.022	0.025	0.037	0.028	0.012	0.035	0.021	0.035	0.024	0.021	0.028	0.017	0.033	0.034	0.041	0.038	0.034	0.031	0.032	0.014	0.021	0.027
w/o MS2:PS 2:0_13:1	0.0001	0.0004	0.0004	0.0002	0.0004	0.0003	0.0003	0.0003	0.0003	0.0002	0.0002	0.0002	0.0003	0.0003	0.0004	0.0002	0.0003	0.0003	0.0004	0.0004	0.0002	0.0001	0.0004	0.0002	0.0001	0.0003	0.0002	0.0004	0.0004	0.0003	0.0004	0.0003	0.0003
w/o MS2:PS 25:0	0.048	0.071	0.055	0.064	0.085	0.079	0.086	0.112	0.112	0.066	0.068	0.062	0.075	0.086	0.066	0.055	0.098	0.078	0.113	0.066	0.078	0.078	0.117	0.108	0.097	0.115	0.096	0.096	0.087	0.075	0.041	0.043	0.059
w/o MS2:PS 25:2	0.036	0.039	0.027	0.04	0.046	0.047	0.035	0.065	0.078	0.045	0.036	0.041	0.033	0.055	0.046	0.024	0.055	0.047	0.051	0.045	0.046	0.056	0.056	0.061	0.051	0.085	0.059	0.056	0.057	0.036	0.026	0.037	0.036
w/o MS2:PS 26:0_26:1	0.006	0.008	0.011	0.008	0.028	0.021	0.024	0.062	0.052	0.015	0.005	0.006	0.021	0.01	0.003	0.022	0.006	0.004	0.016	0.006	0.002	0.004	0.017	0.004	0.007	0.01	0.008	0.011	0.002	0.003	0.002	0.002	0.01
w/o MS2:PS 26:4	0.023	0.021	0.026	0.022	0.044	0.043	0.034	0.044	0.037	0.015	0.015	0.033	0.026	0.025	0.029	0.03	0.036	0.028	0.039	0.032	0.033	0.035	0.05	0.046	0.05	0.048	0.027	0.019	0.033	0.027	0.026	0.026	0.025
w/o MS2:PS 26:5	0.044	0.048	0.036	0.049	0.059	0.054	0.039	0.072	0.055	0.047	0.045	0.029	0.033	0.054	0.046	0.037	0.05	0.053	0.047	0.049	0.062	0.05	0.045	0.067	0.057	0.066	0.045	0.044	0.055	0.05	0.026	0.028	0.039
w/o MS2:PS 27:0_22:5	0.105	0.188	0.09	0.059	0.471	0.399	0.438	0.625	0.753	0.086	0.067	0.06	0.315	0.17	0.075	0.139	0.162	0.223	0.192	0.127	0.064	0.075	0.232	0.151	0.247	0.426	0.292	0.171	0.055	0.071	0.024	0.02	0.095
w/o MS2:PS 27:0_26:4	0.063	0.067	0.067	0.069	0.089	0.062	0.054	0.105	0.101	0.067	0.06	0.064	0.066	0.071	0.061	0.05	0.067	0.07	0.078	0.071	0.065	0.061	0.085	0.064	0.056	0.063	0.071	0.069	0.063	0.063	0.044	0.035	0.041
w/o MS2:PS 27:2	0.027	0.01	0.022	0.015	0.026	0.037	0.027	0.048	0.04	0.019	0.021	0.023	0.047	0.034	0.02	0.016	0.028	0.028	0.044	0.034	0.035	0.034	0.039	0.046	0.051	0.062	0.043	0.043	0.039	0.03	0.01	0.024	0.023
w/o MS2:PS 28:5	0.03	0.026	0.018	0.018	0.041	0.036	0.046	0.06	0.049	0.023	0.027	0.03	0.034	0.037	0.027	0.028	0.035	0.03	0.041	0.026	0.031	0.036	0.049	0.05	0.049	0.033	0.031	0.035	0.028	0.033	0.024	0.029	0.035
w/o MS2:PS 28:6	0.038	0.046	0.038	0.038	0.057	0.053	0.051	0.063	0.08	0.042	0.038	0.037	0.055	0.05	0.042	0.033	0.047	0.048	0.057	0.053	0.043	0.048	0.063	0.057	0.069	0.079	0.041	0.058	0.034	0.047	0.024	0.014	0.032
w/o MS2:PS 29:0	0.027	0.032	0.018	0.04	0.045	0.03	0.034	0.057	0.06	0.03	0.019	0.027	0.048	0.035	0.025	0.025	0.038	0.033	0.025	0.031	0.026	0.034	0.032	0.027	0.027	0.033	0.04	0.042	0.027	0.041	0.021	0.016	0.034
w/o MS2:PS 29:3	0.882	1.033	0.913	0.82	1.69	1.606	1.745	2.143	2.245	0.971	0.84	0.915	1.488	1.157	0.97	1.008	1.182	1.325	1.463	0.974	1.003	0.909	1.469	1.336	1.583	1.922	1.433	0.983	0.807	0.864	0.482	0.623	1.052
w/o MS2:PS 29:5	0.02	0.024	0.019	0.02	0.028	0.032	0.036	0.049	0.049	0.023	0.013	0.015	0.032	0.025	0.015	0.022	0.028	0.026	0.022	0.03	0.015	0.016	0.039	0.027	0.014	0.025	0.024	0.032	0.03	0.035	0.019	0.011	0.018
w/o MS2:PS 29:6	0.196	0.237	0.183	0.232	0.361	0.309	0.339	0.418	0.479	0.238	0.148	0.149	0.262	0.267	0.158	0.183	0.274	0.239	0.308	0.261	0.166	0.16	0.287	0.242	0.167	0.272	0.322	0.25	0.249	0.271	0.173	0.096	0.169
w/o MS2:PS 31:0	0.026	0.023	0.006	0.01	0.04	0.036	0.037	0.056	0.05	0.011	0.015	0.017	0.04	0.018	0.028	0.023	0.021	0.028	0.026	0.023	0.021	0.018	0.038	0.028	0.042	0.038	0.024	0.025	0.014	0.019	0.006	0.008	0.019
w/o MS2:PS 32:8	0.015	0.018	0.016	0.017	0.025	0.015	0.031	0.041	0.037	0.016	0.011	0.009	0.032	0.025	0.009	0.02	0.008	0.022	0.019	0.02	0.011	0.014	0.018	0.03	0.016	0.036	0.023	0.015	0.016	0.024	0.016	0.008	0.02
w/o MS2:PS 34:5	0.01	0.013	0.003	0.011	0.022	0.017	0.024	0.027	0.034	0.01	0.011	0.004	0.02	0.022	0.017	0.011	0.015	0.016	0.024	0.008	0.007	0.009	0.021	0.017	0.014	0.017	0.015	0.008	0.013	0.005	0.009	0.008	0.006
w/o MS2:PS 34:7	0.014	0.022	0.018	0.021	0.019	0.035	0.025	0.044	0.042	0.011	0.018	0.014	0.018	0.021	0.018	0.022	0.027	0.018	0.027	0.022	0.025	0.02	0.018	0.024	0.03	0.028	0.028	0.01	0.012	0.023	0.004	0.006	0.012
w/o MS2:PS 39:1	0.016	0.025	0.016	0.036	0.027	0.036	0.031	0.046	0.042	0.029	0.032	0.022	0.031	0.028	0.028	0.02	0.024	0.04	0.042	0.033	0.034	0.03	0.035	0.031	0.049	0.045	0.034	0.013	0.034	0.036	0.024	0.018	0.028
w/o MS2:PS 40:10	0.022	0.03	0.019	0.024	0.034	0.032	0.033	0.041	0.045	0.018	0.033	0.02	0.033	0.031	0.034	0.02	0.035	0.043	0.027	0.036	0.029	0.029	0.04	0.041	0.032	0.052	0.05	0.046	0.038	0.034	0.029	0.038	0.035
w/o MS2:PS 42:10	0.027	0.028	0.015	0.023	0.021	0.028	0.031	0.042	0.039	0.015	0.026	0.018	0.026	0.027	0.027	0.018	0.029	0.036	0.02	0.033	0.033	0.019	0.038	0.026	0.031	0.031	0.039	0.018	0.041	0.035	0.012	0.021	0.027
w/o MS2:PS 44:9	0.015	0.011	0.015	0.014	0.011	0.007	0.006	0.004	0.007	0.009	0.009	0.012	0.007	0.007	0.011	0.009	0.008	0.007	0.008	0.008	0.01	0.008	0.008	0.006	0.007	0.01	0.006	0.009	0.008	0.009	0.01	0.011	0.005
w/o MS2:PS 51:1	0.059	0.074	0.045	0.051	0.104	0.113	0.097	0.122	0.134	0.055	0.044	0.051	0.075	0.074	0.053	0.06	0.069	0.076	0.075	0.069	0.048	0.048	0.081	0.061	0.065	0.094	0.089	0.07	0.046	0.052	0.028	0.027	0.045
w/o MS2:PS 51:2	0.515	0.396	0.386	0.382	0.67	0.287	0.305	0.511	0.5	0.419	0.614	0.635	0.554	0.43	0.665	0.265	0.753	0.376	0.582	0.901	0.699	0.367	0.577	0.758	0.557	0.427	0.733	0.835	0.863	0.752	0.49	0.513	0.222
w/o MS2:SM 10:1;2O	0.057	0.056	0.054	0.053	0.049	0.047	0.048	0.036	0.033	0.051	0.055	0.05	0.049	0.048	0.054	0.052	0.051	0.047	0.054	0.047	0.05	0.047	0.044	0.051	0.053	0.045	0.047	0.048	0.049	0.047	0.05	0.055	0.048
w/o MS2:SM 10:1;2O/44:0	0.016	0.025	0.017	0.024	0.042	0.038	0.042	0.055	0.052	0.023	0.012	0.013	0.028	0.026	0.018	0.018	0.028	0.08	0.027	0.023	0.012	0.012	0.025	0.019	0.013	0.019	0.032	0.023	0.032	0.036	0.019	0.01	0.014
w/o MS2:SM 10:1;2O/44:3	0.054	0.056	0.042	0.061	0.083	0.075	0.096	0.102	0.12	0.064	0.04	0.055	0.095	0.064	0.06	0.048	0.073	0.111	0.058	0.077	0.031	0.033	0.067	0.053	0.043	0.052	0.092	0.063	0.122	0.134	0.08	0.038	0.047
w/o MS2:SM 11:0;2O	0.162	0.167	0.16	0.157	0.169	0.155	0.157	0.155	0.162	0.148	0.165	0.152	0.157	0.153	0.16	0.146	0.147	0.095	0.16	0.147	0.154	0.146	0.151	0.152	0.151	0.159	0.157	0.158	0.145	0.148	0.156	0.156	0.145
w/o MS2:SM 13:1;2O/2:0	0.001	0.001	0.001	0.001	0.002	0.001	0	0.003	0.002	0.001	0.003	0.001	0.003	0.001	0.001	0.001	0.001	0.072	0.008	0.001	0.001	0.001	0.002	0.001	0.002	0.001	0.002	0.003	0.002	0.002	0.002	0.001	0.001
w/o MS2:SM 14:0;2O	0.019	0.02	0.024	0.025	0.031	0.03	0.029	0.03	0.033	0.035	0.038	0.039	0.042	0.045	0.044	0.045	0.048	0.023	0.058	0.052	0.053	0.059	0.055	0.059	0.059	0.062	0.068	0.066	0.061	0.067	0.07	0.078	0.07
w/o MS2:SM 14:1;2O/2:0	0.008	0.008	0.007	0.009	0.04	0.016	0.01	0.024	0.026	0.01	0.007	0.007	0.011	0.013	0.008	0.006	0.008	0.028	0.011	0.011	0.009	0.009	0.017	0.013	0.012	0.017	0.016	0.022	0.014	0.015	0.008	0.006	0.006
w/o MS2:SM 14:3;2O/18:5	0.06	0.065	0.055	0.045	0.095	0.048	0.059	0.073	0.089	0.048	0.057	0.057	0.063	0.065	0.05	0.064	0.098	0.143	0.078	0.051	0.065	0.066	0.101	0.064	0.072	0.098	0.059	0.079	0.077	0.073	0.033	0.058	0.057
w/o MS2:SM 15:0;2O/2:0	0.035	0.045	0.033	0.026	0.061	0.069	0.073	0.12	0.134	0.033	0.027	0.032	0.056	0.049	0.03	0.035	0.047	0.22	0.046	0.04	0.029	0.03	0.055	0.041	0.05	0.073	0.055	0.04	0.033	0.035	0.019	0.016	0.023
w/o MS2:SM 15:1;2O/2:0	0.194	0.187	0.127	0.253	0.3	0.37	0.182	0.658	0.771	0.377	0.389	0.213	0.297	0.452	0.213	0.132	0.249	0.201	1.367	0.301	0.402	0.363	0.659	0.715	0.699	0.568	0.858	0.995	0.637	0.818	0.3	0.149	0.104
w/o MS2:SM 15:3;2O/42:8	0.013	0.02	0.015	0.017	0.057	0.036	0.078	0.06	0.032	0.014	0.01	0.022	0.043	0.01	0.014	0.038	0.029	0.016	0.016	0.013	0.012	0.01	0.029	0.013	0.023	0.022	0.017	0.005	0.003	0.006	0.004	0.008	0.018
w/o MS2:SM 16:3;2O/44:9	0.119	0.116	0.092	0.115	0.155	0.139	0.115	0.218	0.212	0.132	0.085	0.105	0.104	0.135	0.107	0.115	0.099	0.139	0.171	0.153	0.105	0.111	0.146	0.112	0.139	0.176	0.178	0.122	0.11	0.148	0.075	0.046	0.086
w/o MS2:SM 17:0;2O/2:0	0.091	0.118	0.082	0.071	0.197	0.187	0.206	0.278	0.276	0.091	0.081	0.074	0.151	0.124	0.083	0.113	0.127	0.201	0.132	0.107	0.079	0.084	0.139	0.112	0.144	0.21	0.182	0.109	0.073	0.089	0.047	0.042	0.095
w/o MS2:SM 17:2;2O/2:0	0.105	0.19	0.119	0.193	0.385	0.287	0.231	0.758	0.819	0.341	0.108	0.13	0.449	0.399	0.159	0.125	0.169	0.158	0.365	0.435	0.181	0.18	0.411	0.295	0.185	0.267	0.474	0.335	0.331	0.346	0.184	0.07	0.1
w/o MS2:SM 18:1;2O/18:5	0.082	0.065	0.078	0.054	0.066	0.064	0.054	0.071	0.078	0.063	0.067	0.067	0.061	0.078	0.068	0.05	0.068	0.052	0.071	0.059	0.053	0.057	0.068	0.062	0.052	0.056	0.054	0.067	0.06	0.06	0.052	0.045	0.043
w/o MS2:SM 19:0;2O/18:5	0.608	0.645	0.631	0.605	0.798	0.727	0.876	0.874	0.954	0.651	0.379	0.417	0.871	0.651	0.621	0.612	0.684	0.377	0.739	0.766	0.491	0.514	0.596	0.561	0.507	0.568	0.794	0.65	0.597	0.692	0.606	0.497	0.547
w/o MS2:SM 19:0;2O/2:0	0.317	0.382	0.295	0.278	0.456	0.451	0.46	0.554	0.593	0.341	0.288	0.289	0.403	0.385	0.315	0.341	0.364	0.532	0.48	0.364	0.322	0.312	0.414	0.349	0.393	0.496	0.424	0.396	0.303	0.322	0.224	0.216	0.32
w/o MS2:SM 19:1;2O	0.011	0.011	0.01	0.011	0.012	0.012	0.011	0.025	0.029	0.016	0.007	0.008	0.014	0.015	0.01	0.007	0.011	0.071	0.02	0.02	0.01	0.01	0.02	0.015	0.012	0.02	0.019	0.018	0.019	0.02	0.011	0.005	0.005
w/o MS2:SM 19:2;2O/2:0	0.605	0.748	0.562	0.678	0.883	0.747	0.696	1.331	1.396	0.941	0.334	0.493	0.872	0.928	0.568	0.379	0.554	0.348	0.725	1.28	0.501	0.534	1.088	0.766	0.439	0.614	1.011	0.801	0.901	0.967	0.524	0.254	0.311
w/o MS2:SM 19:3;2O/44:9	0.033	0.039	0.032	0.041	0.076	0.079	0.073	0.073	0.083	0.033	0.044	0.034	0.049	0.035	0.026	0.054	0.056	0.033	0.055	0.04	0.032	0.035	0.055	0.037	0.058	0.072	0.043	0.038	0.021	0.024	0.016	0.017	0.049
w/o MS2:SM 21:0;2O/2:0	0.451	0.542	0.487	0.468	0.65	0.574	0.582	0.607	0.708	0.509	0.492	0.492	0.544	0.557	0.486	0.537	0.576	0.301	0.637	0.517	0.493	0.52	0.602	0.567	0.537	0.593	0.604	0.573	0.454	0.475	0.411	0.402	0.446
w/o MS2:SM 21:2;2O/2:0	0.023	0.035	0.022	0.027	0.054	0.045	0.041	0.075	0.08	0.033	0.02	0.018	0.046	0.039	0.022	0.03	0.038	0.209	0.05	0.044	0.025	0.024	0.047	0.039	0.035	0.049	0.066	0.041	0.038	0.042	0.021	0.017	0.03
w/o MS2:SM 22:1;2O/18:5	0.049	0.045	0.042	0.038	0.065	0.059	0.061	0.092	0.087	0.041	0.043	0.046	0.054	0.055	0.044	0.046	0.062	0.051	0.061	0.044	0.048	0.05	0.059	0.055	0.064	0.078	0.063	0.051	0.04	0.046	0.036	0.036	0.046
w/o MS2:SM 23:1;2O/18:5	0.075	0.042	0.064	0.036	0.038	0.039	0.037	0.024	0.036	0.055	0.05	0.044	0.031	0.037	0.047	0.048	0.034	0.043	0.031	0.035	0.028	0.031	0.022	0.028	0.034	0.01	0.015	0.031	0.025	0.03	0.029	0.041	0.047
w/o MS2:SM 23:1;2O/2:0	0.377	0.415	0.39	0.344	0.45	0.503	0.537	0.585	0.604	0.403	0.367	0.37	0.467	0.446	0.346	0.434	0.419	0.248	0.445	0.419	0.371	0.358	0.435	0.376	0.434	0.498	0.509	0.426	0.39	0.437	0.327	0.295	0.399
w/o MS2:SM 23:2;2O/2:0	0.06	0.079	0.063	0.061	0.117	0.119	0.123	0.138	0.156	0.08	0.049	0.052	0.104	0.081	0.056	0.081	0.073	0.324	0.095	0.085	0.055	0.061	0.082	0.076	0.089	0.106	0.115	0.074	0.067	0.074	0.048	0.038	0.072
w/o MS2:SM 24:3;2O/2:0	0.028	0.026	0.022	0.024	0.054	0.046	0.04	0.051	0.049	0.025	0.011	0.014	0.03	0.029	0.018	0.026	0.016	0.021	0.022	0.025	0.017	0.016	0.022	0.02	0.024	0.026	0.03	0.025	0.019	0.019	0.014	0.01	0.021
w/o MS2:SM 24:4;2O	0.011	0.011	0.011	0.008	0.017	0.024	0.014	0.035	0.053	0.01	0.011	0.007	0.027	0.008	0.008	0.008	0.011	0.216	0.015	0.014	0.008	0.01	0.026	0.024	0.02	0.028	0.031	0.013	0.013	0.011	0.005	0.004	0.01
w/o MS2:SM 25:0;2O/2:0	0.715	0.739	0.761	0.688	0.976	0.895	0.82	0.976	1.039	0.737	0.69	0.703	0.861	0.846	0.741	0.825	0.832	0.672	0.99	0.743	0.734	0.784	0.915	0.811	0.924	1.02	0.891	0.904	0.693	0.718	0.595	0.711	0.794
w/o MS2:SM 25:1;2O/18:5	0.023	0.037	0.034	0.043	0.039	0.045	0.038	0.038	0.031	0.038	0.043	0.033	0.021	0.031	0.033	0.036	0.036	0.025	0.049	0.044	0.046	0.034	0.038	0.043	0.03	0.027	0.023	0.033	0.015	0.015	0.028	0.029	0.034
w/o MS2:SM 25:1;2O/2:0	0.499	0.506	0.478	0.466	0.672	0.644	0.647	0.72	0.701	0.494	0.452	0.484	0.612	0.56	0.529	0.614	0.521	0.298	0.585	0.569	0.448	0.518	0.582	0.513	0.595	0.674	0.718	0.559	0.444	0.53	0.433	0.415	0.538
w/o MS2:SM 25:2;2O/2:0	0.027	0.026	0.027	0.022	0.064	0.055	0.054	0.069	0.08	0.022	0.029	0.019	0.043	0.042	0.023	0.031	0.039	0.041	0.056	0.044	0.031	0.044	0.047	0.048	0.054	0.059	0.057	0.035	0.029	0.027	0.014	0.019	0.023
w/o MS2:SM 25:3;2O/44:10	0.053	0.055	0.049	0.069	0.104	0.072	0.1	0.09	0.106	0.054	0.05	0.059	0.078	0.051	0.048	0.069	0.066	0.119	0.084	0.064	0.057	0.063	0.072	0.075	0.062	0.088	0.065	0.05	0.045	0.053	0.038	0.033	0.051
w/o MS2:SM 25:3;2O/44:8	0.014	0.01	0.009	0.028	0.024	0.022	0.021	0.027	0.038	0.011	0.018	0.017	0.008	0.025	0.015	0.019	0.032	0.047	0.02	0.021	0.014	0.019	0.033	0.029	0.014	0.028	0.008	0.006	0.006	0.014	0.008	0.021	0.01
w/o MS2:SM 26:0;2O/2:0	0.073	0.092	0.075	0.09	0.189	0.209	0.211	0.318	0.306	0.123	0.077	0.081	0.192	0.148	0.098	0.098	0.108	0.461	0.132	0.122	0.102	0.105	0.165	0.132	0.184	0.326	0.186	0.101	0.093	0.09	0.058	0.044	0.083
w/o MS2:SM 26:1;2O/18:5	0.028	0.021	0.026	0.026	0.025	0.022	0.023	0.02	0.025	0.027	0.029	0.028	0.021	0.033	0.024	0.023	0.018	0.092	0.023	0.017	0.036	0.035	0.035	0.034	0.03	0.049	0.012	0.013	0.021	0.016	0.013	0.014	0.017
w/o MS2:SM 26:3;2O/44:10	0.251	0.236	0.204	0.163	0.314	0.233	0.298	0.313	0.335	0.259	0.166	0.167	0.318	0.185	0.17	0.21	0.171	0.094	0.235	0.171	0.17	0.174	0.198	0.129	0.195	0.258	0.283	0.208	0.179	0.196	0.137	0.15	0.221
w/o MS2:SM 26:6;2O	0.026	0.028	0.021	0.023	0.041	0.045	0.043	0.063	0.084	0.019	0.024	0.015	0.033	0.031	0.021	0.021	0.028	0.028	0.052	0.03	0.028	0.024	0.033	0.041	0.042	0.074	0.045	0.039	0.024	0.027	0.007	0.014	0.021
w/o MS2:SM 27:1;2O	0.033	0.035	0.025	0.025	0.027	0.026	0.022	0.018	0.017	0.018	0.017	0.017	0.016	0.019	0.017	0.015	0.015	0.07	0.017	0.017	0.014	0.015	0.014	0.014	0.015	0.015	0.017	0.021	0.013	0.014	0.014	0.016	0.014
w/o MS2:SM 27:1;2O/2:0	0.071	0.056	0.047	0.048	0.054	0.067	0.063	0.081	0.092	0.072	0.057	0.053	0.063	0.062	0.054	0.057	0.055	0.059	0.066	0.061	0.041	0.05	0.056	0.054	0.046	0.047	0.045	0.048	0.051	0.045	0.032	0.031	0.05
w/o MS2:SM 28:0;2O/2:0	0.038	0.046	0.033	0.047	0.102	0.072	0.083	0.12	0.136	0.069	0.038	0.037	0.085	0.08	0.065	0.043	0.082	0.08	0.084	0.083	0.048	0.052	0.102	0.073	0.057	0.106	0.089	0.066	0.065	0.077	0.032	0.03	0.035
w/o MS2:SM 28:0;2O/44:1	0.001	0.001	0.005	0.004	0.011	0.001	0.007	0.001	0.002	0.013	0.006	0.007	0.001	0.001	0.001	0.001	0.001	0.055	0.001	0.001	0.001	0.001	0.012	0.001	0.001	0.001	0.001	0.002	0.031	0.001	0.001	0.001	0.001
w/o MS2:SM 28:0;2O/44:12	0.065	0.083	0.061	0.085	0.091	0.083	0.085	0.075	0.105	0.063	0.068	0.068	0.058	0.073	0.068	0.059	0.096	0.191	0.095	0.064	0.064	0.06	0.076	0.075	0.051	0.052	0.065	0.072	0.049	0.064	0.05	0.054	0.053
w/o MS2:SM 28:0;2O/44:6	0.013	0.008	0.043	0.008	0.001	0.001	0.003	0.001	0.001	0.011	0.004	0.005	0.002	0.006	0.009	0.008	0.005	0.029	0.002	0.004	0.001	0.003	0.006	0.001	0.002	0.001	0.004	0.004	0.001	0.004	0.012	0.015	0.009
w/o MS2:SM 28:2;2O/2:0	0.113	0.111	0.113	0.107	0.122	0.111	0.117	0.114	0.109	0.112	0.115	0.109	0.118	0.115	0.112	0.107	0.114	0.087	0.12	0.115	0.099	0.101	0.115	0.108	0.104	0.115	0.116	0.114	0.11	0.118	0.107	0.107	0.115
w/o MS2:SM 28:5;2O	0.044	0.053	0.042	0.032	0.059	0.043	0.073	0.087	0.072	0.035	0.054	0.039	0.047	0.056	0.031	0.04	0.059	0.059	0.073	0.048	0.044	0.056	0.063	0.065	0.05	0.088	0.073	0.054	0.055	0.036	0.023	0.031	0.042
w/o MS2:SM 28:6;2O	0.051	0.048	0.035	0.048	0.08	0.063	0.067	0.079	0.079	0.039	0.047	0.043	0.041	0.065	0.047	0.051	0.062	0.035	0.044	0.051	0.043	0.052	0.06	0.072	0.05	0.08	0.069	0.042	0.06	0.056	0.047	0.035	0.044
w/o MS2:SM 29:0;2O/2:0	0.008	0.004	0.008	0.003	0.012	0.014	0.01	0.013	0.009	0.005	0.006	0.004	0.004	0.005	0.008	0.005	0.022	0.082	0.026	0.008	0.017	0.007	0.015	0.016	0.019	0.017	0.018	0.01	0.018	0.006	0.007	0.006	0.003
w/o MS2:SM 29:1;2O/44:12	0.053	0.071	0.047	0.072	0.07	0.072	0.062	0.085	0.083	0.046	0.056	0.051	0.035	0.05	0.052	0.048	0.062	0.071	0.047	0.066	0.048	0.053	0.062	0.064	0.043	0.069	0.057	0.041	0.031	0.064	0.044	0.043	0.033
w/o MS2:SM 29:2;2O/2:0	0.217	0.22	0.236	0.208	0.248	0.23	0.226	0.227	0.237	0.209	0.223	0.22	0.218	0.223	0.219	0.223	0.215	0.168	0.252	0.223	0.229	0.226	0.232	0.226	0.226	0.24	0.223	0.238	0.215	0.233	0.231	0.242	0.219
w/o MS2:SM 30:1;2O	0.136	0.168	0.148	0.145	0.244	0.216	0.21	0.31	0.307	0.15	0.136	0.123	0.19	0.216	0.162	0.126	0.229	0.106	0.192	0.165	0.157	0.172	0.235	0.216	0.178	0.239	0.205	0.177	0.175	0.155	0.09	0.12	0.125
w/o MS2:SM 30:1;2O/44:12	0.027	0.032	0.025	0.035	0.028	0.028	0.034	0.019	0.027	0.02	0.024	0.027	0.023	0.023	0.022	0.026	0.032	0.204	0.034	0.026	0.018	0.017	0.017	0.017	0.014	0.016	0.027	0.02	0.017	0.024	0.026	0.02	0.018
w/o MS2:SM 30:2;2O/2:0	0.064	0.066	0.056	0.058	0.054	0.063	0.056	0.052	0.059	0.066	0.062	0.055	0.046	0.053	0.049	0.054	0.064	0.055	0.061	0.057	0.055	0.055	0.033	0.052	0.056	0.056	0.049	0.059	0.051	0.058	0.055	0.064	0.06
w/o MS2:SM 30:3;3O	0.084	0.09	0.07	0.093	0.137	0.129	0.118	0.17	0.171	0.094	0.098	0.078	0.13	0.122	0.084	0.096	0.116	0.095	0.135	0.11	0.11	0.101	0.178	0.121	0.111	0.145	0.143	0.127	0.116	0.12	0.099	0.076	0.099
w/o MS2:SM 30:4;2O	0.334	0.326	0.384	0.371	0.397	0.34	0.367	0.299	0.277	0.342	0.363	0.335	0.32	0.363	0.364	0.389	0.388	0.196	0.397	0.333	0.35	0.371	0.333	0.338	0.349	0.345	0.389	0.41	0.343	0.364	0.346	0.355	0.377
w/o MS2:SM 31:0;2O/44:12	0.016	0.051	0.033	0.065	0.08	0.078	0.058	0.069	0.079	0.038	0.04	0.032	0.045	0.053	0.051	0.035	0.077	0.047	0.066	0.052	0.038	0.015	0.056	0.051	0.022	0.039	0.03	0.021	0.032	0.023	0.021	0.019	0.023
w/o MS2:SM 31:1;3O	0.166	0.197	0.151	0.219	0.231	0.231	0.187	0.329	0.387	0.214	0.221	0.214	0.222	0.318	0.195	0.182	0.266	0.209	0.316	0.224	0.402	0.378	0.415	0.424	0.286	0.513	0.217	0.243	0.235	0.191	0.148	0.137	0.168
w/o MS2:SM 31:2;2O	0.21	0.189	0.185	0.169	0.187	0.214	0.239	0.285	0.296	0.202	0.226	0.176	0.269	0.269	0.206	0.183	0.235	0.186	0.301	0.252	0.182	0.214	0.3	0.251	0.217	0.272	0.309	0.234	0.26	0.254	0.182	0.156	0.2
w/o MS2:SM 31:2;2O/2:0	0.691	0.74	0.723	0.863	1.083	0.901	0.894	1.078	1.219	0.874	0.673	0.696	0.894	0.88	0.681	0.812	0.816	0.484	0.977	0.867	0.821	0.786	0.918	0.937	0.712	0.845	0.961	0.777	0.845	0.841	0.694	0.638	0.698
w/o MS2:SM 31:2;2O/44:12	0.04	0.047	0.035	0.06	0.054	0.036	0.043	0.067	0.064	0.051	0.042	0.046	0.032	0.038	0.044	0.039	0.048	1.412	0.053	0.061	0.039	0.051	0.063	0.058	0.038	0.043	0.051	0.039	0.042	0.052	0.043	0.03	0.043
w/o MS2:SM 31:3;3O	0.04	0.047	0.041	0.082	0.033	0.028	0.037	0.061	0.062	0.055	0.046	0.049	0.04	0.061	0.04	0.031	0.054	0.129	0.055	0.065	0.047	0.047	0.073	0.061	0.023	0.029	0.028	0.046	0.07	0.065	0.048	0.024	0.021
w/o MS2:SM 32:0;2O/44:11	0.162	0.152	0.155	0.117	0.186	0.17	0.16	0.205	0.201	0.12	0.13	0.122	0.119	0.166	0.159	0.107	0.162	0.312	0.189	0.104	0.167	0.159	0.163	0.152	0.185	0.189	0.129	0.13	0.118	0.116	0.081	0.162	0.127
w/o MS2:SM 32:0;3O	0.03	0.022	0.021	0.021	0.033	0.032	0.026	0.054	0.058	0.033	0.024	0.02	0.027	0.03	0.024	0.024	0.023	0.028	0.027	0.032	0.018	0.019	0.028	0.023	0.022	0.024	0.027	0.02	0.029	0.027	0.017	0.01	0.02
w/o MS2:SM 32:2;2O/2:0	0.159	0.175	0.162	0.25	0.243	0.194	0.193	0.316	0.353	0.213	0.154	0.152	0.214	0.269	0.169	0.15	0.246	0.165	0.313	0.262	0.272	0.291	0.399	0.351	0.15	0.287	0.234	0.258	0.23	0.241	0.162	0.094	0.112
w/o MS2:SM 32:2;3O	0.076	0.077	0.079	0.081	0.083	0.079	0.078	0.081	0.084	0.081	0.073	0.075	0.071	0.075	0.071	0.071	0.075	0.071	0.081	0.075	0.079	0.077	0.075	0.072	0.078	0.081	0.076	0.079	0.077	0.078	0.078	0.079	0.078
w/o MS2:SM 32:3;2O	0.015	0.028	0.011	0.014	0.034	0.027	0.031	0.047	0.043	0.023	0.016	0.017	0.032	0.026	0.017	0.018	0.014	0.04	0.031	0.015	0.019	0.025	0.034	0.034	0.033	0.04	0.029	0.024	0.02	0.023	0.007	0.013	0.031
w/o MS2:SM 32:4;2O	0.022	0.043	0.028	0.035	0.041	0.044	0.042	0.056	0.058	0.034	0.026	0.024	0.035	0.045	0.045	0.039	0.042	0.109	0.047	0.034	0.04	0.033	0.056	0.048	0.049	0.078	0.045	0.027	0.03	0.037	0.011	0.011	0.021
w/o MS2:SM 32:6;2O	0.034	0.041	0.036	0.045	0.052	0.045	0.068	0.082	0.069	0.037	0.041	0.048	0.06	0.04	0.055	0.032	0.053	0.127	0.076	0.057	0.044	0.05	0.063	0.056	0.041	0.058	0.064	0.056	0.048	0.055	0.036	0.031	0.05
w/o MS2:SM 33:0;2O	0.358	0.44	0.382	0.442	0.529	0.536	0.535	0.556	0.625	0.401	0.331	0.342	0.459	0.4	0.372	0.399	0.437	0.23	0.479	0.444	0.36	0.333	0.473	0.438	0.339	0.412	0.526	0.46	0.444	0.427	0.398	0.287	0.382
w/o MS2:SM 33:0;2O/2:0	0.556	0.574	0.571	0.542	0.719	0.694	0.739	0.672	0.717	0.514	0.638	0.499	0.621	0.613	0.601	0.618	0.642	0.351	0.704	0.569	0.567	0.605	0.666	0.574	0.672	0.766	0.64	0.586	0.513	0.476	0.429	0.532	0.607
w/o MS2:SM 33:1;2O	0.018	0.017	0.018	0.015	0.008	0.008	0.006	0.002	0.001	0.01	0.011	0.011	0.006	0.011	0.009	0.009	0.008	0.092	0.009	0.008	0.011	0.008	0.008	0.008	0.01	0.006	0.007	0.01	0.007	0.009	0.012	0.012	0.01
w/o MS2:SM 33:2;2O	0.101	0.164	0.135	0.205	0.223	0.188	0.211	0.249	0.248	0.15	0.142	0.126	0.186	0.276	0.143	0.151	0.186	0.132	0.176	0.18	0.152	0.134	0.231	0.205	0.159	0.217	0.138	0.25	0.124	0.158	0.101	0.124	0.124
w/o MS2:SM 33:2;3O	0.125	0.132	0.128	0.133	0.117	0.127	0.128	0.13	0.134	0.125	0.134	0.129	0.118	0.117	0.111	0.125	0.137	0.171	0.135	0.117	0.126	0.133	0.125	0.124	0.128	0.137	0.131	0.132	0.123	0.129	0.125	0.13	0.137
w/o MS2:SM 33:8;2O	0.083	0.099	0.077	0.088	0.176	0.15	0.142	0.185	0.201	0.076	0.058	0.068	0.114	0.129	0.083	0.081	0.11	0.07	0.125	0.097	0.073	0.062	0.117	0.095	0.113	0.135	0.124	0.089	0.081	0.083	0.045	0.057	0.064
w/o MS2:SM 34:0;2O/2:0	0.304	0.388	0.278	0.331	0.56	0.47	0.576	0.552	0.529	0.353	0.265	0.285	0.367	0.543	0.421	0.338	0.388	0.19	0.399	0.34	0.29	0.305	0.418	0.352	0.276	0.434	0.435	0.465	0.319	0.358	0.256	0.285	0.269
w/o MS2:SM 34:0;2O/44:10	0.17	0.167	0.201	0.14	0.129	0.11	0.143	0.145	0.139	0.19	0.11	0.156	0.157	0.179	0.157	0.14	0.165	0.128	0.186	0.175	0.232	0.192	0.157	0.14	0.149	0.169	0.174	0.188	0.12	0.153	0.101	0.16	0.149
w/o MS2:SM 34:3;2O	0.085	0.062	0.074	0.047	0.051	0.058	0.051	0.052	0.059	0.065	0.064	0.06	0.049	0.066	0.062	0.05	0.055	0.327	0.056	0.052	0.041	0.046	0.047	0.047	0.046	0.045	0.039	0.047	0.051	0.046	0.042	0.039	0.045
w/o MS2:SM 34:3;3O	0.148	0.096	0.14	0.073	0.083	0.137	0.104	0.083	0.084	0.161	0.128	0.131	0.104	0.089	0.092	0.151	0.073	0.252	0.077	0.095	0.053	0.074	0.049	0.059	0.081	0.045	0.048	0.055	0.094	0.059	0.069	0.053	0.099
w/o MS2:SM 34:7;2O	0.018	0.03	0.017	0.024	0.046	0.03	0.03	0.042	0.048	0.029	0.022	0.022	0.02	0.026	0.029	0.026	0.032	0.021	0.025	0.031	0.027	0.022	0.034	0.029	0.024	0.026	0.044	0.043	0.034	0.032	0.017	0.013	0.026
w/o MS2:SM 35:0;2O/2:0	0.479	0.541	0.532	0.469	0.62	0.539	0.584	0.638	0.624	0.469	0.571	0.496	0.564	0.556	0.489	0.579	0.552	0.296	0.643	0.562	0.548	0.539	0.498	0.559	0.641	0.688	0.53	0.528	0.427	0.439	0.385	0.506	0.601
w/o MS2:SM 35:0;3O	0.035	0.046	0.054	0.057	0.076	0.066	0.072	0.092	0.097	0.082	0.063	0.065	0.083	0.091	0.087	0.084	0.108	0.216	0.112	0.099	0.106	0.101	0.111	0.103	0.086	0.111	0.101	0.098	0.096	0.101	0.083	0.072	0.084
w/o MS2:SM 35:2;3O	1.729	1.607	1.648	1.612	1.421	1.484	1.532	1.312	1.244	1.647	1.705	1.629	1.535	1.466	1.695	1.495	1.565	0.726	1.689	1.539	1.459	1.504	1.308	1.236	1.427	1.332	1.678	1.643	1.384	1.578	1.807	1.839	1.577
w/o MS2:SM 35:3;3O	0.212	0.257	0.217	0.31	0.345	0.283	0.294	0.473	0.454	0.271	0.302	0.277	0.318	0.402	0.24	0.218	0.297	0.197	0.44	0.299	0.359	0.331	0.554	0.449	0.237	0.346	0.304	0.342	0.372	0.348	0.246	0.164	0.169
w/o MS2:SM 35:4;3O	0.084	0.093	0.092	0.098	0.115	0.11	0.107	0.173	0.225	0.124	0.078	0.083	0.106	0.135	0.075	0.081	0.104	0.039	0.101	0.126	0.056	0.058	0.102	0.08	0.067	0.068	0.085	0.094	0.18	0.135	0.104	0.049	0.054
w/o MS2:SM 35:5;2O	0.092	0.086	0.1	0.084	0.075	0.086	0.073	0.057	0.057	0.092	0.104	0.076	0.073	0.083	0.108	0.097	0.093	0.204	0.099	0.098	0.086	0.095	0.073	0.08	0.073	0.08	0.095	0.082	0.082	0.088	0.083	0.071	0.086
w/o MS2:SM 36:0;3O	0.03	0.033	0.027	0.035	0.064	0.053	0.061	0.099	0.119	0.042	0.026	0.025	0.055	0.055	0.036	0.038	0.055	0.303	0.066	0.054	0.041	0.042	0.065	0.058	0.05	0.066	0.072	0.051	0.048	0.05	0.029	0.021	0.036
w/o MS2:SM 36:1;3O	0.042	0.04	0.04	0.03	0.058	0.056	0.062	0.074	0.092	0.04	0.033	0.032	0.052	0.045	0.039	0.041	0.048	0.089	0.05	0.035	0.033	0.034	0.04	0.04	0.041	0.047	0.042	0.033	0.04	0.037	0.027	0.025	0.031
w/o MS2:SM 36:2;2O/44:12	0.086	0.082	0.097	0.057	0.094	0.09	0.07	0.114	0.111	0.084	0.075	0.064	0.077	0.091	0.098	0.074	0.061	0.137	0.106	0.088	0.077	0.083	0.107	0.061	0.092	0.078	0.135	0.072	0.075	0.096	0.07	0.046	0.073
w/o MS2:SM 36:2;3O	0.053	0.038	0.05	0.028	0.049	0.056	0.054	0.055	0.064	0.054	0.053	0.048	0.051	0.046	0.042	0.048	0.041	0.032	0.04	0.039	0.025	0.033	0.033	0.03	0.036	0.02	0.022	0.03	0.038	0.033	0.032	0.027	0.034
w/o MS2:SM 36:3;3O	0.134	0.134	0.122	0.123	0.13	0.113	0.136	0.124	0.127	0.121	0.087	0.101	0.122	0.133	0.125	0.114	0.093	0.066	0.128	0.126	0.098	0.101	0.1	0.096	0.092	0.103	0.158	0.126	0.12	0.141	0.133	0.091	0.112
w/o MS2:SM 36:5;2O	0.043	0.026	0.034	0.027	0.026	0.017	0.018	0.006	0.008	0.037	0.035	0.04	0.023	0.031	0.028	0.041	0.031	0.068	0.025	0.033	0.024	0.03	0.012	0.018	0.034	0.021	0.023	0.043	0.029	0.024	0.036	0.035	0.028
w/o MS2:SM 36:6;2O	0.022	0.027	0.027	0.037	0.038	0.035	0.034	0.035	0.042	0.027	0.024	0.023	0.024	0.039	0.034	0.027	0.032	0.335	0.03	0.035	0.029	0.036	0.039	0.028	0.028	0.033	0.042	0.029	0.026	0.029	0.024	0.02	0.023
w/o MS2:SM 37:0;3O	0.027	0.029	0.025	0.026	0.056	0.047	0.051	0.079	0.079	0.029	0.029	0.029	0.037	0.043	0.027	0.036	0.045	0.079	0.047	0.034	0.038	0.036	0.054	0.04	0.042	0.076	0.047	0.044	0.03	0.033	0.021	0.02	0.026
w/o MS2:SM 37:1;3O	0.127	0.159	0.115	0.127	0.27	0.235	0.26	0.396	0.438	0.159	0.153	0.141	0.218	0.213	0.153	0.16	0.195	0.182	0.253	0.175	0.185	0.176	0.244	0.231	0.203	0.277	0.222	0.195	0.16	0.173	0.12	0.103	0.147
w/o MS2:SM 37:2;3O	0.089	0.105	0.093	0.119	0.162	0.16	0.145	0.253	0.268	0.126	0.128	0.115	0.109	0.148	0.102	0.109	0.157	0.396	0.193	0.152	0.132	0.13	0.18	0.191	0.102	0.146	0.132	0.131	0.12	0.113	0.105	0.075	0.084
w/o MS2:SM 37:3;3O	0.619	0.672	0.67	0.565	0.693	0.611	0.622	0.601	0.609	0.656	0.525	0.592	0.689	0.53	0.589	0.656	0.587	0.34	0.633	0.577	0.48	0.538	0.539	0.507	0.633	0.606	0.716	0.559	0.509	0.564	0.588	0.555	0.733
w/o MS2:SM 38:1;3O	0.263	0.29	0.261	0.194	0.28	0.31	0.231	0.276	0.264	0.228	0.246	0.218	0.222	0.24	0.281	0.239	0.266	0.356	0.26	0.218	0.252	0.265	0.244	0.228	0.311	0.268	0.233	0.227	0.163	0.17	0.155	0.253	0.269
w/o MS2:SM 38:2;3O	0.101	0.037	0.075	0.047	0.035	0.053	0.053	0.011	0.019	0.063	0.047	0.045	0.037	0.046	0.052	0.045	0.023	0.023	0.025	0.03	0.017	0.027	0.012	0.03	0.022	0.002	0.006	0.018	0.058	0.028	0.012	0.03	0.026
w/o MS2:SM 38:3;2O	0.037	0.041	0.044	0.039	0.045	0.04	0.042	0.046	0.052	0.043	0.045	0.033	0.041	0.041	0.044	0.039	0.04	0.202	0.042	0.036	0.038	0.039	0.037	0.041	0.036	0.046	0.043	0.042	0.032	0.031	0.033	0.04	0.038
w/o MS2:SM 38:5;2O	0.016	0.022	0.018	0.017	0.032	0.033	0.04	0.065	0.054	0.015	0.022	0.021	0.027	0.024	0.019	0.018	0.027	0.032	0.026	0.031	0.015	0.014	0.026	0.024	0.025	0.027	0.029	0.02	0.031	0.031	0.02	0.014	0.019
w/o MS2:SM 39:0;3O	0.074	0.056	0.073	0.036	0.066	0.087	0.075	0.061	0.06	0.088	0.056	0.057	0.071	0.057	0.06	0.069	0.049	0.04	0.04	0.045	0.027	0.037	0.031	0.033	0.049	0.03	0.036	0.032	0.065	0.042	0.039	0.021	0.039
w/o MS2:SM 39:2;3O	0.046	0.04	0.045	0.04	0.081	0.066	0.087	0.102	0.111	0.056	0.05	0.049	0.082	0.058	0.046	0.066	0.058	0.056	0.069	0.054	0.051	0.058	0.069	0.059	0.082	0.105	0.077	0.05	0.046	0.042	0.033	0.027	0.054
w/o MS2:SM 39:3;2O	0.054	0.052	0.053	0.05	0.056	0.052	0.048	0.059	0.058	0.054	0.05	0.049	0.054	0.051	0.053	0.051	0.051	0.14	0.061	0.052	0.044	0.045	0.048	0.049	0.05	0.052	0.054	0.054	0.054	0.055	0.048	0.054	0.05
w/o MS2:SM 39:3;3O	0.709	0.667	0.704	0.597	0.813	0.748	0.766	0.647	0.671	0.726	0.618	0.625	0.759	0.592	0.623	0.816	0.599	0.473	0.749	0.673	0.622	0.61	0.629	0.577	0.631	0.791	0.798	0.699	0.643	0.665	0.653	0.664	0.798
w/o MS2:SM 39:4;3O	0.253	0.265	0.27	0.236	0.339	0.318	0.349	0.341	0.344	0.281	0.191	0.192	0.356	0.245	0.212	0.343	0.245	0.156	0.312	0.274	0.209	0.196	0.221	0.195	0.294	0.327	0.35	0.245	0.2	0.246	0.213	0.209	0.354
w/o MS2:SM 40:0;3O	0.025	0.017	0.019	0.024	0.028	0.027	0.037	0.057	0.056	0.031	0.026	0.028	0.039	0.039	0.034	0.032	0.04	0.184	0.044	0.037	0.039	0.033	0.036	0.042	0.042	0.056	0.047	0.045	0.034	0.04	0.036	0.033	0.038
w/o MS2:SM 40:3;3O	0.063	0.085	0.091	0.134	0.18	0.152	0.168	0.195	0.177	0.114	0.1	0.115	0.141	0.122	0.102	0.156	0.112	0.059	0.136	0.127	0.099	0.09	0.157	0.127	0.128	0.144	0.142	0.135	0.128	0.139	0.11	0.08	0.121
w/o MS2:SM 40:4;3O	0.116	0.072	0.106	0.057	0.064	0.077	0.068	0.041	0.047	0.103	0.079	0.099	0.065	0.066	0.073	0.078	0.04	0.04	0.035	0.05	0.026	0.025	0.017	0.025	0.041	0.018	0.024	0.03	0.079	0.041	0.054	0.046	0.046
w/o MS2:SM 40:8;3O	0.04	0.03	0.027	0.03	0.037	0.032	0.043	0.053	0.063	0.042	0.032	0.027	0.036	0.036	0.034	0.031	0.026	1.167	0.03	0.036	0.019	0.023	0.029	0.024	0.024	0.037	0.026	0.021	0.037	0.026	0.015	0.011	0.02
w/o MS2:SM 41:0;3O	0.033	0.036	0.039	0.046	0.094	0.08	0.076	0.135	0.147	0.051	0.048	0.046	0.072	0.071	0.037	0.048	0.08	0.046	0.079	0.064	0.058	0.056	0.076	0.078	0.065	0.101	0.056	0.066	0.052	0.053	0.037	0.025	0.042
w/o MS2:SM 41:3;3O	0.11	0.094	0.091	0.092	0.212	0.201	0.181	0.323	0.331	0.134	0.118	0.105	0.149	0.124	0.072	0.133	0.127	0.077	0.158	0.122	0.087	0.092	0.15	0.121	0.154	0.174	0.171	0.119	0.144	0.107	0.066	0.049	0.101
w/o MS2:SM 42:1;2O	0.027	0.026	0.028	0.029	0.034	0.028	0.029	0.038	0.023	0.033	0.027	0.024	0.036	0.027	0.027	0.024	0.032	0.028	0.038	0.035	0.033	0.044	0.037	0.042	0.037	0.034	0.041	0.026	0.056	0.049	0.048	0.023	0.026
w/o MS2:SM 42:10;2O	0.01	0.008	0.011	0.007	0.002	0.002	0.001	0	0	0.005	0.008	0.005	0.001	0.003	0.007	0.004	0.003	0.041	0.002	0.003	0.004	0.005	0.001	0.002	0.003	0.01	0.001	0.003	0.003	0.004	0.009	0.012	0.006
w/o MS2:SM 42:3;3O	0.199	0.214	0.205	0.209	0.257	0.262	0.264	0.27	0.262	0.25	0.206	0.216	0.249	0.225	0.206	0.243	0.196	0.147	0.253	0.236	0.2	0.21	0.208	0.204	0.237	0.223	0.252	0.234	0.271	0.243	0.243	0.177	0.249
w/o MS2:SM 42:4;3O	0.035	0.054	0.072	0.068	0.067	0.073	0.102	0.11	0.095	0.053	0.062	0.07	0.058	0.062	0.049	0.051	0.056	0.114	0.07	0.066	0.058	0.053	0.091	0.089	0.073	0.086	0.059	0.072	0.097	0.082	0.057	0.041	0.071
w/o MS2:SM 42:5;3O	0.046	0.055	0.022	0.285	0.063	0.07	0.03	0.212	0.249	0.031	0.015	0.024	0.102	0.143	0.027	0.061	0.173	0.121	0.25	0.053	0.067	0.069	0.187	0.153	0.149	0.318	0.096	0.112	0.024	0.023	0.008	0.008	0.028
w/o MS2:SM 43:0;2O	0.002	0.005	0.006	0.01	0.021	0.015	0.019	0.046	0.041	0.011	0.012	0.01	0.039	0.026	0.002	0.01	0.021	0.028	0.014	0.007	0.01	0.016	0.017	0.02	0.026	0.054	0.032	0.018	0.013	0.009	0.01	0.011	0.01
w/o MS2:SM 43:0;3O	0.071	0.088	0.075	0.097	0.161	0.151	0.129	0.221	0.241	0.107	0.104	0.099	0.117	0.144	0.091	0.086	0.144	0.071	0.16	0.124	0.114	0.117	0.175	0.156	0.138	0.184	0.118	0.108	0.124	0.119	0.069	0.061	0.085
w/o MS2:SM 43:1;3O	0.482	0.546	0.534	0.41	0.431	0.449	0.363	0.356	0.321	0.652	0.506	0.45	0.389	0.407	0.56	0.372	0.5	0.212	0.642	0.456	0.608	0.613	0.564	0.51	0.411	0.331	0.321	0.304	0.202	0.206	0.29	0.49	0.395
w/o MS2:SM 44:0;3O	0.091	0.134	0.147	0.165	0.247	0.214	0.25	0.328	0.273	0.135	0.112	0.107	0.185	0.179	0.127	0.154	0.173	0.105	0.184	0.165	0.116	0.125	0.211	0.185	0.166	0.181	0.2	0.183	0.173	0.192	0.16	0.068	0.139
w/o MS2:SM 44:1;3O	0.099	0.107	0.129	0.089	0.104	0.091	0.063	0.077	0.064	0.128	0.097	0.085	0.078	0.093	0.101	0.089	0.113	0.049	0.147	0.082	0.125	0.143	0.111	0.115	0.079	0.048	0.043	0.038	0.035	0.034	0.044	0.086	0.057
w/o MS2:SM 44:2;3O	0.33	0.307	0.32	0.261	0.276	0.295	0.221	0.284	0.287	0.328	0.331	0.311	0.246	0.315	0.299	0.295	0.305	0.19	0.344	0.273	0.355	0.344	0.28	0.301	0.294	0.307	0.249	0.284	0.247	0.266	0.269	0.409	0.313
w/o MS2:SM 44:3;3O	0.047	0.052	0.057	0.061	0.081	0.078	0.076	0.125	0.135	0.077	0.056	0.058	0.063	0.084	0.06	0.053	0.074	0.042	0.068	0.082	0.051	0.05	0.08	0.066	0.063	0.063	0.058	0.061	0.095	0.091	0.059	0.032	0.054
w/o MS2:SM 44:4;3O	0.037	0.038	0.041	0.047	0.047	0.047	0.045	0.044	0.052	0.044	0.032	0.032	0.048	0.047	0.042	0.037	0.036	0.037	0.038	0.038	0.031	0.036	0.038	0.034	0.032	0.04	0.057	0.046	0.058	0.065	0.06	0.034	0.037
w/o MS2:SM 44:7;3O	0.02	0.012	0.014	0.007	0.005	0.006	0.006	0.005	0.003	0.009	0.014	0.014	0.007	0.005	0.011	0.007	0.006	0.015	0.005	0.005	0.005	0.004	0.004	0.005	0.006	0.004	0.003	0.002	0.008	0.004	0.008	0.011	0.012
w/o MS2:SM 45:0;3O	0.07	0.088	0.07	0.111	0.153	0.125	0.143	0.224	0.246	0.12	0.096	0.094	0.144	0.189	0.089	0.084	0.149	0.151	0.191	0.145	0.15	0.155	0.23	0.225	0.129	0.233	0.159	0.151	0.186	0.181	0.097	0.046	0.071
w/o MS2:SM 45:1;3O	0.092	0.096	0.087	0.114	0.155	0.119	0.125	0.197	0.213	0.136	0.12	0.115	0.136	0.177	0.118	0.102	0.165	0.11	0.168	0.138	0.17	0.174	0.195	0.188	0.121	0.191	0.138	0.128	0.182	0.18	0.124	0.08	0.085
w/o MS2:SM 45:2;3O	0.625	0.542	0.523	0.537	0.481	0.478	0.509	0.462	0.489	0.517	0.53	0.579	0.513	0.558	0.704	0.525	0.532	0.471	0.542	0.468	0.592	0.588	0.43	0.566	0.648	0.675	0.694	0.729	0.601	0.587	0.662	0.78	0.718
w/o MS2:SM 45:3;3O	0.247	0.248	0.237	0.264	0.293	0.312	0.277	0.477	0.49	0.35	0.302	0.338	0.27	0.364	0.235	0.257	0.349	0.179	0.342	0.325	0.247	0.301	0.335	0.371	0.293	0.301	0.257	0.301	0.42	0.411	0.243	0.151	0.178
w/o MS2:SM 46:0;3O	0.054	0.072	0.062	0.07	0.104	0.084	0.08	0.11	0.115	0.068	0.065	0.071	0.095	0.091	0.085	0.069	0.082	0.049	0.099	0.086	0.059	0.07	0.102	0.08	0.069	0.083	0.097	0.086	0.111	0.113	0.074	0.066	0.07
w/o MS2:SM 46:1;3O	0.019	0.01	0.01	0.022	0.024	0.011	0.027	0.043	0.055	0.035	0.009	0.016	0.027	0.026	0.02	0.016	0.032	0.08	0.034	0.041	0.02	0.019	0.027	0.021	0.015	0.022	0.035	0.016	0.035	0.037	0.015	0.009	0.008
w/o MS2:SM 46:2;3O	0.085	0.08	0.074	0.078	0.072	0.086	0.075	0.087	0.092	0.08	0.08	0.075	0.076	0.09	0.077	0.062	0.088	0.066	0.091	0.076	0.054	0.053	0.074	0.072	0.064	0.047	0.063	0.059	0.081	0.073	0.049	0.039	0.051
w/o MS2:SM 46:3;2O	0.034	0.022	0.032	0.018	0.014	0.015	0.011	0.011	0.01	0.029	0.03	0.026	0.015	0.021	0.025	0.017	0.008	0.188	0.014	0.017	0.017	0.024	0.013	0.019	0.012	0.003	0.01	0.012	0.014	0.006	0.016	0.019	0.017
w/o MS2:SM 46:3;3O	0.044	0.047	0.04	0.048	0.059	0.059	0.067	0.095	0.095	0.054	0.044	0.041	0.059	0.075	0.043	0.04	0.06	0.038	0.056	0.057	0.037	0.045	0.054	0.048	0.044	0.043	0.052	0.054	0.078	0.064	0.044	0.026	0.034
w/o MS2:SM 46:4;3O	0.035	0.015	0.026	0.011	0.018	0.029	0.013	0.02	0.02	0.023	0.02	0.024	0.019	0.012	0.017	0.03	0.011	0.157	0.009	0.017	0.007	0.009	0.012	0.01	0.014	0.011	0.013	0.012	0.018	0.016	0.014	0.004	0.008
w/o MS2:SM 46:5;2O	0.039	0.048	0.043	0.061	0.058	0.043	0.048	0.086	0.095	0.062	0.057	0.054	0.051	0.079	0.048	0.04	0.077	0.056	0.068	0.071	0.058	0.062	0.076	0.075	0.053	0.067	0.048	0.06	0.082	0.083	0.056	0.034	0.033
w/o MS2:SM 46:6;2O	0.014	0.016	0.015	0.016	0.028	0.028	0.018	0.029	0.025	0.022	0.02	0.02	0.027	0.021	0.022	0.021	0.032	0.014	0.035	0.023	0.012	0.009	0.011	0.018	0.022	0.021	0.028	0.025	0.017	0.026	0.016	0.02	0.016
w/o MS2:SM 46:6;3O	0.023	0.021	0.017	0.03	0.034	0.034	0.021	0.046	0.032	0.026	0.023	0.023	0.036	0.028	0.032	0.012	0.037	0.087	0.038	0.036	0.026	0.016	0.029	0.031	0.024	0.026	0.015	0.026	0.022	0.023	0.016	0.018	0.017
w/o MS2:SM 47:0;2O	0.313	0.317	0.296	0.323	0.405	0.361	0.394	0.36	0.359	0.349	0.269	0.289	0.344	0.33	0.314	0.29	0.292	0.17	0.327	0.331	0.264	0.231	0.258	0.285	0.319	0.314	0.434	0.356	0.382	0.47	0.396	0.319	0.3
w/o MS2:SM 47:1;3O	0.415	0.469	0.593	0.354	0.332	0.317	0.232	0.206	0.191	0.54	0.367	0.344	0.216	0.332	0.394	0.347	0.49	0.077	0.536	0.406	0.539	0.587	0.429	0.478	0.216	0.16	0.151	0.185	0.15	0.12	0.257	0.324	0.304
w/o MS2:SM 47:4;2O	0.069	0.076	0.077	0.115	0.149	0.118	0.13	0.136	0.134	0.085	0.08	0.082	0.155	0.147	0.094	0.085	0.096	0.055	0.102	0.082	0.109	0.103	0.127	0.134	0.094	0.129	0.133	0.118	0.1	0.125	0.078	0.085	0.075
w/o MS2:SM 48:0;3O	0.042	0.077	0.059	0.078	0.074	0.045	0.056	0.13	0.15	0.114	0.085	0.067	0.13	0.163	0.084	0.019	0.135	0.098	0.1	0.125	0.073	0.083	0.122	0.063	0.056	0.097	0.119	0.151	0.217	0.217	0.136	0.045	0.018
w/o MS2:SM 48:1;3O	0.135	0.161	0.176	0.12	0.14	0.119	0.089	0.077	0.086	0.17	0.109	0.112	0.101	0.121	0.133	0.137	0.182	0.318	0.224	0.134	0.138	0.166	0.157	0.135	0.074	0.053	0.065	0.054	0.05	0.051	0.066	0.094	0.093
w/o MS2:SM 48:2;3O	0.087	0.049	0.078	0.026	0.025	0.037	0.035	0.014	0.017	0.061	0.031	0.058	0.022	0.035	0.036	0.031	0.046	0.03	0.019	0.02	0.014	0.017	0.024	0.005	0.009	0.002	0.011	0.016	0.018	0.018	0.031	0.035	0.028
w/o MS2:SM 48:4;3O	0.048	0.023	0.046	0.025	0.026	0.043	0.024	0.021	0.026	0.039	0.03	0.04	0.021	0.033	0.023	0.044	0.025	0.032	0.019	0.019	0.017	0.026	0.013	0.015	0.025	0.017	0.011	0.016	0.036	0.029	0.019	0.01	0.019
w/o MS2:SM 48:5;3O	0.027	0.034	0.04	0.043	0.069	0.047	0.073	0.075	0.066	0.043	0.032	0.046	0.036	0.055	0.038	0.038	0.047	0.092	0.036	0.058	0.032	0.021	0.045	0.048	0.051	0.048	0.066	0.065	0.06	0.078	0.068	0.036	0.035
w/o MS2:SM 49:0;3O	0.267	0.229	0.239	0.3	0.428	0.39	0.421	0.602	0.536	0.241	0.257	0.253	0.51	0.286	0.201	0.178	0.404	0.162	0.319	0.333	0.178	0.152	0.349	0.258	0.285	0.265	0.366	0.268	0.381	0.489	0.285	0.137	0.172
w/o MS2:SM 49:1;3O	0.059	0.062	0.048	0.069	0.093	0.075	0.098	0.12	0.13	0.045	0.038	0.041	0.09	0.068	0.056	0.047	0.069	0.121	0.059	0.069	0.032	0.034	0.062	0.048	0.05	0.061	0.088	0.08	0.075	0.092	0.054	0.031	0.036
w/o MS2:SM 49:2;3O	0.16	0.167	0.147	0.173	0.216	0.184	0.233	0.266	0.282	0.176	0.164	0.194	0.234	0.301	0.194	0.124	0.243	0.107	0.217	0.174	0.139	0.132	0.195	0.182	0.138	0.131	0.208	0.244	0.277	0.272	0.192	0.139	0.097
w/o MS2:SM 50:9;2O	0.011	0.015	0.01	0.014	0.02	0.029	0.024	0.066	0.063	0.021	0.01	0.009	0.029	0.022	0.008	0.013	0.018	0.153	0.03	0.025	0.014	0.018	0.033	0.025	0.024	0.048	0.036	0.019	0.019	0.02	0.008	0.003	0.008
w/o MS2:SM 51:0;3O	0.028	0.04	0.032	0.028	0.048	0.04	0.041	0.059	0.06	0.044	0.024	0.023	0.045	0.037	0.033	0.029	0.055	0.025	0.057	0.042	0.028	0.031	0.05	0.036	0.021	0.02	0.029	0.02	0.03	0.031	0.017	0.017	0.02
w/o MS2:SM 51:1;2O	0.03	0.043	0.042	0.043	0.064	0.056	0.072	0.071	0.072	0.043	0.034	0.032	0.053	0.042	0.031	0.036	0.057	0.039	0.043	0.048	0.027	0.026	0.042	0.04	0.038	0.033	0.058	0.048	0.065	0.085	0.056	0.027	0.033
w/o MS2:SM 51:2;3O	0.09	0.067	0.08	0.037	0.038	0.054	0.033	0.02	0.018	0.054	0.049	0.06	0.033	0.045	0.054	0.032	0.036	0.019	0.026	0.036	0.016	0.021	0.01	0.024	0.027	0.007	0.014	0.018	0.025	0.019	0.027	0.035	0.031
w/o MS2:SM 51:3;3O	0.102	0.042	0.11	0.022	0.023	0.042	0.038	0.015	0.017	0.029	0.056	0.053	0.055	0.061	0.058	0.041	0.01	0.026	0.024	0.01	0.018	0.014	0.003	0.009	0.016	0.005	0.016	0.037	0.043	0.016	0.044	0.039	0.027
w/o MS2:SM 51:5;2O	0.033	0.008	0.024	0.007	0.002	0.012	0.008	0.01	0.001	0.022	0.016	0.026	0.009	0.01	0.02	0.018	0.004	0.055	0.003	0.001	0.01	0.002	0.01	0.005	0.009	0.01	0.003	0.015	0.018	0.014	0.016	0.003	0.001
w/o MS2:SM 52:3;3O	0.109	0.105	0.086	0.111	0.134	0.133	0.14	0.143	0.164	0.121	0.099	0.111	0.144	0.111	0.125	0.093	0.118	0.098	0.127	0.137	0.083	0.085	0.12	0.111	0.101	0.105	0.163	0.118	0.182	0.177	0.134	0.088	0.105
w/o MS2:SM 53:3;3O	0.093	0.099	0.078	0.102	0.139	0.129	0.149	0.153	0.151	0.109	0.085	0.097	0.125	0.108	0.098	0.097	0.12	0.106	0.107	0.131	0.079	0.07	0.108	0.098	0.097	0.109	0.181	0.128	0.19	0.207	0.126	0.069	0.113
w/o MS2:SM 54:2;3O	0.075	0.099	0.069	0.092	0.13	0.122	0.131	0.175	0.175	0.109	0.063	0.079	0.122	0.127	0.109	0.066	0.149	0.095	0.141	0.13	0.06	0.064	0.136	0.095	0.065	0.056	0.125	0.07	0.127	0.139	0.065	0.064	0.062
w/o MS2:SM 54:3;3O	0.059	0.067	0.057	0.063	0.088	0.085	0.096	0.105	0.115	0.07	0.05	0.062	0.093	0.078	0.071	0.051	0.079	0.057	0.073	0.088	0.037	0.041	0.07	0.06	0.053	0.049	0.101	0.069	0.111	0.131	0.071	0.044	0.05
w/o MS2:SM 54:8;2O	0.023	0.033	0.016	0.028	0.069	0.039	0.029	0.117	0.133	0.032	0.011	0.013	0.047	0.048	0.021	0.014	0.029	0.031	0.044	0.047	0.019	0.019	0.064	0.037	0.027	0.039	0.048	0.039	0.034	0.035	0.015	0.006	0.008
w/o MS2:SM 56:10;2O	0.135	0.148	0.1	0.126	0.176	0.143	0.115	0.232	0.277	0.172	0.081	0.094	0.177	0.179	0.095	0.053	0.1	0.071	0.153	0.193	0.09	0.087	0.185	0.144	0.074	0.137	0.189	0.145	0.201	0.185	0.1	0.033	0.038
w/o MS2:SM 56:13;3O	0.015	0.017	0.011	0.012	0.035	0.032	0.036	0.068	0.076	0.016	0.006	0.007	0.025	0.024	0.011	0.01	0.014	0.064	0.022	0.02	0.008	0.009	0.026	0.019	0.017	0.026	0.031	0.02	0.013	0.017	0.006	0.003	0.007
w/o MS2:SM 56:7;2O	0.128	0.15	0.12	0.105	0.168	0.158	0.2	0.244	0.23	0.127	0.12	0.109	0.196	0.177	0.132	0.128	0.169	0.094	0.151	0.146	0.121	0.107	0.166	0.148	0.137	0.239	0.168	0.153	0.106	0.133	0.063	0.066	0.112
w/o MS2:SM 56:8;2O	0.018	0.007	0.025	0.023	0.005	0.005	0.005	0.011	0.016	0.02	0.012	0.025	0.005	0.011	0.006	0.008	0.005	0.082	0.03	0.004	0.007	0.005	0.041	0.003	0.066	0.011	0.005	0.008	0.062	0.007	0.008	0.004	0.005
w/o MS2:SM 59:9;2O	0.051	0.071	0.046	0.045	0.13	0.115	0.11	0.157	0.144	0.051	0.027	0.027	0.089	0.079	0.041	0.044	0.055	0.094	0.068	0.063	0.035	0.032	0.079	0.046	0.054	0.075	0.098	0.072	0.042	0.055	0.022	0.013	0.032
w/o MS2:SM 60:7;3O	0.046	0.033	0.019	0.032	0.098	0.037	0.036	0.135	0.112	0.027	0.019	0.033	0.073	0.034	0.013	0.033	0.014	0.043	0.045	0.037	0.011	0.027	0.043	0.021	0.055	0.058	0.048	0.007	0.008	0.02	0.012	0.013	0.017
w/o MS2:SM 60:8;2O	1.314	2.569	1.436	1.721	2.936	2.578	2.788	2.515	2.95	1.857	0.78	1.555	2.752	1.955	1.316	2.14	2.146	0.8	1.54	1.521	0.957	0.97	1.396	1.09	1.447	2.235	2.176	1.213	0.782	1.359	0.564	0.768	1.722
w/o MS2:SM 61:10;2O	0.029	0.036	0.024	0.028	0.073	0.064	0.064	0.098	0.081	0.029	0.017	0.018	0.063	0.043	0.019	0.034	0.029	0.041	0.042	0.039	0.022	0.024	0.044	0.028	0.031	0.07	0.069	0.031	0.026	0.032	0.012	0.006	0.02
w/o MS2:SM 62:13;3O	0.014	0.021	0.012	0.011	0.044	0.036	0.035	0.06	0.059	0.014	0.008	0.009	0.028	0.02	0.011	0.016	0.015	0.029	0.025	0.017	0.01	0.01	0.021	0.013	0.015	0.03	0.03	0.018	0.011	0.012	0.006	0.005	0.013
w/o MS2:SM 62:14;3O	0.029	0.038	0.023	0.027	0.076	0.061	0.065	0.091	0.091	0.028	0.018	0.018	0.061	0.046	0.022	0.031	0.03	0.807	0.047	0.043	0.025	0.024	0.042	0.031	0.037	0.081	0.071	0.033	0.026	0.03	0.014	0.007	0.022
w/o MS2:SM 62:5;3O	0.024	0.023	0.016	0.045	0.064	0.041	0.035	0.033	0.044	0.025	0.045	0.037	0.025	0.023	0.028	0.039	0.064	0.099	0.057	0.031	0.051	0.046	0.064	0.044	0.046	0.074	0.016	0.017	0.013	0.016	0.012	0.028	0.036
w/o MS2:SM 62:8;2O	0.127	0.187	0.121	0.098	0.338	0.259	0.284	0.355	0.317	0.118	0.07	0.07	0.189	0.187	0.102	0.13	0.131	0.239	0.154	0.114	0.075	0.085	0.144	0.102	0.142	0.187	0.186	0.166	0.075	0.088	0.045	0.051	0.111
w/o MS2:SM 62:8;3O	0.005	0.003	0.004	0.003	0.007	0.004	0.006	0.017	0.016	0.002	0.002	0.002	0.009	0.004	0.001	0.001	0.002	0.026	0.004	0.004	0.002	0.002	0.008	0.004	0.008	0.002	0.007	0.003	0.003	0.002	0.001	0.001	0.002
w/o MS2:SM 62:9;2O	0.408	0.402	0.37	0.362	0.508	0.392	0.355	0.461	0.387	0.347	0.313	0.297	0.469	0.372	0.374	0.288	0.315	0.165	0.338	0.434	0.267	0.283	0.381	0.305	0.321	0.329	0.474	0.369	0.285	0.363	0.271	0.208	0.259
w/o MS2:SM 63:3;2O	0.011	0.027	0.014	0.011	0.06	0.037	0.055	0.04	0.052	0.006	0.014	0.032	0.019	0.007	0.023	0.014	0.031	0.043	0.033	0.02	0.005	0.029	0.03	0.034	0.02	0.067	0.044	0.008	0.006	0.027	0.004	0.008	0.012
w/o MS2:SM 64:8;2O	2.531	2.575	2.373	1.998	3.111	2.792	2.805	3.302	3.496	2.119	2.03	2.297	2.639	2.477	2.316	2.188	2.456	1.528	2.764	2.104	2.037	2.184	2.629	2.324	2.362	2.909	2.998	2.359	1.656	1.979	1.678	1.761	2.387
w/o MS2:SM 65:10;2O	0.08	0.105	0.072	0.069	0.177	0.128	0.148	0.161	0.149	0.087	0.043	0.056	0.14	0.092	0.055	0.097	0.065	1.369	0.103	0.085	0.052	0.059	0.083	0.066	0.094	0.107	0.12	0.087	0.073	0.074	0.034	0.03	0.083
w/o MS2:SM 65:9;2O	0.017	0.021	0.015	0.015	0.059	0.048	0.058	0.069	0.058	0.017	0.014	0.012	0.036	0.025	0.014	0.022	0.021	0.059	0.028	0.02	0.013	0.013	0.023	0.019	0.029	0.034	0.033	0.022	0.016	0.016	0.007	0.007	0.018
w/o MS2:SM 66:11;2O	0.024	0.039	0.023	0.021	0.052	0.047	0.047	0.065	0.051	0.029	0.015	0.018	0.04	0.03	0.022	0.026	0.028	0.028	0.04	0.034	0.024	0.026	0.035	0.029	0.035	0.043	0.054	0.026	0.024	0.027	0.011	0.01	0.028
w/o MS2:SM 66:8;2O	0.159	0.188	0.135	0.116	0.388	0.289	0.306	0.352	0.334	0.102	0.1	0.102	0.214	0.193	0.149	0.136	0.15	0.098	0.183	0.107	0.116	0.091	0.142	0.118	0.201	0.233	0.218	0.2	0.095	0.1	0.057	0.07	0.124
w/o MS2:SM 67:9;2O	0.07	0.081	0.06	0.057	0.133	0.114	0.139	0.15	0.153	0.058	0.046	0.049	0.098	0.076	0.064	0.078	0.077	0.078	0.084	0.064	0.047	0.053	0.069	0.071	0.085	0.101	0.094	0.085	0.051	0.061	0.04	0.036	0.051
w/o MS2:SM 68:8;2O	2.543	2.646	2.421	2.082	3.035	2.543	2.847	3.082	3.132	2.098	2.2	2.123	2.379	2.423	2.366	2.129	2.443	1.181	2.501	2.318	2.106	2.001	2.447	2.096	2.336	2.842	2.905	2.152	1.95	1.994	1.695	1.757	2.108
w/o MS2:SM 68:9;2O	0.023	0.026	0.022	0.02	0.06	0.046	0.042	0.053	0.044	0.021	0.015	0.014	0.041	0.025	0.024	0.023	0.019	0.101	0.027	0.023	0.016	0.016	0.021	0.019	0.029	0.037	0.035	0.026	0.017	0.022	0.011	0.009	0.017
w/o MS2:SM 69:10;2O	0.059	0.076	0.049	0.054	0.133	0.11	0.111	0.105	0.118	0.057	0.041	0.046	0.102	0.062	0.057	0.067	0.059	1.202	0.067	0.057	0.054	0.043	0.06	0.052	0.081	0.088	0.109	0.069	0.052	0.048	0.027	0.028	0.06
w/o MS2:SM 69:9;2O	0.118	0.148	0.09	0.189	0.213	0.153	0.195	0.213	0.215	0.117	0.123	0.107	0.133	0.166	0.109	0.15	0.18	0.116	0.204	0.123	0.135	0.156	0.226	0.219	0.164	0.198	0.129	0.082	0.078	0.085	0.083	0.08	0.078
w/o MS2:SM 70:10;2O	0.028	0.031	0.022	0.023	0.062	0.054	0.052	0.079	0.07	0.023	0.017	0.018	0.041	0.025	0.019	0.032	0.02	0.096	0.029	0.023	0.018	0.018	0.028	0.027	0.028	0.045	0.038	0.025	0.022	0.024	0.014	0.009	0.022
w/o MS2:SM 70:9;2O	0.396	0.355	0.396	0.283	0.491	0.434	0.325	0.458	0.5	0.314	0.258	0.279	0.445	0.333	0.334	0.33	0.278	0.16	0.32	0.327	0.238	0.264	0.329	0.285	0.322	0.378	0.525	0.363	0.253	0.26	0.26	0.263	0.335
w/o MS2:SM 71:9;2O	0.103	0.133	0.11	0.073	0.157	0.138	0.13	0.14	0.165	0.08	0.077	0.076	0.092	0.108	0.099	0.096	0.107	0.046	0.096	0.077	0.065	0.071	0.089	0.089	0.108	0.123	0.118	0.106	0.067	0.086	0.075	0.071	0.093
w/o MS2:SM 72:10;2O	0.435	0.393	0.359	0.292	0.502	0.363	0.389	0.563	0.519	0.412	0.255	0.309	0.461	0.421	0.338	0.421	0.303	0.202	0.426	0.367	0.31	0.321	0.354	0.34	0.278	0.412	0.533	0.348	0.323	0.37	0.315	0.27	0.359
w/o MS2:SM 72:8;2O	3.123	2.94	2.677	2.803	3.103	2.939	3.028	3.519	3.411	2.726	2.902	2.56	3.026	2.967	2.986	2.413	3.057	1.422	3.396	2.476	3.017	2.709	3.024	2.916	2.688	3.34	2.942	2.704	2.507	2.376	2.059	2.098	2.395
w/o MS2:SM 72:9;2O	0.057	0.064	0.049	0.065	0.119	0.07	0.079	0.089	0.092	0.051	0.051	0.056	0.057	0.084	0.057	0.055	0.063	0.044	0.072	0.05	0.043	0.044	0.055	0.047	0.07	0.061	0.054	0.054	0.059	0.057	0.041	0.034	0.05
w/o MS2:SM 73:10;2O	0.145	0.202	0.134	0.147	0.215	0.178	0.174	0.206	0.239	0.142	0.098	0.115	0.144	0.168	0.141	0.152	0.156	0.089	0.155	0.139	0.126	0.121	0.133	0.135	0.14	0.179	0.181	0.152	0.126	0.145	0.123	0.098	0.132
w/o MS2:SM 73:9;2O	0.046	0.05	0.056	0.042	0.078	0.078	0.069	0.088	0.094	0.045	0.042	0.041	0.05	0.056	0.041	0.048	0.053	0.086	0.047	0.041	0.036	0.04	0.039	0.037	0.051	0.062	0.062	0.05	0.043	0.046	0.033	0.033	0.041
w/o MS2:SM 74:10;2O	0.058	0.064	0.057	0.059	0.1	0.085	0.074	0.108	0.109	0.055	0.053	0.055	0.073	0.063	0.056	0.058	0.052	0.062	0.064	0.057	0.05	0.046	0.068	0.058	0.054	0.084	0.072	0.055	0.054	0.075	0.052	0.031	0.048
w/o MS2:SM 74:11;2O	0.073	0.086	0.071	0.055	0.104	0.076	0.073	0.108	0.125	0.085	0.053	0.052	0.081	0.058	0.067	0.084	0.057	0.063	0.084	0.091	0.066	0.075	0.069	0.064	0.089	0.107	0.113	0.073	0.072	0.084	0.06	0.042	0.064
w/o MS2:SM 74:9;2O	0.41	0.47	0.508	0.403	0.606	0.581	0.528	0.621	0.642	0.514	0.462	0.424	0.537	0.533	0.426	0.435	0.524	0.263	0.626	0.479	0.479	0.475	0.632	0.449	0.531	0.61	0.632	0.446	0.422	0.426	0.33	0.396	0.363
w/o MS2:SM 75:11;2O	0.041	0.047	0.047	0.046	0.075	0.047	0.051	0.054	0.074	0.046	0.036	0.033	0.048	0.053	0.036	0.042	0.039	0.094	0.047	0.043	0.028	0.036	0.038	0.039	0.043	0.05	0.059	0.035	0.037	0.041	0.034	0.027	0.037
w/o MS2:SM 75:3;2O	0.163	0.111	0.163	0.12	0.175	0.171	0.421	0.414	0.332	0.162	0.054	0.149	0.44	0.103	0.135	0.172	0.229	0.518	0.338	0.392	0.09	0.086	0.247	0.149	0.243	0.189	0.183	0.121	0.051	0.084	0.13	0.06	0.211
w/o MS2:SM 75:9;2O	0.15	0.159	0.146	0.117	0.176	0.159	0.15	0.184	0.184	0.116	0.091	0.099	0.128	0.139	0.151	0.121	0.16	0.078	0.172	0.096	0.113	0.091	0.146	0.1	0.124	0.14	0.123	0.137	0.12	0.141	0.081	0.114	0.11
w/o MS2:SM 76:10;2O	0.803	0.951	0.922	0.888	1.015	0.97	0.975	1.131	1.222	0.911	0.893	0.786	0.906	0.904	0.813	0.824	0.991	0.432	1.056	0.801	0.812	0.903	1.009	0.872	0.744	1.186	0.929	0.81	0.861	0.871	0.622	0.547	0.65
w/o MS2:SM 76:11;2O	0.054	0.053	0.058	0.05	0.051	0.067	0.054	0.068	0.071	0.044	0.037	0.041	0.056	0.059	0.04	0.051	0.057	0.052	0.054	0.043	0.042	0.046	0.042	0.041	0.045	0.074	0.077	0.042	0.033	0.043	0.033	0.029	0.037
w/o MS2:SM 76:12;2O	0.056	0.076	0.053	0.057	0.079	0.058	0.06	0.077	0.108	0.082	0.038	0.043	0.069	0.065	0.048	0.064	0.056	0.088	0.057	0.067	0.057	0.055	0.06	0.054	0.057	0.077	0.088	0.056	0.063	0.065	0.054	0.032	0.055
w/o MS2:SM 76:9;2O	0.119	0.102	0.124	0.091	0.134	0.114	0.101	0.138	0.146	0.089	0.089	0.091	0.098	0.115	0.112	0.081	0.091	0.106	0.103	0.069	0.089	0.084	0.11	0.098	0.099	0.118	0.111	0.083	0.089	0.117	0.077	0.076	0.074
w/o MS2:SM 77:12;2O	0.04	0.054	0.042	0.046	0.059	0.06	0.044	0.049	0.066	0.05	0.032	0.032	0.04	0.046	0.038	0.035	0.04	0.093	0.045	0.043	0.035	0.036	0.051	0.042	0.039	0.054	0.045	0.04	0.035	0.041	0.034	0.021	0.029
w/o MS2:SM 77:15;2O	0.064	0.06	0.066	0.077	0.094	0.114	0.1	0.084	0.129	0.055	0.096	0.075	0.073	0.072	0.055	0.074	0.073	0.095	0.061	0.051	0.05	0.066	0.098	0.078	0.068	0.098	0.07	0.081	0.081	0.071	0.086	0.045	0.065
w/o MS2:SM 77:4;2O	0.149	0.129	0.124	0.06	0.157	0.105	0.063	0.156	0.161	0.064	0.088	0.13	0.196	0.112	0.13	0.143	0.045	0.091	0.153	0.055	0.073	0.106	0.152	0.162	0.13	0.141	0.119	0.075	0.12	0.059	0.033	0.059	0.038
w/o MS2:SM 77:9;2O	0.096	0.098	0.098	0.091	0.121	0.117	0.107	0.106	0.139	0.088	0.073	0.077	0.092	0.111	0.094	0.086	0.103	0.068	0.107	0.077	0.072	0.091	0.107	0.076	0.102	0.086	0.11	0.084	0.076	0.083	0.063	0.06	0.089
w/o MS2:SM 78:10;2O	0.118	0.115	0.113	0.088	0.102	0.088	0.087	0.121	0.1	0.106	0.091	0.107	0.1	0.116	0.103	0.089	0.095	0.096	0.106	0.105	0.094	0.08	0.11	0.082	0.079	0.095	0.105	0.097	0.095	0.111	0.081	0.074	0.066
w/o MS2:SM 78:11;2O	0.175	0.182	0.197	0.197	0.226	0.227	0.212	0.294	0.298	0.203	0.175	0.209	0.209	0.187	0.179	0.168	0.165	0.145	0.205	0.212	0.189	0.166	0.238	0.172	0.181	0.229	0.226	0.219	0.183	0.267	0.145	0.108	0.142
w/o MS2:SM 78:9;2O	0.742	0.841	0.782	0.697	0.866	0.826	0.833	0.842	0.817	0.734	0.667	0.721	0.795	0.787	0.728	0.714	0.746	0.388	0.905	0.752	0.705	0.717	0.651	0.727	0.661	0.717	0.862	0.702	0.607	0.707	0.483	0.574	0.694
w/o MS2:SM 79:10;2O	0.058	0.057	0.059	0.053	0.055	0.058	0.045	0.054	0.055	0.055	0.041	0.037	0.033	0.046	0.046	0.046	0.043	0.065	0.044	0.04	0.04	0.04	0.052	0.037	0.038	0.032	0.039	0.051	0.038	0.042	0.037	0.031	0.044
w/o MS2:SM 79:11;2O	0.111	0.115	0.138	0.108	0.135	0.12	0.12	0.159	0.132	0.113	0.085	0.088	0.114	0.118	0.089	0.092	0.113	0.389	0.114	0.113	0.096	0.088	0.108	0.089	0.09	0.097	0.112	0.078	0.089	0.11	0.08	0.074	0.086
w/o MS2:SM 79:3;2O	0.203	0.206	0.17	0.131	0.206	0.124	0.197	0.315	0.224	0.103	0.146	0.093	0.16	0.078	0.157	0.076	0.182	0.076	0.226	0.148	0.066	0.218	0.179	0.177	0.242	0.396	0.17	0.163	0.082	0.145	0.043	0.039	0.082
w/o MS2:SM 8:0;2O/22:2	0.104	0.094	0.106	0.098	0.099	0.1	0.101	0.108	0.102	0.095	0.099	0.099	0.098	0.102	0.1	0.102	0.105	0.104	0.112	0.101	0.107	0.101	0.096	0.101	0.102	0.108	0.111	0.108	0.099	0.097	0.104	0.106	0.103
w/o MS2:SM 8:0;2O/24:2	0.071	0.07	0.078	0.076	0.073	0.078	0.069	0.077	0.071	0.068	0.071	0.068	0.064	0.057	0.059	0.068	0.069	0.056	0.066	0.067	0.064	0.067	0.061	0.063	0.064	0.064	0.064	0.068	0.067	0.068	0.069	0.07	0.066
w/o MS2:SM 8:0;2O/35:0	0.231	0.275	0.266	0.216	0.272	0.225	0.196	0.215	0.201	0.318	0.246	0.231	0.204	0.218	0.243	0.233	0.233	0.132	0.317	0.235	0.32	0.29	0.288	0.297	0.201	0.149	0.145	0.155	0.103	0.116	0.144	0.221	0.184
w/o MS2:SM 8:0;2O/36:0	0.046	0.065	0.058	0.045	0.06	0.041	0.034	0.031	0.037	0.069	0.049	0.044	0.031	0.046	0.044	0.053	0.064	0.156	0.087	0.048	0.061	0.067	0.06	0.059	0.031	0.019	0.026	0.022	0.02	0.011	0.026	0.042	0.025
w/o MS2:SM 8:0;2O/39:0	0.394	0.425	0.377	0.399	0.573	0.494	0.559	0.586	0.61	0.41	0.236	0.284	0.579	0.462	0.359	0.325	0.456	0.192	0.422	0.385	0.212	0.246	0.335	0.312	0.285	0.312	0.565	0.478	0.499	0.596	0.442	0.28	0.329
w/o MS2:SM 8:0;2O/41:0	0.074	0.096	0.068	0.069	0.116	0.149	0.114	0.117	0.123	0.073	0.065	0.051	0.102	0.107	0.106	0.074	0.097	0.077	0.104	0.088	0.062	0.041	0.082	0.056	0.066	0.068	0.115	0.116	0.096	0.094	0.077	0.079	0.07
w/o MS2:SM 8:0;2O/42:0	0.041	0.035	0.04	0.031	0.033	0.034	0.036	0.036	0.032	0.045	0.037	0.041	0.039	0.049	0.044	0.035	0.055	0.05	0.036	0.034	0.031	0.041	0.029	0.031	0.029	0.027	0.036	0.041	0.037	0.036	0.028	0.039	0.032
w/o MS2:SM 8:0;2O/43:0	0.019	0.023	0.021	0.031	0.035	0.04	0.043	0.042	0.047	0.022	0.017	0.021	0.03	0.036	0.027	0.021	0.03	0.028	0.03	0.038	0.025	0.019	0.021	0.025	0.015	0.026	0.039	0.037	0.028	0.028	0.017	0.025	0.022
w/o MS2:SM 8:1;2O/24:6	0.167	0.162	0.18	0.159	0.176	0.157	0.164	0.17	0.188	0.163	0.163	0.15	0.169	0.174	0.169	0.166	0.176	0.244	0.19	0.182	0.155	0.181	0.176	0.172	0.2	0.209	0.182	0.178	0.164	0.161	0.164	0.18	0.169
w/o MS2:SM 8:1;2O/26:6	0.041	0.042	0.035	0.048	0.058	0.052	0.047	0.079	0.095	0.055	0.042	0.044	0.048	0.066	0.039	0.039	0.057	0.056	0.078	0.063	0.062	0.065	0.08	0.077	0.055	0.083	0.058	0.055	0.066	0.062	0.048	0.023	0.036
w/o MS2:SM 8:1;2O/26:7	0.036	0.037	0.032	0.04	0.046	0.045	0.054	0.056	0.09	0.039	0.03	0.032	0.048	0.046	0.042	0.043	0.067	0.491	0.058	0.041	0.042	0.046	0.058	0.06	0.052	0.076	0.067	0.045	0.041	0.028	0.016	0.029	0.041
w/o MS2:SM 8:1;2O/28:3	0.022	0.018	0.016	0.019	0.033	0.033	0.047	0.032	0.03	0.021	0.015	0.009	0.028	0.017	0.02	0.015	0.021	0.044	0.017	0.026	0.013	0.012	0.015	0.015	0.017	0.02	0.018	0.024	0.016	0.027	0.009	0.008	0.01
w/o MS2:SM 8:1;2O/28:7	0.041	0.046	0.041	0.055	0.047	0.044	0.046	0.057	0.059	0.047	0.043	0.041	0.046	0.067	0.039	0.038	0.052	0.066	0.067	0.053	0.068	0.073	0.083	0.086	0.042	0.067	0.051	0.054	0.054	0.053	0.041	0.028	0.031
w/o MS2:SM 8:1;2O/30:6	0.107	0.111	0.099	0.113	0.147	0.13	0.123	0.186	0.19	0.125	0.103	0.108	0.137	0.149	0.101	0.093	0.138	0.083	0.152	0.134	0.115	0.132	0.149	0.135	0.108	0.15	0.132	0.128	0.149	0.165	0.132	0.081	0.079
w/o MS2:SM 8:1;2O/34:6	0.027	0.025	0.024	0.026	0.032	0.027	0.031	0.059	0.07	0.03	0.028	0.029	0.026	0.03	0.024	0.024	0.036	0.741	0.033	0.032	0.031	0.029	0.041	0.035	0.033	0.04	0.02	0.026	0.031	0.026	0.02	0.017	0.019
w/o MS2:SM 8:1;2O/36:1	0.114	0.115	0.104	0.099	0.166	0.156	0.17	0.242	0.276	0.167	0.162	0.149	0.131	0.151	0.115	0.142	0.168	0.081	0.184	0.15	0.133	0.142	0.176	0.141	0.144	0.175	0.132	0.113	0.182	0.159	0.083	0.055	0.09
w/o MS2:SM 8:1;2O/37:0	0.066	0.08	0.088	0.066	0.073	0.063	0.041	0.058	0.055	0.078	0.067	0.052	0.046	0.06	0.061	0.064	0.096	0.177	0.142	0.076	0.103	0.105	0.109	0.106	0.053	0.059	0.039	0.039	0.032	0.029	0.033	0.044	0.037
w/o MS2:SM 8:1;2O/38:0	1.076	1.189	1.019	1.481	2.351	2.003	2.143	2.153	2.327	1.229	1.111	1.009	1.878	2.138	1.451	1.189	1.635	1.053	1.691	1.316	1.557	1.526	2.291	2.041	2.006	2.626	1.76	1.846	1.465	1.486	0.967	0.978	1.123
w/o MS2:SM 8:1;2O/38:2	0.049	0.061	0.052	0.078	0.182	0.169	0.186	0.21	0.216	0.074	0.036	0.037	0.159	0.106	0.064	0.088	0.066	0.116	0.085	0.095	0.053	0.057	0.087	0.075	0.089	0.176	0.171	0.094	0.08	0.09	0.056	0.035	0.063
w/o MS2:SM 8:1;2O/38:9	0.013	0.029	0.021	0.029	0.039	0.039	0.042	0.045	0.048	0.036	0.026	0.027	0.035	0.031	0.028	0.029	0.021	0.084	0.036	0.042	0.022	0.029	0.028	0.042	0.032	0.046	0.042	0.028	0.029	0.029	0.019	0.011	0.024
w/o MS2:SM 8:1;2O/40:10	0.013	0.015	0.016	0.012	0.016	0.009	0.01	0.009	0.008	0.015	0.015	0.012	0.013	0.012	0.013	0.017	0.011	0.018	0.01	0.01	0.012	0.011	0.008	0.009	0.012	0.008	0.011	0.01	0.013	0.008	0.014	0.013	0.017
w/o MS2:SM 8:1;2O/40:6	0.078	0.091	0.077	0.109	0.115	0.101	0.107	0.143	0.143	0.112	0.115	0.103	0.106	0.136	0.097	0.087	0.134	0.102	0.149	0.123	0.148	0.141	0.166	0.16	0.114	0.16	0.105	0.126	0.149	0.15	0.125	0.073	0.078
w/o MS2:SM 8:1;2O/41:0	0.485	0.425	0.447	0.471	0.578	0.551	0.548	0.618	0.605	0.476	0.548	0.492	0.537	0.6	0.52	0.475	0.517	0.292	0.451	0.492	0.361	0.38	0.47	0.406	0.527	0.638	0.619	0.596	0.564	0.576	0.533	0.537	0.569
w/o MS2:SM 8:1;2O/44:1	0.064	0.067	0.054	0.073	0.091	0.088	0.1	0.114	0.116	0.082	0.06	0.066	0.089	0.081	0.07	0.058	0.078	0.057	0.083	0.092	0.051	0.049	0.085	0.076	0.065	0.071	0.113	0.074	0.111	0.114	0.069	0.045	0.056
w/o MS2:SM 80:11;2O	0.053	0.064	0.058	0.051	0.075	0.049	0.05	0.053	0.045	0.053	0.038	0.04	0.056	0.048	0.055	0.048	0.065	0.075	0.054	0.046	0.039	0.039	0.047	0.042	0.048	0.039	0.066	0.056	0.038	0.051	0.037	0.038	0.049
w/o MS2:SM 80:12;2O	0.097	0.12	0.108	0.114	0.115	0.108	0.097	0.106	0.131	0.127	0.066	0.065	0.094	0.112	0.105	0.076	0.108	0.069	0.111	0.118	0.085	0.105	0.137	0.099	0.069	0.128	0.105	0.096	0.109	0.112	0.083	0.066	0.07
w/o MS2:SM 81:12;2O	0.076	0.071	0.068	0.047	0.07	0.051	0.054	0.057	0.057	0.074	0.046	0.048	0.062	0.072	0.057	0.059	0.07	0.074	0.052	0.067	0.045	0.043	0.04	0.036	0.043	0.046	0.056	0.053	0.049	0.064	0.043	0.039	0.044
w/o MS2:SM 9:0;2O/22:2	0.173	0.173	0.181	0.18	0.201	0.176	0.183	0.175	0.19	0.176	0.172	0.165	0.168	0.175	0.171	0.173	0.174	0.19	0.178	0.17	0.178	0.181	0.168	0.172	0.181	0.188	0.181	0.184	0.172	0.179	0.174	0.188	0.184
w/o MS2:SM 9:1;2O/22:1	0.24	0.249	0.263	0.241	0.268	0.254	0.256	0.245	0.261	0.245	0.238	0.234	0.237	0.232	0.232	0.237	0.246	0.197	0.259	0.246	0.237	0.244	0.239	0.24	0.254	0.265	0.262	0.27	0.243	0.244	0.256	0.271	0.252
w/o MS2:SM 9:1;2O/38:1	0.039	0.031	0.04	0.054	0.076	0.055	0.063	0.098	0.084	0.055	0.035	0.035	0.063	0.053	0.032	0.052	0.062	0.05	0.076	0.058	0.031	0.036	0.056	0.047	0.046	0.044	0.062	0.056	0.107	0.081	0.078	0.021	0.034
w/o MS2:SM 9:1;2O/38:2	0.28	0.284	0.25	0.29	0.361	0.308	0.388	0.334	0.397	0.288	0.22	0.236	0.341	0.323	0.264	0.274	0.292	0.159	0.37	0.322	0.284	0.277	0.317	0.301	0.253	0.317	0.399	0.33	0.311	0.352	0.272	0.26	0.27
w/o MS2:SM 9:1;2O/38:6	0.051	0.054	0.053	0.081	0.103	0.091	0.099	0.11	0.086	0.075	0.065	0.056	0.096	0.076	0.081	0.067	0.071	0.757	0.072	0.069	0.079	0.071	0.106	0.08	0.081	0.1	0.102	0.096	0.077	0.065	0.064	0.047	0.052
w/o MS2:SM 9:1;2O/40:1	0.069	0.048	0.071	0.038	0.055	0.069	0.059	0.061	0.064	0.061	0.057	0.051	0.048	0.062	0.055	0.046	0.047	0.182	0.045	0.041	0.032	0.039	0.044	0.046	0.05	0.049	0.034	0.037	0.053	0.041	0.033	0.027	0.043
w/o MS2:SM 9:1;2O/40:6	0.052	0.023	0.059	0.023	0.018	0.033	0.02	0.011	0.015	0.063	0.044	0.044	0.021	0.028	0.042	0.025	0.019	0.054	0.015	0.034	0.018	0.015	0.01	0.014	0.029	0.006	0.008	0.013	0.032	0.019	0.018	0.043	0.025
w/o MS2:SM 9:1;2O/40:7	0.032	0.02	0.029	0.017	0.01	0.026	0.013	0.02	0.017	0.032	0.023	0.026	0.018	0.022	0.024	0.024	0.022	0.05	0.02	0.019	0.013	0.017	0.014	0.015	0.019	0.011	0.011	0.018	0.026	0.022	0.018	0.015	0.015
w/o MS2:SM 9:1;2O/42:7	0.032	0.034	0.033	0.05	0.074	0.067	0.069	0.049	0.06	0.034	0.03	0.034	0.056	0.061	0.04	0.038	0.037	0.071	0.038	0.04	0.035	0.033	0.047	0.046	0.042	0.045	0.064	0.072	0.045	0.054	0.039	0.04	0.034
w/o MS2:TAG 10:0_10:0_18:4	0.829	1.112	0.867	1.734	2.426	2.037	1.981	2.907	3.321	1.654	1.161	1.024	2.075	2.005	1.356	1.104	1.536	1.531	1.809	2.067	1.307	1.348	2.305	1.863	2.047	3.842	2.429	1.843	1.332	1.433	0.817	0.679	0.816
w/o MS2:TAG 10:0_10:0_18:5	1.376	1.314	1.384	1.497	1.535	1.483	1.529	1.513	1.685	1.272	1.618	1.511	1.436	1.634	1.352	1.267	1.329	1.357	1.483	1.251	1.381	1.459	1.421	1.5	1.155	1.415	1.301	1.625	1.48	1.486	1.536	1.348	1.286
w/o MS2:TAG 10:0_10:0_20:4	2.165	2.647	1.926	3.393	3.802	3.272	3.092	4.548	5.061	2.495	2.072	1.966	3.05	5.068	2.84	2.338	2.844	2.814	3.211	2.98	2.425	2.391	4.106	3.346	2.42	3.604	3.073	4.179	2.405	2.793	1.598	1.565	1.926
w/o MS2:TAG 10:0_16:0_18:5	1.005	0.588	0.797	0.333	0.382	0.583	0.364	0.26	0.325	0.665	0.692	0.674	0.419	0.417	0.626	0.442	0.393	0.333	0.342	0.374	0.24	0.286	0.255	0.286	0.356	0.118	0.188	0.184	0.306	0.209	0.203	0.314	0.45
w/o MS2:TAG 10:0_16:0_18:5	0.082	0.095	0.066	0.098	0.159	0.134	0.203	0.155	0.165	0.084	0.042	0.047	0.152	0.16	0.123	0.088	0.093	0.099	0.12	0.074	0.073	0.077	0.114	0.074	0.107	0.12	0.161	0.13	0.072	0.094	0.054	0.073	0.067
w/o MS2:TAG 10:0_18:1_28:3	0.113	0.07	0.081	0.05	0.054	0.064	0.052	0.036	0.028	0.073	0.064	0.078	0.056	0.076	0.076	0.061	0.051	0.047	0.061	0.049	0.043	0.049	0.043	0.051	0.042	0.038	0.048	0.05	0.054	0.04	0.047	0.055	0.058
w/o MS2:TAG 11:0_18:5_19:1	0.209	0.213	0.212	0.241	0.244	0.219	0.229	0.202	0.176	0.204	0.224	0.215	0.21	0.213	0.198	0.219	0.191	0.21	0.206	0.18	0.214	0.193	0.203	0.243	0.228	0.228	0.194	0.236	0.224	0.193	0.196	0.23	0.237
w/o MS2:TAG 11:0_20:5_38:6	0.117	0.113	0.106	0.103	0.137	0.098	0.105	0.159	0.115	0.109	0.076	0.083	0.122	0.11	0.126	0.086	0.096	0.102	0.079	0.111	0.09	0.08	0.122	0.078	0.099	0.1	0.143	0.098	0.092	0.097	0.08	0.061	0.085
w/o MS2:TAG 12:0_12:0_12:0	0.057	0.064	0.049	0.065	0.132	0.103	0.098	0.203	0.28	0.074	0.076	0.063	0.088	0.107	0.081	0.068	0.094	0.094	0.125	0.084	0.089	0.093	0.179	0.167	0.12	0.197	0.12	0.135	0.085	0.081	0.047	0.039	0.057
w/o MS2:TAG 12:0_12:0_17:1	0.097	0.086	0.12	0.097	0.085	0.086	0.102	0.081	0.083	0.172	0.156	0.165	0.15	0.171	0.26	0.246	0.193	0.204	0.244	0.241	0.31	0.298	0.237	0.217	0.334	0.261	0.296	0.399	0.237	0.311	0.437	0.636	0.525
w/o MS2:TAG 13:0_18:0_38:5	0.123	0.107	0.123	0.078	0.061	0.115	0.064	0.05	0.033	0.083	0.094	0.06	0.057	0.062	0.105	0.077	0.067	0.1	0.079	0.063	0.049	0.051	0.035	0.049	0.083	0.051	0.054	0.041	0.038	0.061	0.05	0.074	0.116
[truncated: 173 more rows]
