# Supplementary material for: Changes in the lipidome of water buffalo milk during intramammary infection by non-aureus Staphylococci
Source: Sci Rep. 2022 Jun 11;12:9665. doi: 10.1038/s41598-022-13400-0 (PMC9188581; doi:10.1038/s41598-022-13400-0)
Supplement: Supplementary file 7 — Supplementary Table S5. [file 41598_2022_13400_MOESM7_ESM.xlsx]

## Sheet: Sheet1
Supplementary Table S5: Comparative analysis between lipid classes in NAS-IMI milk quarters
Comparison	Mean Difference	Discovery?	q value
CE vs. FA	-11.05	Yes	<0.0001
CE vs. TAG	-28.79	Yes	<0.0001
Cer vs. FA	-10.17	Yes	<0.0001
Cer vs. TAG	-27.91	Yes	<0.0001
CerP vs. FA	-10.46	Yes	<0.0001
CerP vs. TAG	-28.2	Yes	<0.0001
HexCer vs. FA	-10.57	Yes	<0.0001
HexCer vs. TAG	-28.31	Yes	<0.0001
DAG vs. FA	-10.61	Yes	<0.0001
DAG vs. TAG	-28.35	Yes	<0.0001
FA vs. LPC	11.01	Yes	<0.0001
FA vs. LPE	10.98	Yes	<0.0001
FA vs. MAG	11.09	Yes	<0.0001
FA vs. PC	10.38	Yes	<0.0001
FA vs. PI	11.1	Yes	<0.0001
FA vs. PS	11.06	Yes	<0.0001
FA vs. SM	10.94	Yes	<0.0001
FA vs. TAG	-17.74	Yes	<0.0001
FA vs. PE	10.98	Yes	<0.0001
LPC vs. TAG	-28.76	Yes	<0.0001
LPE vs. TAG	-28.72	Yes	<0.0001
MAG vs. TAG	-28.83	Yes	<0.0001
PC vs. TAG	-28.13	Yes	<0.0001
PI vs. TAG	-28.84	Yes	<0.0001
PS vs. TAG	-28.8	Yes	<0.0001
SM vs. TAG	-28.68	Yes	<0.0001
TAG vs. PE	28.73	Yes	<0.0001
Cer vs. MAG	0.9241	No	0.7697
Cer vs. PI	0.9356	No	0.7697
CE vs. Cer	-0.8828	No	0.7754
CE vs. CerP	-0.5915	No	0.7754
CE vs. HexCer	-0.4784	No	0.7754
CE vs. DAG	-0.4422	No	0.7754
CE vs. LPC	-0.03609	No	0.7754
CE vs. LPE	-0.06995	No	0.7754
CE vs. MAG	0.04129	No	0.7754
CE vs. PC	-0.6641	No	0.7754
CE vs. PI	0.05279	No	0.7754
CE vs. PS	0.01117	No	0.7754
CE vs. SM	-0.1092	No	0.7754
CE vs. PE	-0.06369	No	0.7754
Cer vs. CerP	0.2913	No	0.7754
Cer vs. HexCer	0.4044	No	0.7754
Cer vs. DAG	0.4406	No	0.7754
Cer vs. LPC	0.8467	No	0.7754
Cer vs. LPE	0.8128	No	0.7754
Cer vs. PC	0.2187	No	0.7754
Cer vs. PS	0.8939	No	0.7754
Cer vs. SM	0.7736	No	0.7754
Cer vs. PE	0.8191	No	0.7754
CerP vs. HexCer	0.1131	No	0.7754
CerP vs. DAG	0.1493	No	0.7754
CerP vs. LPC	0.5554	No	0.7754
CerP vs. LPE	0.5215	No	0.7754
CerP vs. MAG	0.6328	No	0.7754
CerP vs. PC	-0.0726	No	0.7754
CerP vs. PI	0.6443	No	0.7754
CerP vs. PS	0.6026	No	0.7754
CerP vs. SM	0.4823	No	0.7754
CerP vs. PE	0.5278	No	0.7754
HexCer vs. DAG	0.03621	No	0.7754
HexCer vs. LPC	0.4423	No	0.7754
HexCer vs. LPE	0.4084	No	0.7754
HexCer vs. MAG	0.5197	No	0.7754
HexCer vs. PC	-0.1857	No	0.7754
HexCer vs. PI	0.5312	No	0.7754
HexCer vs. PS	0.4896	No	0.7754
HexCer vs. SM	0.3692	No	0.7754
HexCer vs. PE	0.4147	No	0.7754
DAG vs. LPC	0.4061	No	0.7754
DAG vs. LPE	0.3722	No	0.7754
DAG vs. MAG	0.4835	No	0.7754
DAG vs. PC	-0.2219	No	0.7754
DAG vs. PI	0.495	No	0.7754
DAG vs. PS	0.4533	No	0.7754
DAG vs. SM	0.333	No	0.7754
DAG vs. PE	0.3785	No	0.7754
LPC vs. LPE	-0.03386	No	0.7754
LPC vs. MAG	0.07739	No	0.7754
LPC vs. PC	-0.628	No	0.7754
LPC vs. PI	0.08889	No	0.7754
LPC vs. PS	0.04726	No	0.7754
LPC vs. SM	-0.07309	No	0.7754
LPC vs. PE	-0.0276	No	0.7754
LPE vs. MAG	0.1112	No	0.7754
LPE vs. PC	-0.5941	No	0.7754
LPE vs. PI	0.1227	No	0.7754
LPE vs. PS	0.08112	No	0.7754
LPE vs. SM	-0.03923	No	0.7754
LPE vs. PE	0.006254	No	0.7754
MAG vs. PC	-0.7054	No	0.7754
MAG vs. PI	0.0115	No	0.7754
MAG vs. PS	-0.03012	No	0.7754
MAG vs. SM	-0.1505	No	0.7754
MAG vs. PE	-0.105	No	0.7754
PC vs. PI	0.7169	No	0.7754
PC vs. PS	0.6752	No	0.7754
PC vs. SM	0.5549	No	0.7754
PC vs. PE	0.6004	No	0.7754
PI vs. PS	-0.04162	No	0.7754
PI vs. SM	-0.162	No	0.7754
PI vs. PE	-0.1165	No	0.7754
PS vs. SM	-0.1204	No	0.7754
PS vs. PE	-0.07486	No	0.7754
SM vs. PE	0.04549	No	0.7754
